# Supplementary material for: DNA methylation in peripheral tissues and left-handedness
Source: Sci Rep. 2022 Apr 4;12:5606. doi: 10.1038/s41598-022-08998-0 (PMC8980054; doi:10.1038/s41598-022-08998-0)
Supplement: Supplementary file 3 — Supplementary Information 3. [file 41598_2022_8998_MOESM3_ESM.xlsx]

## Sheet: SupplementaryTable_32
Supplementary Table 32. Meta-analysis summary statistics (basic model)
cgid	CHR	Position	Gene	Gene region	N NTR	N ALSPAC	Weight	β	SE	p-value	q-value	Direction
cg22804475	8	20054597	ATP6V1B2	TSS200	2695	1196	3891	-0.0007	0.0001	3.296e-06	0.402528	--
cg13719901	3	46608139	LRRC2;LRRC2	5'UTR;TSS200	2710	1226	3936	0.0077	0.0017	4.985e-06	0.402528	++
cg09239756	12	106642360	CKAP4	TSS1500	2707	1225	3932	-0.0029	0.0006	5.421e-06	0.402528	--
cg02850812	13	46961666	C13orf18	TSS200	2710	1216	3926	-0.0013	0.0003	6.585e-06	0.402528	--
cg01878788	6	33176342	RING1;RING1	1stExon;5'UTR	2700	1204	3904	-0.0008	0.0002	9.04e-06	0.402528	--
cg07506334	16	3073707	HCFC1R1;HCFC1R1;HCFC1R1;THOC6;THOC6	Body;Body;Body;TSS1500;TSS1500	2707	1222	3929	-0.002	0.0005	1.333e-05	0.402528	--
cg12802822	11	58910102	FAM111A;FAM111A;FAM111A	TSS1500;TSS1500;TSS1500	2705	1217	3922	-0.0006	0.0001	1.502e-05	0.402528	--
cg02060794	3	52273307	TWF2	TSS200	2710	1223	3933	-0.0006	0.0001	1.57e-05	0.402528	--
cg25625872	20	62258572	GMEB2	TSS200	2707	1223	3930	-0.0004	0.0001	1.716e-05	0.402528	--
cg23782833	7	218121	FAM20C	Body	2705	1229	3934	-0.0048	0.0011	1.76e-05	0.402528	--
cg07556148	3	49577474			2703	1222	3925	-0.001	0.0002	2.174e-05	0.402528	--
cg20832722	2	198523055	RFTN2	Body	2706	1223	3929	-0.007	0.0016	2.213e-05	0.402528	--
cg17162132	11	62439285	C11orf83;C11orf48	1stExon;TSS200	2671	1193	3864	-0.0005	0.0001	2.222e-05	0.402528	--
cg15260437	17	79430805	BAHCC1	Body	2709	1231	3940	-0.0063	0.0015	2.396e-05	0.402528	--
cg14235273	17	47295142	ABI3;ABI3	Body;Body	2710	1231	3941	-0.0057	0.0013	2.524e-05	0.402528	--
cg13239297	3	50192725	SEMA3F	TSS200	2709	1227	3936	-0.0015	0.0004	2.568e-05	0.402528	--
cg09893588	20	61340109	NTSR1	TSS200	2703	1184	3887	-0.001	0.0002	2.592e-05	0.402528	--
cg01513909	11	64889881	FAU;MRPL49	TSS1500;1stExon	2706	1227	3933	-0.0007	0.0002	2.704e-05	0.402528	--
cg03333377	11	93277841	C11orf75	TSS1500	2707	1227	3934	0.0061	0.0015	2.737e-05	0.402528	++
cg14039020	8	99989605			2708	1232	3940	-0.0092	0.0022	2.884e-05	0.402528	--
cg14438323	17	58156134	HEATR6	1stExon	2705	1227	3932	-0.0009	0.0002	2.955e-05	0.402528	--
cg06954540	11	65686660	C11orf68;C11orf68;DRAP1	TSS200;TSS200;TSS200	2710	1226	3936	-0.0005	0.0001	3.029e-05	0.402528	--
cg01741924	16	31453406	ZNF843	5'UTR	2710	1225	3935	0.0071	0.0017	3.286e-05	0.402528	++
cg19613592	15	59639303	MYO1E	Body	2708	1228	3936	-0.0048	0.0011	3.306e-05	0.402528	--
cg16852837	18	51750955	MBD2;MBD2;MBD2;MBD2	1stExon;1stExon;5'UTR;5'UTR	2707	1224	3931	-0.0005	0.0001	3.395e-05	0.402528	--
cg18173908	7	129710284	KLHDC10	TSS200	2706	1222	3928	-0.0013	0.0003	3.436e-05	0.402528	--
cg03074872	20	45035404	ELMO2;ELMO2	TSS200;TSS200	2706	1217	3923	-0.0021	0.0005	3.459e-05	0.402528	--
cg24630209	17	60744606	MRC2	Body	2710	1231	3941	-0.0038	0.0009	3.624e-05	0.402528	--
cg24881202	1	11724943	FBXO6	5'UTR	2708	1230	3938	-0.005	0.0012	3.647e-05	0.402528	--
cg12402132	12	121148554	UNC119B	Body	2707	1227	3934	-0.0007	0.0002	3.782e-05	0.402528	--
cg03960589	17	40840485	CNTNAP1	Body	2710	1225	3935	-0.0031	0.0008	3.803e-05	0.402528	--
cg04021745	1	236445389	ERO1LB	TSS200	2707	1214	3921	-0.0004	0.0001	3.815e-05	0.402528	--
cg13959088	3	13035351	IQSEC1	Body	2704	1227	3931	-0.0005	0.0001	3.979e-05	0.402528	--
cg07106761	12	112205145	ALDH2	Body	2704	1221	3925	0.0043	0.0011	4.01e-05	0.402528	++
cg12500891	11	57225987			2708	1210	3918	0.0017	0.0004	4.049e-05	0.402528	++
cg25626012	10	95721252	PIPSL	Body	2709	1225	3934	-0.0045	0.0011	4.237e-05	0.402528	--
cg06550462	18	5544208	EPB41L3	TSS1500	2710	1228	3938	0.004	0.001	4.334e-05	0.402528	++
cg23089549	11	44331905	ALX4	TSS200	2707	1230	3937	0.0052	0.0013	4.398e-05	0.402528	++
cg22541911	12	51785465	GALNT6	TSS1500	2699	1214	3913	-0.0008	0.0002	4.501e-05	0.402528	--
cg17278249	12	76478805	NAP1L1;NAP1L1	TSS200;TSS200	2707	1228	3935	-0.0008	0.0002	4.565e-05	0.402528	--
cg11985287	19	2556805	GNG7	5'UTR	2710	1222	3932	-0.0044	0.0011	4.591e-05	0.402528	--
cg01822537	2	9695953	ADAM17	TSS200	2710	1225	3935	-0.0007	0.0002	4.745e-05	0.402528	--
cg24800655	12	133065941	FBRSL1	TSS1500	2710	1225	3935	-0.0004	0.0001	4.767e-05	0.402528	--
cg12338697	4	166034274	TMEM192	TSS1500	2708	1204	3912	-0.0012	0.0003	4.79e-05	0.402528	--
cg23986470	19	57831678	ZNF543	TSS200	2703	1207	3910	-0.0008	0.0002	4.915e-05	0.402528	--
cg06812522	12	569221	B4GALNT3	TSS1500	2710	1219	3929	-0.0011	0.0003	5.101e-05	0.402528	--
cg26528128	19	1095391	POLR2E	TSS200	2697	1227	3924	-0.0006	0.0001	5.49e-05	0.402528	--
cg04217419	2	129075484	HS6ST1	Body	2707	1220	3927	-0.0007	0.0002	5.497e-05	0.402528	--
cg00987513	1	145413337	HFE2;HFE2;HFE2;HFE2;HFE2;HFE2;HFE2;HFE2	1stExon;5'UTR;5'UTR;1stExon;1stExon;5'UTR;5'UTR;1stExon	2710	1229	3939	-0.0039	0.001	5.709e-05	0.402528	--
cg20347626	2	25896320	DTNB;DTNB;DTNB;DTNB;DTNB;DTNB;DTNB;DTNB;DTNB;DTNB	1stExon;1stExon;1stExon;5'UTR;5'UTR;5'UTR;1stExon;5'UTR;1stExon;5'UTR	2696	1225	3921	-0.0006	0.0002	5.741e-05	0.402528	--
cg09111071	4	38665154	FLJ13197;KLF3	Body;TSS1500	2710	1223	3933	-0.0011	0.0003	5.781e-05	0.402528	--
cg02425732	20	17662212	RRBP1;RRBP1	5'UTR;5'UTR	2699	1221	3920	-0.0022	0.0006	5.811e-05	0.402528	--
cg07441654	11	1330807	TOLLIP;LOC255512;TOLLIP	1stExon;TSS200;5'UTR	2709	1225	3934	-0.0003	0.0001	5.959e-05	0.402528	--
cg22860233	1	235324437	RBM34;RBM34;RBM34	Body;Body;Body	2696	1214	3910	-0.0008	0.0002	6.225e-05	0.402528	--
cg23977631	2	100938799	LONRF2;LONRF2	5'UTR;1stExon	2708	1216	3924	-0.0006	0.0002	6.343e-05	0.402528	--
cg16619935	16	2037439	GFER	3'UTR	2708	1228	3936	-0.0031	0.0008	6.438e-05	0.402528	--
cg25956012	20	35086635	DLGAP4	Body	2705	1219	3924	0.0035	0.0009	6.573e-05	0.402528	++
cg24113439	19	11216129	LDLR	Body	2709	1223	3932	-0.0025	0.0006	6.596e-05	0.402528	--
cg15739997	20	48729771	UBE2V1;UBE2V1;UBE2V1;TMEM189-UBE2V1;UBE2V1	TSS200;Body;Body;Body;Body	2701	1227	3928	-0.0006	0.0001	6.803e-05	0.402528	--
cg02473680	21	43639067	ABCG1;ABCG1;ABCG1;ABCG1;ABCG1;ABCG1	TSS1500;TSS200;5'UTR;Body;Body;TSS200	2703	1228	3931	-0.0007	0.0002	6.858e-05	0.402528	--
cg13997759	19	39230902	CAPN12	Body	2706	1232	3938	-0.0064	0.0016	6.867e-05	0.402528	--
cg02822963	3	149470953	COMMD2	TSS1500	2709	1210	3919	0.003	0.0008	6.921e-05	0.402528	++
cg02976929	1	234656318			2702	1226	3928	-0.0023	0.0006	7.084e-05	0.402528	--
cg13241807	11	33757992	CD59;CD59;CD59;CD59;CD59;CD59;CD59;CD59	1stExon;5'UTR;1stExon;5'UTR;5'UTR;1stExon;5'UTR;1stExon	2708	1223	3931	-0.001	0.0003	7.192e-05	0.402528	--
cg01777187	21	40721343	HMGN1	TSS1500	2702	1225	3927	-0.0007	0.0002	7.23e-05	0.402528	--
cg06839611	1	19812479	CAPZB	TSS1500	2710	1216	3926	-0.0006	0.0001	7.264e-05	0.402528	--
cg10899904	8	74005557	C8orf84	TSS200	2706	1198	3904	-0.0011	0.0003	7.391e-05	0.402528	--
cg12365107	3	52720035	GNL3;GNL3;GNL3;PBRM1;GNL3;GNL3;GNL3	1stExon;5'UTR;5'UTR;TSS200;1stExon;5'UTR;1stExon	2695	1191	3886	-0.0004	0.0001	7.459e-05	0.402528	--
cg20680872	18	2655890	SMCHD1;SMCHD1	5'UTR;1stExon	2709	1219	3928	-0.0007	0.0002	7.484e-05	0.402528	--
cg27530239	17	46909074	CALCOCO2	5'UTR	2710	1211	3921	0.0049	0.0012	7.494e-05	0.402528	++
cg06606198	12	124086727	DDX55	1stExon	2699	1212	3911	-0.0006	0.0002	7.803e-05	0.411969	--
cg15492422	19	2328553	SPPL2B;LSM7;SPPL2B	TSS200;Body;TSS200	2710	1225	3935	-0.0005	0.0001	7.952e-05	0.411969	--
cg04873147	13	73634369	KLF5	Body	2707	1201	3908	0.0017	0.0004	7.999e-05	0.411969	++
cg14719188	2	20851049	HS1BP3	TSS200	2705	1203	3908	-0.0005	0.0001	8.114e-05	0.411969	--
cg06343669	12	132690782	GALNT9;GALNT9	Body;TSS1500	2710	1230	3940	-0.0103	0.0026	8.269e-05	0.411969	--
cg23621158	4	83206416			2706	1221	3927	-0.0007	0.0002	8.569e-05	0.411969	--
cg15809694	7	150675516	KCNH2;KCNH2	TSS1500;TSS1500	2710	1225	3935	-0.0005	0.0001	8.604e-05	0.411969	--
cg24098326	10	123923050	TACC2;TACC2;TACC2;TACC2	Body;TSS200;TSS200;Body	2701	1222	3923	-0.0008	0.0002	8.669e-05	0.411969	--
cg10267855	11	67121112	POLD4;LOC100130987	TSS200;Body	2690	1228	3918	-0.0007	0.0002	8.783e-05	0.411969	--
cg03611732	10	21785697	C10orf114;MIR1915	1stExon;TSS200	2706	1227	3933	-0.0005	0.0001	8.81e-05	0.411969	--
cg13946860	20	35807510	RPN2;RPN2;C20orf132;RPN2;C20orf132;RPN2;C20orf132	1stExon;5'UTR;Body;5'UTR;Body;1stExon;Body	2690	1212	3902	-0.0004	0.0001	9.079e-05	0.411969	--
cg12748915	4	95373019	PDLIM5;PDLIM5;PDLIM5;PDLIM5;PDLIM5	TSS200;TSS200;TSS200;TSS200;TSS200	2709	1226	3935	-0.0007	0.0002	9.298e-05	0.411969	--
cg07472199	16	31453477	ZNF843	5'UTR	2710	1212	3922	0.0086	0.0022	9.5e-05	0.411969	++
cg07474126	12	121975243	KDM2B;KDM2B	Body;Body	2710	1226	3936	-0.0006	0.0001	9.586e-05	0.411969	--
cg26240185	11	13690157	FAR1	TSS200	2699	1220	3919	-0.0005	0.0001	9.59e-05	0.411969	--
cg21665557	2	220427342	OBSL1	Body	2706	1167	3873	0.0026	0.0007	9.613e-05	0.411969	++
cg01561160	8	98637229			2692	1206	3898	0.0021	0.0005	9.634e-05	0.411969	++
cg03546163	6	35654363	FKBP5;FKBP5;FKBP5;FKBP5	5'UTR;5'UTR;5'UTR;5'UTR	2705	1232	3937	0.0103	0.0026	9.642e-05	0.411969	++
cg13984393	1	52831958	CC2D1B	TSS200	2710	1222	3932	-0.0004	0.0001	9.788e-05	0.412393	--
cg24375895	1	247374146			2710	1216	3926	-0.001	0.0003	9.88e-05	0.412393	--
cg22987116	6	37461296	C6orf129	Body	2705	1229	3934	-0.003	0.0008	0.0001009	0.412393	--
cg09490756	16	86665961			2704	1214	3918	-0.0022	0.0006	0.0001018	0.412393	--
cg01934142	4	39368026	RFC1	TSS200	2707	1219	3926	-0.0007	0.0002	0.0001029	0.412393	--
cg02973320	1	162467753	UHMK1;UHMK1	1stExon;5'UTR	2701	1224	3925	-0.0008	0.0002	0.0001031	0.412393	--
cg11887124	14	101341331	MIR665	TSS200	2704	1230	3934	-0.0039	0.001	0.0001051	0.415967	--
cg01850135	16	4516078	NMRAL1	Body	2703	1232	3935	-0.0075	0.0019	0.000107	0.417081	--
cg12555306	19	58459142	ZNF256	TSS200	2709	1215	3924	-0.0004	0.0001	0.0001076	0.417081	--
cg18679324	5	85916067	COX7C	3'UTR	2698	1222	3920	0.0038	0.001	0.0001106	0.424296	++
cg12527384	11	123525060	SCN3B;SCN3B;SCN3B;SCN3B	1stExon;5'UTR;1stExon;5'UTR	2706	1222	3928	-0.0008	0.0002	0.0001149	0.424296	--
cg17498424	22	42528123	CYP2D6;CYP2D6	TSS1500;TSS1500	2691	1213	3904	-0.0059	0.0015	0.0001153	0.424296	--
cg09145391	17	7338890	TMEM102;TMEM102	5'UTR;1stExon	2709	1227	3936	-0.0006	0.0002	0.000119	0.424296	--
cg26536358	1	203830875	SNRPE	Body	2710	1219	3929	-0.0008	0.0002	0.0001212	0.424296	--
cg11096629	5	132148948	ANKRD43	TSS200	2707	1223	3930	-0.0011	0.0003	0.000122	0.424296	--
cg27088491	6	33362953	KIFC1	Body	2709	1230	3939	-0.0027	0.0007	0.0001222	0.424296	--
cg22228748	1	99385800	LPPR5;LPPR5	Body;Body	2708	1224	3932	-0.0029	0.0007	0.0001227	0.424296	--
cg05048372	18	60382543	PHLPP1	TSS200	2706	1211	3917	-0.0004	0.0001	0.000125	0.424296	--
cg16911228	1	51433939	CDKN2C	TSS1500	2703	1225	3928	-0.0007	0.0002	0.0001252	0.424296	--
cg21656824	11	76494942	TSKU	5'UTR	2710	1226	3936	-0.0011	0.0003	0.0001255	0.424296	--
cg05922972	15	77362853	TSPAN3;TSPAN3;TSPAN3	Body;Body;Body	2698	1219	3917	-0.0004	0.0001	0.0001256	0.424296	--
cg22082868	11	64068146	C11orf20	Body	2705	1227	3932	0.003	0.0008	0.0001258	0.424296	++
cg00746864	17	65373877	PITPNC1;PITPNC1	TSS200;TSS200	2704	1224	3928	-0.0008	0.0002	0.0001285	0.424296	--
cg26811868	7	64878073			2710	1232	3942	-0.0064	0.0017	0.000129	0.424296	--
cg27050990	7	2629313	IQCE;IQCE	Body;Body	2710	1215	3925	-0.0032	0.0008	0.0001315	0.424296	--
cg27471464	17	79633772	CCDC137;C17orf90;CCDC137	1stExon;TSS200;5'UTR	2677	1205	3882	-0.0005	0.0001	0.0001357	0.424296	--
cg26047127	11	117743514	FXYD6;FXYD6;FXYD6;FXYD6;FXYD6	5'UTR;5'UTR;5'UTR;5'UTR;5'UTR	2709	1232	3941	-0.0045	0.0012	0.0001386	0.424296	--
cg13237829	19	14640386	TECR;MIR639;TECR	5'UTR;Body;1stExon	2705	1228	3933	-0.0009	0.0002	0.0001388	0.424296	--
cg05936194	3	75448983			2695	1210	3905	0.0027	0.0007	0.0001397	0.424296	++
cg10587401	1	120292140	HMGCS2;HMGCS2	3'UTR;3'UTR	2709	1221	3930	-0.004	0.001	0.000141	0.424296	--
cg11032268	7	5632272	FSCN1	TSS200	2708	1213	3921	-0.0007	0.0002	0.000141	0.424296	--
cg22374415	2	188210673	CALCRL	3'UTR	2706	1229	3935	-0.0049	0.0013	0.0001414	0.424296	--
cg11457695	19	59030948	ZBTB45	TSS200	2707	1226	3933	-0.001	0.0003	0.0001424	0.424296	--
cg12132563	17	79918083	NOTUM	Body	2708	1218	3926	-0.0022	0.0006	0.0001433	0.424296	--
cg08709576	5	33935027	RXFP3	TSS1500	2708	1211	3919	-0.002	0.0005	0.0001438	0.424296	--
cg21796427	17	61562170	ACE;ACE	TSS200;Body	2710	1228	3938	-0.0021	0.0006	0.0001442	0.424296	--
cg24571794	5	179564268	RASGEF1C	Body	2710	1218	3928	-0.0025	0.0007	0.0001453	0.424296	--
cg06875060	7	128096171	C7orf68;C7orf68	5'UTR;5'UTR	2708	1228	3936	-0.0014	0.0004	0.0001461	0.424296	--
cg10975057	1	197743960	DENND1B;DENND1B	Body;Body	2710	1227	3937	-0.0007	0.0002	0.0001467	0.424296	--
cg07962882	19	1117289	SBNO2;SBNO2	Body;Body	2705	1219	3924	0.001	0.0003	0.000147	0.424296	++
cg18057548	19	3617614	C19orf29;C19orf29	Body;Body	2705	1227	3932	0.0054	0.0014	0.0001483	0.424296	++
cg14260169	10	72344881			2705	1229	3934	0.0079	0.0021	0.0001499	0.424296	++
cg02861293	1	160011013	KCNJ10	3'UTR	2710	1231	3941	-0.0035	0.0009	0.00015	0.424296	--
cg19285752	17	17699461	RAI1	Body	2707	1225	3932	-0.0018	0.0005	0.0001506	0.424296	--
cg18593717	1	156722068	HDGF;HDGF;HDGF	TSS200;TSS1500;1stExon	2653	1217	3870	-0.0004	0.0001	0.0001519	0.424296	--
cg15682575	4	88732782	IBSP	Body	2709	1224	3933	-0.0048	0.0013	0.000152	0.424296	--
cg22203547	5	145717010			2709	1230	3939	0.0042	0.0011	0.0001535	0.424296	++
cg26209816	7	978305	ADAP1	Body	2702	1203	3905	0.0017	0.0005	0.0001542	0.424296	++
cg07660750	11	31828715	PAX6;PAX6;PAX6	5'UTR;5'UTR;5'UTR	2708	1205	3913	-0.0065	0.0017	0.0001546	0.424296	--
cg20465143	8	144653962	C8orf73	Body	2705	1218	3923	0.0012	0.0003	0.0001564	0.424954	++
cg11856332	19	15583704	PGLYRP2	Body	2709	1229	3938	-0.0032	0.0008	0.0001571	0.424954	--
cg12026015	12	56615727	RNF41;RNF41;RNF41;RNF41	TSS200;5'UTR;1stExon;TSS200	2708	1227	3935	-0.0009	0.0002	0.0001583	0.425141	--
cg03232960	7	2595437	C7orf27	TSS1500	2709	1226	3935	-0.0007	0.0002	0.0001602	0.427192	--
cg13759513	20	48448154	SLC9A8	Body	2706	1194	3900	0.0112	0.003	0.0001641	0.433838	++
cg01481569	12	29673649	TMTC1	Body	2703	1232	3935	-0.0045	0.0012	0.000165	0.433838	--
cg02687055	2	24232865	MFSD2B	TSS200	2693	1184	3877	-0.0007	0.0002	0.0001678	0.43693	--
cg02660350	10	99186001	PGAM1	TSS200	2684	1222	3906	-0.0006	0.0001	0.0001685	0.43693	--
cg23678114	17	43212777	ACBD4;ACBD4;ACBD4;ACBD4;ACBD4	TSS1500;TSS1500;5'UTR;TSS1500;TSS1500	2710	1221	3931	-0.0015	0.0004	0.0001725	0.443029	--
cg07236781	1	25291041	RUNX3	1stExon	2704	1232	3936	-0.006	0.0016	0.0001741	0.443029	--
cg18569704	19	13049634	CALR	Body	2710	1222	3932	-0.0008	0.0002	0.0001774	0.443029	--
cg02385840	12	5539588			2709	1228	3937	0.0036	0.001	0.0001781	0.443029	++
cg25715328	19	9649297	ZNF426;ZNF426	5'UTR;1stExon	2710	1225	3935	-0.0005	0.0001	0.0001786	0.443029	--
cg01065033	6	170863692	PSMB1;TBP	TSS1500;5'UTR	2692	1218	3910	-0.0006	0.0002	0.0001788	0.443029	--
cg21264189	13	79177782	POU4F1	TSS200	2703	1213	3916	-0.0015	0.0004	0.0001791	0.443029	--
cg01721569	2	66810570			2710	1204	3914	-0.0015	0.0004	0.0001821	0.446309	--
cg23161218	17	7461638	TNFSF13;TNFSF13;TNFSF13;TNFSF13;TNFSF12-TNFSF13;TNFSF13;TNFSF13	5'UTR;5'UTR;1stExon;1stExon;Body;1stExon;5'UTR	2710	1232	3942	0.0064	0.0017	0.0001828	0.446309	++
cg17063910	11	433316	ANO9	Body	2710	1232	3942	-0.0048	0.0013	0.0001856	0.449103	--
cg22223602	11	119077220	CBL	1stExon	2701	1220	3921	-0.0005	0.0001	0.0001909	0.449103	--
cg26299549	7	105162761	PUS7	TSS200	2707	1224	3931	-0.0006	0.0002	0.0001913	0.449103	--
cg17283383	12	94853645	CCDC41;CCDC41;CCDC41;CCDC41;LOC144486	1stExon;5'UTR;5'UTR;1stExon;TSS200	2704	1215	3919	-0.0004	0.0001	0.0001919	0.449103	--
cg05904808	5	57790494	GAPT	Body	2710	1211	3921	0.0042	0.0011	0.0001928	0.449103	++
cg16368442	16	10276799	GRIN2A;GRIN2A;GRIN2A	TSS1500;TSS1500;TSS200	2710	1218	3928	-0.0006	0.0002	0.0001928	0.449103	--
cg07888856	6	137243386	SLC35D3	TSS200	2710	1228	3938	-0.0007	0.0002	0.000193	0.449103	--
cg05972047	11	101785806	ANGPTL5;KIAA1377;KIAA1377	5'UTR;5'UTR;1stExon	2708	1225	3933	-0.0004	0.0001	0.0001935	0.449103	--
cg24440625	10	126810216	CTBP2;CTBP2	5'UTR;5'UTR	2710	1229	3939	-0.0026	0.0007	0.0001993	0.452611	--
cg14631037	19	42806265	PRR19;PAFAH1B3;PAFAH1B3;PAFAH1B3	TSS200;Body;Body;Body	2710	1205	3915	0.0012	0.0003	0.0002014	0.452611	++
cg13683040	9	37035766	PAX5	TSS1500	2709	1225	3934	0.0043	0.0012	0.0002017	0.452611	++
cg03001875	1	234614834	TARBP1	1stExon	2704	1204	3908	-0.0003	0.0001	0.0002073	0.452611	--
cg13934606	12	57610705	NXPH4;NXPH4	5'UTR;1stExon	2701	1226	3927	-0.001	0.0003	0.0002074	0.452611	--
cg14653250	11	66725860	PC;PC	TSS200;TSS200	2704	1216	3920	-0.0005	0.0001	0.0002085	0.452611	--
cg18558647	15	93198495	FAM174B	Body	2709	1212	3921	-0.0009	0.0002	0.0002094	0.452611	--
cg16015966	19	32896872	DPY19L3	TSS200	2705	1229	3934	-0.0005	0.0001	0.00021	0.452611	--
cg27256934	11	61197489	CPSF7;CPSF7;CPSF7;SDHAF2	TSS200;TSS200;TSS200;TSS200	2707	1227	3934	-0.0006	0.0002	0.0002103	0.452611	--
cg01355753	16	30457524	SEPHS2	TSS1500	2710	1232	3942	0.0092	0.0025	0.0002111	0.452611	++
cg26641455	7	157404464	PTPRN2;PTPRN2;PTPRN2	Body;Body;Body	2705	1229	3934	-0.0027	0.0007	0.000212	0.452611	--
cg22482194	17	43394337	MAP3K14;MAP3K14	5'UTR;1stExon	2707	1213	3920	-0.0005	0.0001	0.0002133	0.452611	--
cg04619838	16	67515103	ATP6V0D1	TSS200	2704	1222	3926	-0.0004	0.0001	0.0002139	0.452611	--
cg03907864	22	41865051	ACO2;PHF5A	TSS200;TSS1500	2700	1225	3925	-0.0006	0.0002	0.0002146	0.452611	--
cg23675000	15	31948632	OTUD7A	TSS1500	2710	1231	3941	-0.0034	0.0009	0.0002158	0.452611	--
cg18018498	11	102962968	DCUN1D5	TSS200	2705	1200	3905	-0.0014	0.0004	0.000216	0.452611	--
cg26569144	5	170846504	FGF18	TSS200	2710	1229	3939	-0.0008	0.0002	0.000218	0.452611	--
cg09776094	16	89357477	ANKRD11	Body	2707	1231	3938	-0.0025	0.0007	0.0002192	0.452611	--
cg26159934	7	105029497	SRPK2	TSS200	2710	1225	3935	-0.0007	0.0002	0.0002193	0.452611	--
cg18173058	12	114838359	TBX5;TBX5;TBX5;TBX5	Body;Body;Body;Body	2710	1216	3926	0.0039	0.0011	0.0002205	0.452611	++
cg05862135	16	3074294	HCFC1R1;HCFC1R1;THOC6;HCFC1R1;THOC6;THOC6;THOC6	TSS200;TSS200;1stExon;TSS200;5'UTR;5'UTR;1stExon	2705	1214	3919	-0.0004	0.0001	0.0002216	0.452611	--
cg08506053	1	151737992	OAZ3;OAZ3	Body;TSS1500	2707	1232	3939	0.0048	0.0013	0.0002247	0.452611	++
cg05941247	12	131943683			2709	1218	3927	-0.0027	0.0007	0.0002272	0.452611	--
cg22464760	15	76352047	C15orf27	TSS1500	2705	1226	3931	-0.0008	0.0002	0.0002306	0.452611	--
cg05759718	1	50489596	AGBL4;AGBL4	1stExon;5'UTR	2710	1125	3835	0.002	0.0005	0.0002327	0.452611	++
cg27309383	2	31361785	GALNT14	TSS1500	2710	1225	3935	0.0035	0.001	0.0002343	0.452611	++
cg20586124	18	19998018	CTAGE1	TSS200	2695	1205	3900	-0.0033	0.0009	0.0002371	0.452611	--
cg05964622	7	1609908	PSMG3;KIAA1908;KIAA1908;KIAA1908;PSMG3	TSS1500;Body;Body;Body;TSS1500	2708	1225	3933	-0.0008	0.0002	0.0002372	0.452611	--
cg25999486	13	76056030	TBC1D4;TBC1D4	1stExon;5'UTR	2708	1215	3923	-0.0007	0.0002	0.000238	0.452611	--
cg12113561	17	36860216			2709	1228	3937	-0.0007	0.0002	0.0002387	0.452611	--
cg27086024	14	67982146	TMEM229B	TSS200	2707	1226	3933	-0.0005	0.0001	0.0002409	0.452611	--
cg07074390	21	40555500	PSMG1;PSMG1	TSS200;TSS200	2710	1218	3928	-0.0006	0.0002	0.0002415	0.452611	--
cg23724095	3	11888357	C3orf31	TSS200	2704	1225	3929	-0.001	0.0003	0.0002417	0.452611	--
cg21605540	17	17485823	PEMT;PEMT	Body;TSS200	2710	1231	3941	-0.0029	0.0008	0.0002425	0.452611	--
cg10396171	16	605214			2707	1230	3937	-0.0059	0.0016	0.0002435	0.452611	--
cg19735627	14	70233737	SFRS5;SFRS5;LOC100289511	TSS200;TSS200;Body	2709	1223	3932	-0.0009	0.0003	0.0002444	0.452611	--
cg00522403	16	31453591	ZNF843	5'UTR	2694	1173	3867	0.0031	0.0008	0.0002446	0.452611	++
cg16860848	19	50269991	AP2A1;AP2A1	TSS200;TSS200	2710	1225	3935	-0.0008	0.0002	0.0002471	0.452611	--
cg27504064	1	233144837	PCNXL2	Body	2710	1225	3935	0.0028	0.0008	0.0002474	0.452611	++
cg18121761	10	45455114	RASSF4	TSS200	2707	1222	3929	-0.0005	0.0001	0.000249	0.452611	--
cg24973591	4	10079421	WDR1;WDR1	Body;Body	2709	1222	3931	-0.0036	0.001	0.0002505	0.452611	--
cg25629572	13	114898218	RASA3	TSS200	2703	1224	3927	-0.0007	0.0002	0.0002505	0.452611	--
cg16960291	18	77206969	NFATC1;NFATC1;NFATC1;NFATC1;NFATC1	Body;5'UTR;Body;Body;Body	2704	1210	3914	-0.0015	0.0004	0.0002508	0.452611	--
cg05653887	22	46767176	CELSR1	Body	2701	1232	3933	-0.0063	0.0017	0.000252	0.452611	--
cg06641938	1	26633271	UBXN11;UBXN11;UBXN11	5'UTR;TSS200;TSS200	2708	1215	3923	-0.0023	0.0006	0.000252	0.452611	--
cg01124027	4	4543907	STX18	TSS200	2708	1220	3928	-0.0004	0.0001	0.0002521	0.452611	--
cg23017654	17	40346486	GHDC;GHDC;GHDC;GHDC;GHDC;GHDC;GHDC	5'UTR;1stExon;TSS1500;1stExon;5'UTR;1stExon;5'UTR	2708	1224	3932	0.0013	0.0004	0.0002528	0.452611	++
cg07795790	11	94227109	MRE11A;MRE11A;ANKRD49	TSS200;TSS200;TSS200	2705	1226	3931	-0.0005	0.0001	0.0002542	0.452611	--
cg07701375	4	144258077	GAB1;GAB1;GAB1;GAB1	5'UTR;1stExon;1stExon;5'UTR	2700	1225	3925	-0.0008	0.0002	0.0002547	0.452611	--
cg00740691	17	2680064			2708	1212	3920	-0.0006	0.0002	0.0002552	0.452611	--
cg07050647	2	122287957	CLASP1;CLASP1;CLASP1;RNU4ATAC	Body;Body;Body;TSS1500	2709	1228	3937	-0.0024	0.0007	0.0002636	0.463315	--
cg12294506	8	6565850	AGPAT5	TSS200	2655	1165	3820	-0.0008	0.0002	0.0002637	0.463315	--
cg23665729	3	49977591	RBM6;RBM6;RBM6;RBM6	5'UTR;1stExon;1stExon;5'UTR	2710	1229	3939	-0.0007	0.0002	0.0002665	0.464762	--
cg04364453	2	10442941	HPCAL1;HPCAL1	TSS1500;TSS200	2710	1225	3935	-0.0004	0.0001	0.0002707	0.464762	--
cg24146166	10	38265215	ZNF25	5'UTR	2708	1225	3933	-0.0014	0.0004	0.0002725	0.464762	--
cg15890707	5	172197278	DUSP1	Body	2707	1214	3921	0.0036	0.001	0.0002727	0.464762	++
cg16532176	3	156393537	TIPARP;LOC100287227	5'UTR;TSS200	2707	1228	3935	-0.0018	0.0005	0.0002735	0.464762	--
cg14254668	6	33359534	KIFC1;KIFC1	5'UTR;1stExon	2708	1225	3933	-0.0005	0.0001	0.0002746	0.464762	--
cg17972213	1	101704898	S1PR1	Body	2710	1232	3942	-0.0065	0.0018	0.0002749	0.464762	--
cg21294209	1	46713444	RAD54L;RAD54L;RAD54L	1stExon;5'UTR;5'UTR	2704	1214	3918	-0.0003	0.0001	0.0002761	0.464762	--
cg27651220	16	87641133	JPH3	Body	2708	1232	3940	-0.0044	0.0012	0.0002801	0.464762	--
cg15362155	11	62066533	SCGB1D4;SCGB1D4	5'UTR;1stExon	2708	1232	3940	-0.0067	0.0018	0.0002828	0.464762	--
cg26351338	17	74721931	C17orf95;JMJD6;JMJD6	TSS1500;Body;Body	2709	1221	3930	0.002	0.0005	0.0002846	0.464762	++
cg02362686	1	150521404	ADAMTSL4;ADAMTSL4	TSS1500;TSS1500	2710	1229	3939	-0.0006	0.0002	0.0002851	0.464762	--
cg02600978	6	30166754	TRIM26	Body	2710	1225	3935	0.0031	0.0009	0.0002864	0.464762	++
cg10185552	2	61404578	AHSA2;AHSA2	1stExon;5'UTR	2710	1227	3937	-0.0005	0.0001	0.0002927	0.464762	--
cg00466121	1	86174151	ZNHIT6;ZNHIT6	TSS200;TSS200	2710	1226	3936	-0.0011	0.0003	0.0002931	0.464762	--
cg23187103	8	128748481	MYC;MYC	1stExon;5'UTR	2693	1222	3915	-0.0004	0.0001	0.0002934	0.464762	--
cg13110711	17	27894392	ABHD15;TP53I13	TSS1500;TSS1500	2710	1223	3933	-0.0004	0.0001	0.0002937	0.464762	--
cg20185360	6	133119641	C6orf192;C6orf192	5'UTR;1stExon	2703	1225	3928	-0.001	0.0003	0.0002968	0.464762	--
cg10279794	8	143751204	JRK;JRK	5'UTR;5'UTR	2699	1210	3909	-0.0004	0.0001	0.0002979	0.464762	--
cg06169200	11	22647380	FANCF;FANCF	5'UTR;1stExon	2708	1220	3928	0.0014	0.0004	0.0002984	0.464762	++
cg01906662	3	9975349	CRELD1;CRELD1;CRELD1	TSS200;TSS200;TSS200	2709	1225	3934	-0.0014	0.0004	0.0002992	0.464762	--
cg22790142	14	24769116	C14orf21;DHRS1;C14orf21;DHRS1	5'UTR;TSS1500;1stExon;TSS200	2706	1227	3933	-0.0004	0.0001	0.0002992	0.464762	--
cg20983617	3	133614790	RAB6B	TSS200	2710	1223	3933	-0.0008	0.0002	0.0003002	0.464762	--
cg11594299	7	4924002	RADIL	TSS1500	2709	1228	3937	0.0058	0.0016	0.0003014	0.464762	++
cg03140827	1	117909199	MAN1A2	TSS1500	2708	1229	3937	-0.001	0.0003	0.0003024	0.464762	--
cg14678099	5	175299587	CPLX2;CPLX2	5'UTR;5'UTR	2708	1223	3931	-0.0005	0.0002	0.0003047	0.464762	--
cg18404925	7	6413861	RAC1;RAC1	TSS1500;TSS1500	2709	1187	3896	-0.0035	0.001	0.000305	0.464762	--
cg27654505	4	99579615	TSPAN5;TSPAN5	1stExon;5'UTR	2710	1221	3931	-0.0004	0.0001	0.0003057	0.464762	--
cg25835306	10	60094732	UBE2D1	TSS200	2708	1217	3925	-0.0003	0.0001	0.0003074	0.464762	--
cg22524065	8	25902980	EBF2	TSS1500	2709	1206	3915	-0.0005	0.0001	0.0003094	0.464762	--
cg14191955	17	8311635			2710	1227	3937	-0.003	0.0008	0.0003123	0.464762	--
cg09172766	16	89788316	C16orf7;ZNF276;ZNF276	TSS1500;5'UTR;Body	2697	1216	3913	-0.0005	0.0001	0.0003127	0.464762	--
cg07065759	2	198017462	ANKRD44	Body	2709	1232	3941	0.0069	0.0019	0.000313	0.464762	++
cg02363950	1	156676793	CRABP2	TSS1500	2710	1229	3939	0.0051	0.0014	0.0003136	0.464762	++
cg09340403	6	138247491			2709	1232	3941	0.0073	0.002	0.0003164	0.464762	++
cg16953067	3	9005230	RAD18	TSS200	2705	1229	3934	-0.0005	0.0001	0.0003167	0.464762	--
cg22001533	2	50574516	NRXN1;NRXN1;NRXN1;NRXN1	Body;1stExon;5'UTR;Body	2697	1224	3921	0.0037	0.001	0.0003182	0.464762	++
cg15868235	3	12486114			2707	1231	3938	-0.0083	0.0023	0.0003184	0.464762	--
cg10227368	1	226150231			2709	1224	3933	-0.0027	0.0007	0.0003204	0.464762	--
cg05877109	14	23775794	BCL2L2	TSS1500	2709	1229	3938	0.0046	0.0013	0.0003213	0.464762	++
cg00479463	19	33726786			2710	1232	3942	-0.0071	0.002	0.0003215	0.464762	--
cg22176353	13	114897925	RASA3	1stExon	2702	1225	3927	-0.0004	0.0001	0.0003216	0.464762	--
cg10582450	1	153514008	S100A5	5'UTR	2709	1224	3933	-0.0031	0.0009	0.0003218	0.464762	--
cg23003881	5	173043929	BOD1;BOD1	TSS1500;TSS1500	2710	1226	3936	0.0026	0.0007	0.0003231	0.464762	++
cg16661464	18	61037759			2696	1228	3924	-0.0046	0.0013	0.0003235	0.464762	--
cg07129212	7	6487749	DAGLB;DAGLB	TSS200;TSS200	2707	1225	3932	-0.0009	0.0003	0.0003237	0.464762	--
cg13132847	4	7044968	CCDC96;TADA2B	TSS1500;TSS200	2706	1219	3925	-0.0006	0.0002	0.0003243	0.464762	--
cg07880273	13	99738871	DOCK9;DOCK9	TSS1500;TSS1500	2708	1214	3922	-0.0021	0.0006	0.0003265	0.464762	--
cg17366378	15	45458906			2710	1221	3931	-0.0006	0.0002	0.0003267	0.464762	--
cg18729886	14	61788339	PRKCH	TSS200	2710	1225	3935	-0.0008	0.0002	0.0003275	0.464762	--
cg03027547	6	150920223	PLEKHG1	TSS1500	2709	1230	3939	-0.0052	0.0015	0.0003288	0.464762	--
cg04488837	16	87425609	FBXO31;MAP1LC3B	Body;TSS200	2706	1226	3932	-0.0006	0.0002	0.0003288	0.464762	--
cg15977026	12	53661908	ESPL1	TSS200	2699	1228	3927	-0.0009	0.0002	0.0003301	0.464852	--
cg01604138	11	71202794	NADSYN1	Body	2710	1224	3934	-0.0025	0.0007	0.0003319	0.464928	--
cg07027305	7	2059796	MAD1L1;MAD1L1;MAD1L1	Body;Body;Body	2705	1231	3936	0.0073	0.002	0.0003332	0.464928	++
cg11694418	1	12678208	DHRS3	TSS1500	2708	1227	3935	-0.0006	0.0002	0.0003345	0.464928	--
cg13500797	9	133556687	PRDM12	Body	2704	1192	3896	-0.0004	0.0001	0.0003351	0.464928	--
cg13986501	9	115142201	HSDL2	TSS200	2706	1226	3932	-0.0007	0.0002	0.0003436	0.471899	--
cg01255850	16	88162906			2710	1225	3935	0.0044	0.0012	0.0003442	0.471899	++
cg11805083	2	97218336	ARID5A	3'UTR	2707	1231	3938	-0.0035	0.001	0.0003451	0.471899	--
cg24999243	17	76374969	PGS1	Body	2709	1225	3934	-0.0004	0.0001	0.0003463	0.471899	--
cg14315058	8	99182422			2710	1228	3938	-0.0009	0.0002	0.0003464	0.471899	--
cg13800542	6	137113325	MAP3K5;MAP3K5	1stExon;5'UTR	2707	1228	3935	-0.0009	0.0003	0.0003498	0.473256	--
cg07603881	1	21065497			2705	1231	3936	-0.0038	0.0011	0.0003556	0.473256	--
cg13490827	1	46269305	MAST2;MAST2	1stExon;5'UTR	2706	1227	3933	-0.0007	0.0002	0.0003578	0.473256	--
cg19466818	17	56409534	MIR142	TSS1500	2702	1221	3923	-0.0013	0.0004	0.0003584	0.473256	--
cg21364077	6	41394456			2709	1226	3935	0.0043	0.0012	0.0003584	0.473256	++
cg04467278	15	40226257	EIF2AK4	TSS200	2691	1192	3883	-0.0004	0.0001	0.0003586	0.473256	--
cg26579311	8	119124103	EXT1	TSS200	2707	1209	3916	-0.0004	0.0001	0.0003593	0.473256	--
cg15598244	1	23696413	C1orf213;C1orf213;ZNF436;C1orf213	3'UTR;Body;TSS200;1stExon	2710	1222	3932	0.0059	0.0016	0.0003604	0.473256	++
cg05462819	11	125933319	CDON	TSS200	2704	1211	3915	-0.0032	0.0009	0.0003617	0.473256	--
cg04447621	6	3849475	FAM50B	TSS200	2708	1232	3940	-0.007	0.0019	0.000362	0.473256	--
cg21344989	2	43864329	PLEKHH2	TSS200	2709	1227	3936	-0.0009	0.0003	0.0003624	0.473256	--
cg06098276	17	76171208	TK1	Body	2710	1206	3916	0.007	0.002	0.0003625	0.473256	++
cg02955077	1	92764419	RPAP2;GLMN	TSS200;5'UTR	2710	1224	3934	-0.0006	0.0002	0.0003649	0.474011	--
cg09014478	11	95523067	CEP57;FAM76B	TSS1500;TSS200	2709	1229	3938	-0.0006	0.0002	0.0003656	0.474011	--
cg21611775	3	11058836	SLC6A1	5'UTR	2704	1189	3893	-0.0024	0.0007	0.0003692	0.475529	--
cg15606745	22	37005514	CACNG2	Body	2707	1227	3934	-0.004	0.0011	0.0003693	0.475529	--
cg08152263	22	35795274	MCM5	TSS1500	2710	1222	3932	0.004	0.0011	0.0003736	0.478304	++
cg10079107	15	31507907			2698	1218	3916	-0.0003	0.0001	0.000374	0.478304	--
cg02516845	16	84076320	SLC38A8	TSS1500	2709	1228	3937	-0.0063	0.0018	0.0003757	0.47885	--
cg15437031	11	862820	TSPAN4;TSPAN4;TSPAN4;TSPAN4;TSPAN4;TSPAN4;TSPAN4	Body;Body;Body;Body;Body;Body;Body	2707	1227	3934	-0.0021	0.0006	0.0003806	0.480297	--
cg08872937	3	23958490	NKIRAS1;RPL15;NKIRAS1	5'UTR;TSS200;1stExon	2707	1203	3910	-0.0003	0.0001	0.000381	0.480297	--
cg13995193	19	3669804	PIP5K1C	Body	2701	1216	3917	0.0005	0.0002	0.0003819	0.480297	++
cg06756169	15	22833335	TUBGCP5;TUBGCP5	TSS200;TSS200	2705	1097	3802	-0.0008	0.0002	0.0003832	0.480297	--
cg25486979	13	50510739	C13orf1;C13orf1;C13orf1	TSS200;TSS200;TSS200	2710	1230	3940	-0.0018	0.0005	0.000384	0.480297	--
cg25485875	10	134600998	NKX6-2	TSS1500	2705	1169	3874	-0.0022	0.0006	0.0003845	0.480297	--
cg14180718	1	1850925	TMEM52	TSS200	2707	1217	3924	-0.0009	0.0003	0.0003859	0.48045	--
cg25716065	12	124086667	DDX55	TSS200	2709	1225	3934	-0.0012	0.0003	0.0003884	0.480665	--
cg13260726	2	234763101	HJURP	1stExon	2709	1222	3931	-0.0012	0.0003	0.0003912	0.480665	--
cg04385631	12	46385625	SFRS2IP	TSS1500	2709	1221	3930	-0.0005	0.0001	0.000393	0.480665	--
cg01166892	16	85320882			2709	1225	3934	-0.0031	0.0009	0.0003933	0.480665	--
cg13990013	11	47600528	KBTBD4;NDUFS3;KBTBD4;KBTBD4;KBTBD4	5'UTR;TSS200;1stExon;Body;TSS200	2700	1225	3925	-0.0005	0.0002	0.0003948	0.480665	--
cg04739228	19	42806843	PAFAH1B3;PAFAH1B3;PRR19;PAFAH1B3;PAFAH1B3	1stExon;5'UTR;5'UTR;TSS200;5'UTR	2709	1232	3941	-0.0054	0.0015	0.0003952	0.480665	--
cg22121647	7	134845376	TMEM140	5'UTR	2708	1232	3940	0.0049	0.0014	0.0003957	0.480665	++
cg18174326	2	242088999	PASK;PPP1R7	TSS200;TSS1500	2690	1195	3885	-0.0003	0.0001	0.0003963	0.480665	--
cg14538808	17	79869418	PCYT2	TSS200	2708	1218	3926	-0.0011	0.0003	0.0004047	0.487726	--
cg03567656	5	176764267	LMAN2	Body	2710	1200	3910	-0.002	0.0006	0.0004051	0.487726	--
cg06440553	19	41222923	ADCK4;ITPKC	TSS200;TSS200	2706	1225	3931	-0.0006	0.0002	0.0004087	0.487726	--
cg09482777	2	80531645	CTNNA2;LRRTM1;CTNNA2	Body;TSS200;Body	2706	1208	3914	-0.0008	0.0002	0.0004092	0.487726	--
cg24107665	8	144372932	ZNF696	TSS1500	2708	1232	3940	0.0082	0.0023	0.0004093	0.487726	++
cg19250177	1	45956646	TESK2;TESK2	5'UTR;1stExon	2698	1212	3910	-0.0007	0.0002	0.0004107	0.487726	--
cg06107469	12	56862350	SPRYD4;SPRYD4	1stExon;5'UTR	2710	1226	3936	-0.0006	0.0002	0.0004121	0.487726	--
cg10545083	2	220094517	ANKZF1;ATG9A;ANKZF1;ANKZF1;ATG9A	TSS200;TSS200;1stExon;5'UTR;TSS200	2698	1224	3922	-0.0015	0.0004	0.0004135	0.487726	--
cg07055330	2	239986535	HDAC4	Body	2708	1227	3935	-0.0024	0.0007	0.0004149	0.487726	--
cg06894687	1	180123317	QSOX1;QSOX1	TSS1500;TSS1500	2708	1219	3927	0.0037	0.0011	0.0004154	0.487726	++
cg19474546	14	35999002			2710	1232	3942	0.0097	0.0027	0.0004222	0.487726	++
cg15219506	11	63382047	PLA2G16;PLA2G16	TSS200;TSS200	2698	1195	3893	-0.0021	0.0006	0.0004223	0.487726	--
cg04311355	16	1470717	C16orf91	Body	2703	1223	3926	-0.0005	0.0001	0.0004241	0.487726	--
cg01929770	12	112856494	PTPN11	TSS200	2705	1225	3930	-0.0014	0.0004	0.0004253	0.487726	--
cg00099766	6	90120705	RRAGD	Body	2710	1220	3930	0.0057	0.0016	0.0004267	0.487726	++
cg10700643	1	55270680	C1orf177;C1orf177	TSS1500;TSS1500	2710	1232	3942	-0.0057	0.0016	0.0004274	0.487726	--
cg17752083	10	135101849	TUBGCP2	Body	2709	1221	3930	-0.002	0.0006	0.0004332	0.487726	--
cg24664312	1	11714974	FBXO44;FBXO44;FBXO44;FBXO44;FBXO44;FBXO2;FBXO44;FBXO44	1stExon;5'UTR;5'UTR;5'UTR;5'UTR;TSS1500;1stExon;1stExon	2709	1229	3938	-0.0009	0.0003	0.0004334	0.487726	--
cg00323842	5	124044098	ZNF608	Body	2710	1228	3938	0.0053	0.0015	0.0004349	0.487726	++
cg09677724	16	70488359	FUK	TSS200	2709	1224	3933	-0.0003	0.0001	0.0004351	0.487726	--
cg23235297	20	8000018	TMX4	Body	2710	1226	3936	-0.0004	0.0001	0.0004354	0.487726	--
cg00616369	2	232329096	NCL;NCL	1stExon;5'UTR	2685	1191	3876	-0.0004	0.0001	0.0004364	0.487726	--
cg03576469	19	46917061	CCDC8	TSS200	2710	1225	3935	0.0082	0.0023	0.0004369	0.487726	++
cg14052221	9	80912058	PSAT1;PSAT1;PSAT1;PSAT1	1stExon;1stExon;5'UTR;5'UTR	2700	1209	3909	-0.0003	0.0001	0.000437	0.487726	--
ch.15.1497565F	15	88581122	NTRK3;NTRK3;NTRK3	Body;Body;Body	2709	1218	3927	0.0019	0.0005	0.0004375	0.487726	++
cg17934790	19	14693742	CLEC17A	TSS200	2709	1232	3941	0.0068	0.0019	0.0004409	0.487726	++
cg24261808	11	93474459	C11orf54;TAF1D	TSS1500;5'UTR	2709	1219	3928	-0.001	0.0003	0.0004423	0.487726	--
cg01609559	6	46138957	ENPP5	TSS1500	2710	1218	3928	0.0029	0.0008	0.0004429	0.487726	++
cg03216261	6	44265681	TCTE1	TSS1500	2704	1225	3929	-0.001	0.0003	0.0004433	0.487726	--
cg06084907	16	3551038	CLUAP1;CLUAP1	5'UTR;1stExon	2709	1204	3913	-0.0008	0.0002	0.0004438	0.487726	--
cg07225255	15	44086625	SERF2;MIR1282	3'UTR;TSS1500	2710	1211	3921	0.002	0.0006	0.0004449	0.487726	++
cg16736242	8	11660109	FDFT1	TSS200	2710	1222	3932	-0.0005	0.0001	0.0004451	0.487726	--
cg01786075	1	165738056	TMCO1;TMCO1	1stExon;5'UTR	2707	1220	3927	-0.0015	0.0004	0.0004467	0.487726	--
cg26476595	16	2284284	E4F1	Body	2707	1223	3930	-0.0019	0.0005	0.0004474	0.487726	--
cg05858008	14	52164293	FRMD6;FRMD6	Body;Body	2707	1232	3939	-0.0068	0.0019	0.0004481	0.487726	--
cg00934037	1	100889672	CDC14A;CDC14A;CDC14A	Body;Body;Body	2710	1224	3934	0.0066	0.0019	0.0004489	0.487726	++
cg11416533	1	3773643	KIAA0562;DFFB;KIAA0562	1stExon;TSS1500;5'UTR	2710	1227	3937	-0.0013	0.0004	0.0004526	0.487726	--
cg04985652	20	18568437	DTD1	TSS200	2708	1218	3926	-0.0023	0.0007	0.0004551	0.487726	--
cg14132884	14	75230010	YLPM1	TSS200	2704	1218	3922	-0.0006	0.0002	0.0004563	0.487726	--
cg16141325	8	90914397	OSGIN2;OSGIN2	5'UTR;TSS1500	2708	1225	3933	0.0021	0.0006	0.0004569	0.487726	++
cg08619712	11	2288051			2708	1222	3930	-0.004	0.0011	0.0004573	0.487726	--
cg24385632	11	16838615	PLEKHA7	Body	2709	1223	3932	-0.0017	0.0005	0.0004574	0.487726	--
cg24554054	7	99216405	ZNF498	5'UTR	2710	1231	3941	-0.0029	0.0008	0.0004579	0.487726	--
cg01518025	11	1983125			2710	1222	3932	-0.0029	0.0008	0.0004658	0.49468	--
cg21638063	5	107717975	FBXL17	TSS200	2704	1229	3933	-0.0006	0.0002	0.0004682	0.49468	--
cg03465061	16	1391682	BAIAP3	Body	2705	1232	3937	-0.0031	0.0009	0.0004695	0.49468	--
cg18496543	3	87016674	VGLL3	Body	2710	1209	3919	-0.003	0.0009	0.0004738	0.49468	--
cg15576342	15	93139511			2709	1231	3940	-0.0038	0.0011	0.000476	0.49468	--
cg08217660	17	79849628	ANAPC11;ANAPC11;ANAPC11;ANAPC11;ANAPC11;ANAPC11;ANAPC11;THOC4;ANAPC11;ANAPC11;ANAPC11;ANAPC11;ANAPC11;ANAPC11	1stExon;5'UTR;5'UTR;5'UTR;5'UTR;5'UTR;1stExon;TSS200;5'UTR;1stExon;TSS200;1stExon;1stExon;1stExon	2700	1211	3911	-0.0003	0.0001	0.0004773	0.49468	--
cg14126091	2	105946410	TGFBRAP1;TGFBRAP1	TSS1500;TSS1500	2707	1224	3931	-0.0007	0.0002	0.0004786	0.49468	--
cg00856002	1	28198968	C1orf38;C1orf38;C1orf38	TSS200;TSS200;TSS200	2709	1226	3935	-0.0006	0.0002	0.0004796	0.49468	--
cg05702778	18	12271697	CIDEA;CIDEA	Body;Body	2707	1162	3869	0.0024	0.0007	0.0004822	0.49468	++
cg26233529	9	37801319	DCAF10	1stExon	2706	1221	3927	-0.0005	0.0001	0.0004824	0.49468	--
cg13898318	13	25754718			2708	1221	3929	-0.0067	0.0019	0.0004845	0.49468	--
cg16176247	4	2936583	C4orf10;MFSD10;MFSD10;MFSD10	TSS1500;5'UTR;1stExon;TSS1500	2709	1226	3935	-0.0005	0.0001	0.0004846	0.49468	--
cg02859511	7	1609828	KIAA1908;KIAA1908;PSMG3;KIAA1908;PSMG3	Body;Body;TSS200;Body;TSS200	2706	1225	3931	-0.0007	0.0002	0.0004851	0.49468	--
cg09941884	16	891400			2709	1229	3938	0.0051	0.0015	0.0004853	0.49468	++
cg24956250	7	139168481	KLRG2	TSS200	2710	1220	3930	-0.0008	0.0002	0.0004904	0.49468	--
cg09727436	3	187721145			2705	1193	3898	0.0042	0.0012	0.0004906	0.49468	++
cg10943348	15	72668568	HEXA;C15orf34	TSS200;Body	2681	1229	3910	-0.0013	0.0004	0.0004927	0.49468	--
cg15321401	6	166884430	RPS6KA2;RPS6KA2	Body;Body	2708	1223	3931	-0.0022	0.0006	0.0004952	0.49468	--
cg23756354	6	30713097	IER3	TSS1500	2708	1211	3919	-0.0022	0.0006	0.0004968	0.49468	--
cg07546433	8	102063914			2710	1228	3938	0.0038	0.0011	0.0005	0.49468	++
cg19794361	14	70078336	KIAA0247;KIAA0247	5'UTR;1stExon	2709	1223	3932	-0.0006	0.0002	0.0005004	0.49468	--
cg24798115	7	149157735	ZNF777	5'UTR	2710	1227	3937	-0.0006	0.0002	0.0005004	0.49468	--
cg17032989	2	153259061	FMNL2	Body	2707	1216	3923	0.0034	0.001	0.0005011	0.49468	++
cg05343755	12	31800175	C12orf72;C12orf72	5'UTR;1stExon	2710	1214	3924	0.0028	0.0008	0.0005013	0.49468	++
cg21396127	1	245134348	EFCAB2;EFCAB2;EFCAB2;EFCAB2;EFCAB2	Body;Body;Body;Body;Body	2706	1225	3931	-0.0005	0.0001	0.0005035	0.49468	--
cg25718735	10	132959070	TCERG1L	Body	2708	1218	3926	-0.0013	0.0004	0.0005041	0.49468	--
cg04114267	19	11669574	ELOF1	5'UTR	2709	1210	3919	0.0016	0.0005	0.0005062	0.49468	++
cg14549755	19	17581276	SLC27A1	TSS200	2710	1227	3937	-0.0008	0.0002	0.0005063	0.49468	--
cg13193757	20	48552853	RNF114	TSS200	2702	1218	3920	-0.0006	0.0002	0.0005064	0.49468	--
cg07340922	11	114548759	FAM55B	TSS1500	2709	1232	3941	-0.0045	0.0013	0.0005066	0.49468	--
cg04233054	1	23112654	EPHB2;EPHB2	Body;Body	2710	1224	3934	-0.0031	0.0009	0.0005075	0.49468	--
cg07713135	13	99093756	FARP1	Body	2704	1226	3930	-0.003	0.0009	0.0005111	0.49468	--
cg14389810	8	126442581	TRIB1;TRIB1	5'UTR;1stExon	2708	1227	3935	-0.0005	0.0001	0.0005116	0.49468	--
cg04111064	3	138666048	FOXL2;C3orf72	TSS200;TSS200	2707	1228	3935	-0.0009	0.0003	0.0005123	0.49468	--
cg01946760	5	177540738	N4BP3;N4BP3	5'UTR;1stExon	2708	1229	3937	-0.0008	0.0002	0.0005128	0.49468	--
cg10711035	6	33281580	TAPBP;TAPBP;TAPBP	Body;Body;Body	2697	1229	3926	-0.0011	0.0003	0.0005134	0.49468	--
cg21211480	17	41363774	TMEM106A	TSS200	2699	1211	3910	-0.0009	0.0003	0.0005137	0.49468	--
cg16662139	6	27806254	HIST1H2BN;HIST1H2AK	TSS200;TSS200	2710	1221	3931	-0.0008	0.0002	0.0005162	0.49468	--
cg14568259	9	127421654	NR6A1;NR6A1	Body;Body	2710	1209	3919	0.0031	0.0009	0.0005183	0.49468	++
cg01360627	6	31544931	TNF	Body	2708	1231	3939	-0.0064	0.0018	0.0005217	0.49468	--
cg21206266	8	98656243	MTDH	TSS200	2702	1217	3919	-0.0009	0.0003	0.0005227	0.49468	--
cg23969309	17	38278604	MSL1	TSS200	2710	1221	3931	-0.0005	0.0001	0.0005245	0.49468	--
cg08658621	10	133999287	DPYSL4	TSS1500	2710	1205	3915	-0.0007	0.0002	0.0005263	0.49468	--
cg08095452	17	55958800	CUEDC1	Body	2710	1228	3938	-0.0032	0.0009	0.0005285	0.49468	--
cg22370524	2	41924786			2708	1231	3939	-0.0015	0.0004	0.0005301	0.49468	--
cg03546687	16	2198080	RAB26	TSS1500	2710	1230	3940	0.0056	0.0016	0.0005332	0.49468	++
cg20583684	11	33722499	C11orf91	TSS1500	2703	1213	3916	-0.0006	0.0002	0.0005341	0.49468	--
cg06531250	1	147380445	GJA8	Body	2710	1215	3925	-0.0021	0.0006	0.0005346	0.49468	--
cg25614836	10	114110373	GUCY2G	Body	2710	1217	3927	-0.0027	0.0008	0.0005351	0.49468	--
cg08275602	12	29935873	TMTC1	5'UTR	2708	1215	3923	-0.0018	0.0005	0.0005373	0.49468	--
cg16054642	15	85176679	SCAND2;SCAND2	Body;Body	2708	1227	3935	-0.0009	0.0003	0.0005374	0.49468	--
cg10767703	3	186524559	RFC4;RFC4	TSS200;TSS1500	2704	1227	3931	-0.0007	0.0002	0.0005383	0.49468	--
cg23460145	11	73073425	ARHGEF17	Body	2709	1225	3934	-0.0037	0.0011	0.000539	0.49468	--
cg15455752	4	123843771	NUDT6;NUDT6;SPATA5	5'UTR;TSS200;TSS1500	2707	1227	3934	-0.0004	0.0001	0.0005397	0.49468	--
cg26404886	12	56386083	RAB5B	3'UTR	2710	1211	3921	0.0022	0.0006	0.0005404	0.49468	++
cg20860086	6	13814875	CCDC90A	TSS200	2708	1227	3935	-0.0006	0.0002	0.0005405	0.49468	--
cg17944241	17	40021637	KLHL11	TSS200	2709	1223	3932	-0.0007	0.0002	0.0005424	0.49468	--
cg10761316	7	65706494	TPST1	Body	2686	1231	3917	-0.0057	0.0016	0.0005444	0.49468	--
cg07532993	19	7553986	PEX11G	TSS200	2710	1227	3937	-0.0004	0.0001	0.000545	0.49468	--
cg27626334	11	2203686			2710	1226	3936	-0.0035	0.001	0.0005454	0.49468	--
cg23220012	11	69355713			2710	1230	3940	-0.0029	0.0008	0.0005459	0.49468	--
cg03612258	19	8070121	ELAVL1	5'UTR	2701	1220	3921	-0.0006	0.0002	0.000546	0.49468	--
cg03043827	4	128981985	LARP1B;LARP1B;LARP1B	TSS1500;TSS1500;TSS1500	2709	1221	3930	-0.0014	0.0004	0.0005483	0.49557	--
cg18403606	11	104034982	PDGFD;PDGFD;PDGFD;PDGFD	5'UTR;1stExon;5'UTR;1stExon	2709	1223	3932	-0.0007	0.0002	0.00055	0.495915	--
cg12790592	14	89884273	FOXN3;FOXN3	TSS1500;5'UTR	2702	1226	3928	-0.0007	0.0002	0.0005553	0.497998	--
cg11029501	1	234614232	TARBP1	1stExon	2703	1204	3907	-0.0003	0.0001	0.0005575	0.497998	--
cg14140673	12	131118654			2704	1232	3936	0.012	0.0035	0.0005577	0.497998	++
cg21820436	3	130613407	ATP2C1;ATP2C1;ATP2C1;ATP2C1	TSS200;TSS200;TSS200;TSS200	2705	1223	3928	-0.0005	0.0001	0.0005595	0.497998	--
cg11594513	5	134734934	H2AFY;H2AFY;H2AFY;H2AFY	TSS200;5'UTR;TSS200;TSS200	2704	1214	3918	-0.0004	0.0001	0.0005601	0.497998	--
cg06856188	17	46688321	HOXB7;HOXB7	5'UTR;1stExon	2710	1216	3926	-0.0011	0.0003	0.0005627	0.497998	--
cg07690733	19	1066985	HMHA1	TSS200	2709	1216	3925	-0.0004	0.0001	0.0005634	0.497998	--
cg23580287	20	60554468	TAF4	Body	2706	1231	3937	-0.0027	0.0008	0.0005643	0.497998	--
cg25495217	7	6048875	PMS2;PMS2;AIMP2	TSS200;TSS200;TSS200	2710	1229	3939	-0.0004	0.0001	0.0005688	0.497998	--
cg04992837	19	7553823	PEX11G	Body	2709	1225	3934	-0.0006	0.0002	0.0005696	0.497998	--
cg04844391	1	222885834	AIDA;C1orf58;AIDA	1stExon;TSS200;5'UTR	2705	1227	3932	-0.0008	0.0002	0.0005701	0.497998	--
cg05116242	3	47021211	NBEAL2;NBEAL2	1stExon;5'UTR	2709	1226	3935	-0.0006	0.0002	0.0005705	0.497998	--
cg12341060	14	105635236	JAG2;JAG2	TSS200;TSS200	2697	1216	3913	-0.0008	0.0002	0.0005717	0.497998	--
cg00444261	8	26371564	PNMA2	TSS200	2696	1209	3905	-0.0007	0.0002	0.0005724	0.497998	--
cg25017584	8	144824658			2708	1231	3939	-0.0057	0.0016	0.0005727	0.497998	--
cg25320562	7	152133073	FABP5L3;MLL3;MLL3	TSS1500;1stExon;5'UTR	2707	1224	3931	-0.0004	0.0001	0.0005755	0.497998	--
cg13271632	13	26795768	RNF6;RNF6;RNF6;RNF6	1stExon;5'UTR;5'UTR;5'UTR	2701	1223	3924	-0.0005	0.0002	0.0005756	0.497998	--
cg08050663	14	77725701	TMEM63C	3'UTR	2708	1220	3928	-0.0025	0.0007	0.0005767	0.497998	--
cg05771701	12	123259330	CCDC62;CCDC62;CCDC62	Body;Body;Body	2706	1223	3929	-0.0006	0.0002	0.0005776	0.497998	--
cg19690989	11	94658491			2705	1218	3923	-0.0034	0.001	0.0005788	0.497998	--
cg26444623	18	47792921	CCDC11	TSS200	2704	1183	3887	-0.0006	0.0002	0.0005832	0.49839	--
cg02700454	8	126441997	TRIB1	TSS1500	2708	1227	3935	-0.0004	0.0001	0.0005833	0.49839	--
cg17631042	3	37284583	GOLGA4	TSS200	2706	1225	3931	-0.0004	0.0001	0.0005861	0.49839	--
cg24692607	11	77899728	KCTD21;USP35	TSS200;TSS1500	2706	1225	3931	-0.0006	0.0002	0.0005863	0.49839	--
cg13862524	19	33210498	TDRD12	TSS200	2706	1218	3924	-0.004	0.0012	0.0005887	0.49839	--
cg13902357	6	31324280	HLA-B	Body	2706	1227	3933	-0.0024	0.0007	0.0005895	0.49839	--
cg00989142	20	31331204	COMMD7;COMMD7;COMMD7;COMMD7	1stExon;5'UTR;5'UTR;1stExon	2710	1224	3934	-0.0005	0.0002	0.0005913	0.49839	--
cg15629134	6	43027399	KLC4;KLC4;MRPL2;KLC4;KLC4;KLC4;KLC4	TSS1500;5'UTR;TSS200;TSS1500;5'UTR;1stExon;1stExon	2709	1228	3937	-0.0009	0.0003	0.0005955	0.49839	--
cg07832834	1	2457954	PANK4	1stExon	2709	1195	3904	-0.0007	0.0002	0.0005963	0.49839	--
cg12255318	6	30294854	TRIM39;HCG18;HCG18;TRIM39	5'UTR;Body;Body;TSS200	2710	1224	3934	-0.0004	0.0001	0.0005974	0.49839	--
cg07952040	12	110562126	IFT81;IFT81;IFT81	TSS200;TSS200;TSS200	2705	1219	3924	-0.0005	0.0001	0.0005989	0.49839	--
cg14843080	1	168195833	SFT2D2	Body	2708	1215	3923	-0.0004	0.0001	0.0005995	0.49839	--
cg24805239	7	24797486	DFNA5;DFNA5;DFNA5;DFNA5;DFNA5	1stExon;TSS1500;1stExon;5'UTR;5'UTR	2710	1222	3932	0.0027	0.0008	0.0005999	0.49839	++
cg19082131	4	2363153	ZFYVE28	Body	2707	1182	3889	-0.0024	0.0007	0.0006035	0.49839	--
cg25624596	15	64443873	SNX22	TSS200	2706	1227	3933	-0.0007	0.0002	0.000604	0.49839	--
cg15100417	5	1728044			2710	1219	3929	0.0026	0.0008	0.0006043	0.49839	++
cg01555307	17	61044018			2703	1218	3921	-0.0004	0.0001	0.0006062	0.49839	--
cg10543501	5	153857285	HAND1	1stExon	2710	1228	3938	0.0032	0.0009	0.0006065	0.49839	++
cg23984769	6	17281626	RBM24;RBM24;RBM24	TSS1500;TSS1500;TSS200	2710	1204	3914	-0.0014	0.0004	0.0006105	0.49839	--
cg01351037	15	85525384	PDE8A;PDE8A;PDE8A;PDE8A	5'UTR;5'UTR;1stExon;1stExon	2705	1223	3928	-0.0006	0.0002	0.0006155	0.49839	--
cg23401212	20	1099146	PSMF1;PSMF1	5'UTR;TSS200	2708	1226	3934	-0.0006	0.0002	0.0006163	0.49839	--
cg25252478	2	3622661	RPS7	TSS200	2708	1222	3930	-0.0009	0.0003	0.0006184	0.49839	--
cg24463006	20	37303096			2710	1226	3936	-0.0006	0.0002	0.0006188	0.49839	--
cg11384281	3	64009226	PSMD6	TSS200	2708	1228	3936	-0.0005	0.0001	0.0006197	0.49839	--
cg16699326	6	31795638	HSPA1B;HSPA1B	1stExon;5'UTR	2709	1225	3934	-0.0003	0.0001	0.0006217	0.49839	--
cg10161194	19	3983180	EEF2;SNORD37	Body;TSS1500	2710	1210	3920	-0.0025	0.0007	0.0006224	0.49839	--
cg16956876	6	31746820	VARS	Body	2707	1231	3938	-0.0028	0.0008	0.000625	0.49839	--
cg22912359	17	38574272	TOP2A	TSS200	2700	1226	3926	-0.0006	0.0002	0.0006269	0.49839	--
cg15814157	19	56041511	SBK2	Body	2709	1219	3928	-0.0024	0.0007	0.000627	0.49839	--
cg17906269	1	149871404	BOLA1	5'UTR	2699	1231	3930	0.0021	0.0006	0.0006286	0.49839	++
cg08158976	1	228297975	MRPL55;MRPL55;MRPL55;MRPL55;MRPL55;MRPL55;MRPL55;MRPL55	TSS1500;TSS1500;TSS1500;TSS1500;TSS1500;TSS1500;TSS1500;TSS1500	2709	1232	3941	0.0069	0.002	0.0006288	0.49839	++
cg13316864	4	158065086	GLRB;GLRB;GLRB	Body;Body;Body	2709	1207	3916	-0.0031	0.0009	0.0006293	0.49839	--
cg19860178	3	196594579	SENP5	TSS200	2682	1227	3909	-0.0004	0.0001	0.000631	0.49839	--
cg23674344	17	48503163	ACSF2	TSS1500	2710	1195	3905	0.0026	0.0008	0.0006354	0.49839	++
cg15017496	11	73056771	ARHGEF17	Body	2706	1232	3938	-0.0032	0.0009	0.0006368	0.49839	--
cg12891195	13	20734717	GJA3	5'UTR	2686	1228	3914	-0.0028	0.0008	0.000637	0.49839	--
cg01130162	16	838502	CHTF18;RPUSD1	TSS200;TSS200	2708	1223	3931	-0.0011	0.0003	0.0006382	0.49839	--
cg06777732	12	131118426			2707	1229	3936	0.0185	0.0054	0.0006385	0.49839	++
cg03885431	1	3153144	PRDM16;PRDM16	Body;Body	2708	1228	3936	-0.0039	0.0011	0.0006417	0.49839	--
cg00711916	2	97426274	CNNM4	TSS1500	2709	1217	3926	0.0015	0.0004	0.0006462	0.49839	++
cg08245702	2	71127349	VAX2	TSS1500	2702	1200	3902	0.0026	0.0007	0.0006472	0.49839	++
cg14595059	17	29158948	ATAD5	TSS200	2699	1163	3862	-0.0005	0.0002	0.0006477	0.49839	--
cg19915007	7	41189312			2708	1228	3936	-0.0029	0.0008	0.00065	0.49839	--
cg00157012	8	25059252	DOCK5	Body	2709	1228	3937	0.0066	0.0019	0.0006507	0.49839	++
cg15421236	8	125384727	TMEM65;TMEM65	5'UTR;1stExon	2708	1231	3939	-0.0007	0.0002	0.0006517	0.49839	--
cg11142522	1	32673467	IQCC;IQCC;DCDC2B	Body;Body;TSS1500	2709	1221	3930	-0.0028	0.0008	0.0006528	0.49839	--
cg03000848	16	396164	AXIN1;AXIN1	Body;Body	2709	1232	3941	-0.0087	0.0025	0.0006538	0.49839	--
cg01505176	6	31763310	VARS	5'UTR	2702	1227	3929	-0.0005	0.0002	0.0006555	0.49839	--
cg25989057	11	67250443	AIP	TSS200	2685	1226	3911	-0.0006	0.0002	0.0006571	0.49839	--
cg12859429	11	20046011	NAV2;NAV2;NAV2;NAV2	Body;Body;Body;Body	2710	1231	3941	-0.004	0.0012	0.0006584	0.49839	--
cg08648317	11	59807830	PLAC1L;PLAC1L	1stExon;5'UTR	2710	1216	3926	-0.0027	0.0008	0.0006589	0.49839	--
cg04005938	7	148334417			2701	1232	3933	-0.0071	0.0021	0.0006647	0.49839	--
cg13470644	19	1568080	MEX3D	TSS200	2709	1231	3940	-0.0005	0.0002	0.000665	0.49839	--
cg13924755	6	29691755	HLA-F;HLA-F;HLA-F	Body;Body;Body	2706	1227	3933	-0.0007	0.0002	0.0006661	0.49839	--
cg15293582	10	72362866	PRF1;PRF1	TSS1500;TSS1500	2710	1232	3942	-0.0054	0.0016	0.0006664	0.49839	--
cg14947466	11	2583705	KCNQ1;KCNQ1	Body;Body	2710	1230	3940	-0.0027	0.0008	0.0006694	0.49839	--
cg10031303	9	79073555	GCNT1;GCNT1;GCNT1	TSS1500;TSS1500;5'UTR	2709	1212	3921	0.0036	0.0011	0.0006713	0.49839	++
cg08941098	7	141244370			2708	1232	3940	-0.0055	0.0016	0.0006719	0.49839	--
cg26679405	11	66247800	DPP3;DPP3	TSS200;TSS200	2707	1225	3932	-0.0008	0.0002	0.0006737	0.49839	--
cg08996790	3	43732571	ABHD5	Body	2709	1226	3935	-0.0004	0.0001	0.0006749	0.49839	--
cg22295064	11	70244434	CTTN;CTTN	TSS1500;TSS200	2704	1196	3900	-0.001	0.0003	0.000675	0.49839	--
cg12510999	2	28022223	RBKS	Body	2710	1230	3940	0.0041	0.0012	0.000677	0.49839	++
cg17339505	10	43572621	RET;RET;RET;RET	5'UTR;5'UTR;1stExon;1stExon	2705	1211	3916	-0.0004	0.0001	0.0006772	0.49839	--
cg09124213	11	62432393	SNORA57;C11orf48;METTL12	TSS1500;Body;TSS1500	2706	1216	3922	-0.0006	0.0002	0.0006777	0.49839	--
cg23296392	10	72648329	PCBD1;PCBD1	1stExon;5'UTR	2708	1227	3935	-0.0007	0.0002	0.0006808	0.49839	--
cg25465406	17	7906098	GUCY2D	5'UTR	2708	1223	3931	0.004	0.0012	0.0006845	0.49839	++
cg20048045	10	73770523	CHST3	3'UTR	2710	1221	3931	-0.0022	0.0006	0.000686	0.49839	--
cg13114028	22	43814205	MPPED1	5'UTR	2710	1214	3924	-0.0029	0.0008	0.0006874	0.49839	--
cg23848568	5	55008353	SLC38A9	TSS200	2709	1226	3935	-0.0008	0.0002	0.0006874	0.49839	--
cg21323494	17	3772920	CAMKK1;CAMKK1;CAMKK1	Body;Body;Body	2706	1230	3936	-0.0032	0.0009	0.0006879	0.49839	--
cg11303749	6	26027410	HIST1H4B	1stExon	2706	1228	3934	0.0023	0.0007	0.0006884	0.49839	++
cg23609982	1	154377403	IL6R;IL6R	TSS1500;TSS1500	2710	1227	3937	0.005	0.0015	0.0006904	0.49839	++
cg07386190	1	182361453	GLUL;GLUL;GLUL	TSS200;TSS1500;TSS200	2708	1226	3934	-0.0011	0.0003	0.000691	0.49839	--
cg04116545	6	125684679			2710	1184	3894	0.0022	0.0007	0.0006943	0.49839	++
cg07998213	11	46366813	DGKZ;DGKZ	TSS200;Body	2709	1232	3941	0.006	0.0018	0.0006949	0.49839	++
cg17350720	15	38857252	RASGRP1;RASGRP1	TSS1500;TSS1500	2705	1228	3933	-0.0006	0.0002	0.0006958	0.49839	--
cg06271970	15	96889169			2710	1224	3934	0.0044	0.0013	0.000696	0.49839	++
cg14204124	9	37651660	FRMPD1	5'UTR	2710	1206	3916	0.0055	0.0016	0.0006972	0.49839	++
cg15466505	17	77983884	TBC1D16	Body	2707	1230	3937	-0.003	0.0009	0.0006973	0.49839	--
cg04692993	2	192110021	MYO1B;MYO1B;MYO1B	TSS200;TSS1500;TSS200	2702	1227	3929	-0.0006	0.0002	0.0006977	0.49839	--
cg25474372	6	28762125			2709	1221	3930	0.0022	0.0007	0.0006981	0.49839	++
cg10709246	19	17488116	PLVAP;PLVAP	5'UTR;1stExon	2710	1231	3941	0.0057	0.0017	0.0006983	0.49839	++
cg19548524	19	19775680	ATP13A1	TSS1500	2668	1203	3871	0.003	0.0009	0.0007027	0.49839	++
cg21278806	13	33001751	N4BP2L1;N4BP2L1	Body;Body	2705	1224	3929	-0.0009	0.0003	0.000703	0.49839	--
cg15079934	11	1892307	LSP1;LSP1;LSP1;LSP1;LSP1	5'UTR;5'UTR;Body;1stExon;5'UTR	2710	1231	3941	-0.0052	0.0015	0.0007032	0.49839	--
cg11666087	1	49242513	BEND5;AGBL4;BEND5	1stExon;Body;5'UTR	2709	1197	3906	-0.0007	0.0002	0.0007034	0.49839	--
cg15030568	6	1619445			2709	1230	3939	0.0074	0.0022	0.0007057	0.49839	++
cg17490932	1	94703172	ARHGAP29;ARHGAP29	1stExon;5'UTR	2705	1221	3926	-0.0005	0.0002	0.0007086	0.49839	--
cg06312785	3	135685131	PPP2R3A	5'UTR	2707	1210	3917	-0.0004	0.0001	0.0007106	0.49839	--
cg00393340	2	241388772	GPC1	Body	2710	1231	3941	-0.0023	0.0007	0.0007134	0.49839	--
cg14823967	13	107220428	ARGLU1;ARGLU1	5'UTR;1stExon	2702	1206	3908	-0.0003	0.0001	0.0007191	0.49839	--
cg27216259	6	82462460	FAM46A	TSS200	2703	1222	3925	-0.0007	0.0002	0.0007198	0.49839	--
cg26576206	19	1064938	ABCA7	Body	2710	1214	3924	0.0082	0.0024	0.0007211	0.49839	++
cg24838517	11	62599584	STX5	TSS200	2705	1165	3870	-0.0009	0.0003	0.0007227	0.49839	--
cg08965235	11	65325158	LTBP3;LTBP3;LTBP3;LTBP3	1stExon;1stExon;1stExon;5'UTR	2709	1232	3941	0.0072	0.0021	0.000723	0.49839	++
cg09844976	5	148188454			2709	1232	3941	0.0063	0.0019	0.0007253	0.49839	++
cg12450040	1	154975359	ZBTB7B	5'UTR	2705	1221	3926	-0.0006	0.0002	0.0007263	0.49839	--
cg07924154	1	1855209			2710	1232	3942	-0.0051	0.0015	0.000729	0.49839	--
cg10932427	5	96271079	LNPEP	TSS1500	2709	1226	3935	-0.0008	0.0002	0.0007315	0.49839	--
cg08315050	11	66247820	DPP3;DPP3	TSS200;TSS200	2709	1195	3904	-0.0003	0.0001	0.0007321	0.49839	--
cg01400952	12	122460473	BCL7A;BCL7A	Body;Body	2705	1219	3924	-0.0004	0.0001	0.0007325	0.49839	--
cg18731789	11	64009083	FKBP2;FKBP2;FKBP2	TSS1500;5'UTR;5'UTR	2698	1228	3926	-0.0008	0.0002	0.0007329	0.49839	--
cg10293403	6	10421670			2707	1218	3925	-0.0016	0.0005	0.0007339	0.49839	--
cg09271671	16	70432453	ST3GAL2	5'UTR	2704	1202	3906	-0.0011	0.0003	0.0007364	0.49839	--
cg10587854	3	37011630			2709	1206	3915	0.0027	0.0008	0.0007384	0.49839	++
cg23531873	3	25705861	TOP2B	TSS200	2703	1228	3931	-0.0012	0.0003	0.0007397	0.49839	--
cg26489513	7	57928306			2709	1231	3940	0.0054	0.0016	0.0007418	0.49839	++
cg05496738	2	26101556	ASXL2	TSS1500	2710	1216	3926	-0.0005	0.0002	0.0007453	0.49839	--
cg14093570	1	16679143	FBXO42	TSS200	2709	1222	3931	-0.0008	0.0002	0.0007457	0.49839	--
cg03556069	2	135476601	TMEM163	TSS200	2707	1225	3932	-0.0008	0.0002	0.0007465	0.49839	--
cg18127823	7	966081	ADAP1	Body	2707	1218	3925	-0.0022	0.0007	0.0007478	0.49839	--
cg11168235	3	99536617	MIR548G;C3orf26	Body;TSS200	2710	1221	3931	0.0012	0.0004	0.0007528	0.49839	++
cg13947949	1	17766238	RCC2;RCC2	TSS1500;TSS200	2709	1224	3933	-0.0005	0.0001	0.0007529	0.49839	--
cg08378782	11	64512197	RASGRP2;RASGRP2;RASGRP2	TSS1500;5'UTR;5'UTR	2703	1212	3915	-0.0007	0.0002	0.0007553	0.49839	--
cg06774595	17	78081580	GAA;GAA;GAA	Body;Body;Body	2710	1229	3939	-0.0027	0.0008	0.0007557	0.49839	--
cg21561537	6	30654555	KIAA1949;KIAA1949;KIAA1949	5'UTR;5'UTR;1stExon	2707	1225	3932	-0.0009	0.0003	0.0007566	0.49839	--
cg20778097	17	48474864	LRRC59	TSS200	2707	1218	3925	-0.0004	0.0001	0.0007592	0.49839	--
cg08941195	17	42441570	FAM171A2	TSS1500	2703	1225	3928	0.0032	0.0009	0.0007599	0.49839	++
cg27149285	3	50375164	RASSF1;RASSF1;RASSF1;RASSF1	TSS1500;Body;Body;5'UTR	2709	1227	3936	-0.0005	0.0002	0.0007608	0.49839	--
cg04332534	19	37096487	ZNF382;ZNF529;ZNF529;ZNF529	5'UTR;TSS1500;TSS1500;TSS1500	2705	1182	3887	-0.001	0.0003	0.0007609	0.49839	--
cg16623111	6	168467559	FRMD1;FRMD1	Body;Body	2708	1231	3939	-0.0043	0.0013	0.0007611	0.49839	--
cg17377463	19	48908557	GRIN2D	Body	2709	1230	3939	-0.0039	0.0012	0.0007614	0.49839	--
cg07144328	5	1854953			2709	1224	3933	-0.0051	0.0015	0.0007624	0.49839	--
cg14519032	5	173930869			2709	1221	3930	-0.0035	0.001	0.0007624	0.49839	--
cg12412277	11	43380340	TTC17	TSS200	2702	1211	3913	-0.0004	0.0001	0.0007625	0.49839	--
cg07251136	5	95158433	GLRX;GLRX;GLRX;GLRX	1stExon;5'UTR;1stExon;5'UTR	2709	1219	3928	-0.001	0.0003	0.0007636	0.49839	--
cg12756521	8	131028985			2709	1219	3928	-0.0005	0.0001	0.000765	0.49839	--
cg05298677	6	36355542	ETV7	TSS200	2709	1206	3915	-0.0006	0.0002	0.0007653	0.49839	--
cg04468380	8	8601022			2710	1232	3942	-0.0045	0.0013	0.0007658	0.49839	--
cg19721786	5	148724769	GRPEL2	TSS1500	2710	1224	3934	-0.0049	0.0015	0.0007676	0.49839	--
cg24724633	19	36909413	ZFP82;ZFP82	5'UTR;1stExon	2707	1221	3928	-0.0006	0.0002	0.0007678	0.49839	--
cg18261223	5	32711517	NPR3	TSS200	2710	1175	3885	0.0016	0.0005	0.0007686	0.49839	++
cg09112687	15	61521000	RORA	Body	2709	1229	3938	0.0017	0.0005	0.0007701	0.49839	++
cg19524533	11	33848160			2709	1218	3927	-0.003	0.0009	0.0007717	0.49839	--
cg26385494	3	123303464	PTPLB	Body	2709	1227	3936	-0.0006	0.0002	0.0007719	0.49839	--
cg14039237	9	130833354	SLC25A25	Body	2710	1227	3937	0.0046	0.0014	0.0007724	0.49839	++
cg25334928	10	18689430	CACNB2;CACNB2;CACNB2;CACNB2;CACNB2;CACNB2;CACNB2;CACNB2;CACNB2	Body;Body;Body;Body;Body;TSS200;Body;Body;Body	2708	1230	3938	-0.0072	0.0021	0.0007748	0.49839	--
cg26253438	1	203598623	ATP2B4;ATP2B4	5'UTR;5'UTR	2710	1223	3933	-0.0004	0.0001	0.0007757	0.49839	--
cg16179589	17	36107292			2710	1221	3931	-0.0038	0.0011	0.0007764	0.49839	--
cg04386149	16	2015049	SNHG9;RPS2;SNORA78	Body;TSS1500;TSS200	2707	1225	3932	-0.0007	0.0002	0.0007772	0.49839	--
cg10904972	11	119227328	USP2;USP2	3'UTR;3'UTR	2709	1223	3932	-0.0005	0.0002	0.0007828	0.49839	--
cg14436888	8	124286735	ZHX1;ZHX1	TSS200;TSS200	2705	1206	3911	-0.0003	0.0001	0.0007839	0.49839	--
cg16847696	7	124405760	GPR37	TSS200	2708	1160	3868	-0.0008	0.0003	0.0007844	0.49839	--
cg12054851	19	49977286	FLT3LG	TSS200	2710	1218	3928	0.0011	0.0003	0.0007847	0.49839	++
cg14910495	2	219824329	CDK5R2	TSS200	2702	1224	3926	-0.0006	0.0002	0.0007863	0.49839	--
cg03263168	2	158732716	ACVR1;ACVR1	TSS1500;TSS1500	2709	1226	3935	-0.0008	0.0002	0.0007872	0.49839	--
cg25993851	11	46722334	ARHGAP1;ZNF408	TSS1500;TSS200	2707	1201	3908	-0.0004	0.0001	0.0007884	0.49839	--
cg10523996	3	126423120	CHCHD6;CHCHD6	1stExon;5'UTR	2706	1228	3934	-0.0005	0.0001	0.0007887	0.49839	--
cg25257644	10	23002598	PIP4K2A	Body	2710	1225	3935	-0.0005	0.0002	0.0007891	0.49839	--
cg26734916	11	62432630	SNORA57;C11orf48;METTL12	TSS1500;Body;TSS200	2705	1227	3932	-0.0005	0.0002	0.0007896	0.49839	--
cg27003782	10	125651391	CPXM2;CPXM2	1stExon;5'UTR	2710	1216	3926	0.0048	0.0014	0.0007896	0.49839	++
cg10243989	3	119119690	CDGAP	Body	2707	1211	3918	0.0032	0.001	0.0007916	0.49839	++
cg00701428	14	77889141	C14orf148;C14orf148	1stExon;1stExon	2708	1204	3912	-0.0023	0.0007	0.0007921	0.49839	--
cg08193650	2	43451868	ZFP36L2	Body	2710	1226	3936	-0.0004	0.0001	0.0007924	0.49839	--
cg11525834	7	73153318	ABHD11;ABHD11;ABHD11;ABHD11;ABHD11;ABHD11;ABHD11	TSS200;TSS200;TSS200;TSS200;TSS200;TSS200;TSS200	2710	1217	3927	-0.0017	0.0005	0.0007932	0.49839	--
cg13304760	5	176944156	DDX41	TSS200	2697	1224	3921	-0.0009	0.0003	0.0007936	0.49839	--
cg05823563	9	104249936	C9orf125	TSS1500	2710	1231	3941	0.0056	0.0017	0.0007945	0.49839	++
cg24780981	20	62339512	ZGPAT;ZGPAT;ZGPAT;ARFRP1;ZGPAT;ARFRP1	5'UTR;1stExon;5'UTR;TSS200;5'UTR;TSS200	2709	1227	3936	-0.0004	0.0001	0.0007946	0.49839	--
cg06188229	1	226411818	MIXL1	Body	2710	1204	3914	-0.0007	0.0002	0.0007952	0.49839	--
cg04581571	4	114926897			2706	1228	3934	-0.005	0.0015	0.0007954	0.49839	--
cg01503348	9	113342326	SVEP1	TSS200	2709	1209	3918	0.0028	0.0008	0.0007958	0.49839	++
cg01787084	16	87371097	FBXO31;FBXO31	Body;Body	2708	1232	3940	0.0076	0.0023	0.0007966	0.49839	++
cg03082234	7	73926031	GTF2IRD1;GTF2IRD1	Body;Body	2709	1212	3921	-0.0024	0.0007	0.0007974	0.49839	--
cg18087943	11	2160540	INS-IGF2;IGF2AS;IGF2;IGF2;IGF2AS;IGF2	Body;TSS1500;Body;5'UTR;TSS1500;TSS1500	2699	1220	3919	-0.0008	0.0003	0.0007981	0.49839	--
cg26444348	19	6530187	TNFSF9	TSS1500	2710	1214	3924	-0.003	0.0009	0.0008001	0.49839	--
cg00869582	16	12564745	SNX29	Body	2710	1223	3933	0.0034	0.001	0.0008022	0.49839	++
cg26172907	11	64851495	CDCA5;ZFPL1;CDCA5	5'UTR;TSS200;1stExon	2689	1200	3889	-0.0003	0.0001	0.0008054	0.49839	--
cg13066658	11	32449163	WT1;WT1;WT1;WT1	Body;Body;Body;Body	2708	1196	3904	0.0036	0.0011	0.0008055	0.49839	++
cg18334849	4	90815958	MMRN1	TSS200	2701	1231	3932	0.0057	0.0017	0.0008061	0.49839	++
cg25272645	19	36119790	RBM42	TSS200	2695	1225	3920	-0.001	0.0003	0.0008088	0.49839	--
cg04836786	3	148804272	HLTF;HLTF;HLTF;HLTF	5'UTR;1stExon;1stExon;5'UTR	2706	1188	3894	-0.0005	0.0001	0.0008093	0.49839	--
cg13515021	12	49177075	ADCY6;ADCY6	1stExon;Body	2707	1224	3931	-0.0027	0.0008	0.0008105	0.49839	--
cg17245290	10	35504020			2710	1219	3929	0.0026	0.0008	0.000811	0.49839	++
cg27500918	16	2933308	FLYWCH2;FLYWCH2;FLYWCH2;FLYWCH2;FLYWCH2	5'UTR;1stExon;5'UTR;5'UTR;1stExon	2710	1225	3935	-0.0007	0.0002	0.0008119	0.49839	--
cg16493531	6	30711802	FLOT1;IER3	TSS1500;Body	2689	1216	3905	-0.0014	0.0004	0.000812	0.49839	--
cg11893127	12	131057342			2710	1232	3942	-0.0091	0.0027	0.0008139	0.49839	--
cg15689069	19	56154944	ZNF581	TSS200	2701	1220	3921	-0.0005	0.0001	0.000815	0.49839	--
cg07243103	16	699355	WDR90	TSS200	2704	1191	3895	-0.0003	0.0001	0.0008152	0.49839	--
cg12245438	18	3012994	LPIN2	TSS1500	2708	1225	3933	-0.0004	0.0001	0.0008185	0.498582	--
cg07146173	17	18087255	ALKBH5;ALKBH5	5'UTR;1stExon	2709	1220	3929	-0.0005	0.0001	0.0008212	0.498582	--
cg23214606	1	202976451	TMEM183A;TMEM183B	TSS200;TSS200	2703	1186	3889	-0.0003	0.0001	0.0008215	0.498582	--
cg08715489	11	67374154	NDUFV1;NDUFV1	TSS200;TSS200	2705	1228	3933	-0.0006	0.0002	0.0008234	0.498582	--
cg06699638	8	37963308	ASH2L;ASH2L	Body;TSS200	2708	1225	3933	-0.0007	0.0002	0.0008244	0.498582	--
cg21639114	6	130687884			2709	1228	3937	0.0049	0.0015	0.0008258	0.498582	++
cg03722586	22	22090126	YPEL1	TSS200	2709	1223	3932	-0.0003	0.0001	0.0008278	0.498582	--
cg14890578	19	39894764			2700	1213	3913	-0.0024	0.0007	0.0008289	0.498582	--
cg05635276	22	43485582	TTLL1;TTLL1	TSS200;TSS200	2710	1221	3931	-0.0008	0.0002	0.0008296	0.498582	--
cg01851809	14	57735266	MUDENG;MUDENG;EXOC5	TSS1500;TSS1500;Body	2709	1218	3927	-0.0013	0.0004	0.0008297	0.498582	--
cg00584485	8	143208101			2709	1227	3936	-0.0045	0.0013	0.0008301	0.498582	--
cg14989308	19	17357472	NR2F6	TSS1500	2708	1226	3934	-0.0025	0.0007	0.0008327	0.498582	--
cg02917596	11	61447834	DAGLA	TSS200	2707	1214	3921	-0.0004	0.0001	0.0008348	0.498582	--
cg27612447	16	31229759	PYDC1;TRIM72	TSS1500;Body	2710	1229	3939	-0.0033	0.001	0.0008351	0.498582	--
cg24473832	20	868404	ANGPT4	Body	2709	1222	3931	-0.0033	0.001	0.0008361	0.498582	--
cg06313381	10	58121080	ZWINT;ZWINT;ZWINT	TSS200;TSS200;TSS200	2703	1217	3920	-0.0006	0.0002	0.000841	0.498582	--
cg14055153	2	141652385	LRP1B	Body	2706	1231	3937	-0.006	0.0018	0.0008434	0.498582	--
cg21254755	10	116528228			2709	1229	3938	0.0034	0.001	0.0008436	0.498582	++
cg12532398	4	103997887	NHEDC2;NHEDC2	1stExon;5'UTR	2708	1222	3930	-0.0005	0.0001	0.0008443	0.498582	--
cg11206788	11	133658715			2710	1212	3922	-0.0029	0.0009	0.000846	0.498582	--
cg23604961	13	108870525	LIG4;ABHD13;LIG4	1stExon;TSS1500;5'UTR	2706	1224	3930	-0.0004	0.0001	0.0008473	0.498582	--
cg24588096	1	46016657	AKR1A1;AKR1A1;AKR1A1;AKR1A1	1stExon;1stExon;5'UTR;5'UTR	2703	1219	3922	-0.0005	0.0002	0.0008498	0.498582	--
cg07063351	19	41060190	SPTBN4;SPTBN4	Body;Body	2709	1210	3919	0.0026	0.0008	0.0008515	0.498582	++
cg26303861	1	20988122	DDOST	TSS200	2709	1228	3937	-0.0004	0.0001	0.0008528	0.498582	--
cg17465133	8	12809420	C8orf79	5'UTR	2709	1219	3928	-0.0007	0.0002	0.0008538	0.498582	--
cg22247039	17	18086863	ALKBH5	TSS200	2704	1215	3919	-0.0005	0.0002	0.0008547	0.498582	--
cg06630799	20	55203840	TFAP2C	TSS1500	2710	1229	3939	0.0031	0.0009	0.0008548	0.498582	++
cg15825186	11	46354803	DGKZ;DGKZ	5'UTR;1stExon	2710	1221	3931	-0.0007	0.0002	0.0008551	0.498582	--
cg23932011	15	68346924	PIAS1	Body	2707	1208	3915	-0.0005	0.0001	0.0008558	0.498582	--
cg18089426	14	101175970			2710	1232	3942	-0.0123	0.0037	0.0008564	0.498582	--
cg24129390	13	33780205	STARD13;STARD13	TSS200;Body	2710	1232	3942	0.0046	0.0014	0.0008572	0.498582	++
cg02932840	10	28591940			2710	1227	3937	-0.0005	0.0002	0.0008582	0.498582	--
cg22971028	14	101515346	MIR655	TSS1500	2704	1222	3926	-0.0022	0.0007	0.0008594	0.498582	--
cg10806140	7	37956554	SFRP4	TSS200	2709	1216	3925	0.0015	0.0005	0.0008606	0.498582	++
cg00022076	16	68293990	PLA2G15	3'UTR	2709	1231	3940	-0.0028	0.0008	0.0008639	0.499724	--
cg13495574	1	173793781	CENPL;CENPL;DARS2;CENPL	TSS1500;TSS200;TSS200;TSS200	2710	1227	3937	0.0019	0.0006	0.000866	0.500169	++
cg12487497	15	34629995	SLC12A6;SLC12A6;SLC12A6;SLC12A6;SLC12A6	TSS200;TSS200;5'UTR;TSS1500;TSS1500	2705	1213	3918	-0.0003	0.0001	0.0008698	0.500331	--
cg24504843	4	56896641	CEP135	3'UTR	2710	1229	3939	-0.0056	0.0017	0.0008713	0.500331	--
cg23415756	17	8925752	NTN1	Body	2708	1185	3893	-0.0006	0.0002	0.0008714	0.500331	--
cg19600081	4	24804634			2710	1229	3939	-0.0037	0.0011	0.0008727	0.500331	--
cg03175653	18	74961798	GALR1	TSS1500	2707	1231	3938	0.004	0.0012	0.0008779	0.500331	++
cg01853367	14	105634387	JAG2;JAG2	Body;Body	2705	1215	3920	-0.0006	0.0002	0.0008801	0.500331	--
cg03671013	11	72145289	CLPB	1stExon	2708	1226	3934	-0.0007	0.0002	0.0008801	0.500331	--
cg05957285	12	1099985	ERC1;ERC1;ERC1;ERC1;ERC1	TSS1500;TSS1500;TSS1500;TSS1500;TSS1500	2708	1227	3935	-0.0004	0.0001	0.0008822	0.500331	--
cg05070518	17	7555322	ATP1B2	Body	2709	1217	3926	0.0029	0.0009	0.0008824	0.500331	++
cg17416280	17	1957394	HIC1	TSS1500	2709	1229	3938	-0.0003	0.0001	0.0008835	0.500331	--
cg05259881	16	49631268	ZNF423	Body	2710	1232	3942	-0.0043	0.0013	0.0008843	0.500331	--
cg25684844	2	239335822	ASB1	Body	2705	1226	3931	-0.0006	0.0002	0.0008845	0.500331	--
cg16082007	3	134093380	AMOTL2;AMOTL2	1stExon;5'UTR	2709	1232	3941	0.003	0.0009	0.0008862	0.500331	++
cg20190649	17	46255433	SKAP1;SKAP1	Body;Body	2710	1215	3925	0.0023	0.0007	0.0008877	0.500331	++
cg22791453	9	133319899	ASS1;ASS1	TSS200;TSS200	2691	1232	3923	0.0046	0.0014	0.0008899	0.500331	++
cg17964432	4	184020264	WWC2;C4orf38	TSS200;Body	2707	1219	3926	-0.0004	0.0001	0.0008906	0.500331	--
cg16047053	11	57972613	OR1S2	TSS1500	2709	1232	3941	0.0048	0.0014	0.0008915	0.500331	++
cg17721897	5	31908408	PDZD2	Body	2710	1208	3918	-0.0012	0.0004	0.0008932	0.500331	--
cg27080601	4	147443215	SLC10A7;SLC10A7	TSS200;TSS200	2704	1227	3931	-0.0007	0.0002	0.000895	0.500331	--
cg10987255	5	68665242	TAF9;RAD17;TAF9;RAD17;TAF9;RAD17;RAD17;RAD17;RAD17;TAF9	Body;TSS1500;5'UTR;1stExon;5'UTR;TSS1500;5'UTR;TSS1500;TSS1500;Body	2708	1229	3937	-0.0005	0.0002	0.0008978	0.500331	--
cg08411435	17	37784024	PPP1R1B;PPP1R1B	Body;TSS1500	2706	1231	3937	-0.0055	0.0016	0.0009004	0.500331	--
cg24631845	7	1552941			2706	1219	3925	0.0042	0.0013	0.0009011	0.500331	++
cg26633994	19	57791739	ZNF460	TSS200	2710	1227	3937	0.001	0.0003	0.0009046	0.500331	++
cg06820296	11	108463783	EXPH5	Body	2709	1221	3930	-0.0004	0.0001	0.0009071	0.500331	--
cg09246302	7	112121036	C7orf53;C7orf53;C7orf53	1stExon;TSS200;5'UTR	2679	1227	3906	-0.0051	0.0015	0.0009073	0.500331	--
cg17082373	17	57184450	TRIM37;TRIM37	TSS200;TSS200	2708	1228	3936	-0.0004	0.0001	0.0009074	0.500331	--
cg13321358	11	60500686			2710	1227	3937	-0.0027	0.0008	0.0009084	0.500331	--
cg04003228	2	190539410	ANKAR	TSS1500	2706	1205	3911	-0.0006	0.0002	0.0009125	0.500331	--
cg13546102	1	29241356	EPB41;EPB41;EPB41;EPB41;EPB41;EPB41	5'UTR;5'UTR;5'UTR;5'UTR;5'UTR;5'UTR	2703	1225	3928	-0.0008	0.0002	0.0009125	0.500331	--
cg13155001	4	121843785	PRDM5;PRDM5	1stExon;5'UTR	2704	1210	3914	-0.0008	0.0003	0.0009136	0.500331	--
cg23266943	11	64660386	MIR194-2	TSS1500	2708	1230	3938	-0.0034	0.001	0.000915	0.500331	--
cg06471536	6	105749844	PREP	Body	2709	1219	3928	0.0023	0.0007	0.0009152	0.500331	++
cg21863207	12	104234989	NT5DC3	TSS200	2701	1230	3931	0.0033	0.001	0.0009161	0.500331	++
cg10713951	4	7044983	CCDC96;TADA2B	TSS1500;TSS200	2710	1221	3931	-0.0009	0.0003	0.0009169	0.500331	--
cg00330502	2	219264282	CTDSP1;CTDSP1	TSS1500;TSS200	2709	1222	3931	-0.0004	0.0001	0.000919	0.500331	--
cg08828621	13	112679081			2700	1215	3915	-0.0013	0.0004	0.000919	0.500331	--
cg17105737	19	639777	FGF22	TSS200	2710	1221	3931	-0.0011	0.0003	0.000919	0.500331	--
cg03572260	17	37808339	STARD3;STARD3;STARD3	5'UTR;5'UTR;5'UTR	2709	1227	3936	0.0054	0.0016	0.0009209	0.500331	++
cg04081899	5	176449851	ZNF346	1stExon	2700	1228	3928	-0.0005	0.0002	0.0009216	0.500331	--
cg01189926	6	2734480	MYLK4	Body	2710	1217	3927	-0.0019	0.0006	0.0009223	0.500331	--
cg13960352	19	45826863	CKM	TSS1500	2710	1231	3941	0.0031	0.0009	0.0009225	0.500331	++
cg08606497	8	28244769	ZNF395	TSS1500	2710	1231	3941	0.0048	0.0014	0.0009232	0.500331	++
cg18911129	12	56470635			2710	1230	3940	-0.0029	0.0009	0.0009235	0.500331	--
cg18245890	3	187457316	BCL6	5'UTR	2702	1209	3911	-0.0009	0.0003	0.0009259	0.50091	--
cg02656594	16	27412496	IL21R	TSS1500	2710	1232	3942	0.0067	0.002	0.0009301	0.50223	++
cg00712547	17	65821745	BPTF;BPTF	TSS200;TSS200	2710	1224	3934	-0.0011	0.0003	0.0009316	0.50223	--
cg03698956	16	8768031	ABAT	TSS1500	2710	1222	3932	0.0035	0.001	0.0009325	0.50223	++
cg06028247	10	1686427	ADARB2	Body	2709	1225	3934	0.0047	0.0014	0.0009365	0.50223	++
cg08418978	13	96085969	CLDN10;CLDN10;CLDN10;CLDN10	1stExon;5'UTR;5'UTR;1stExon	2710	1218	3928	-0.003	0.0009	0.0009382	0.50223	--
cg14669345	6	118603516	SLC35F1	Body	2710	1228	3938	-0.0028	0.0009	0.0009395	0.50223	--
cg05297854	22	50623687	TRABD	TSS1500	2708	1205	3913	-0.0009	0.0003	0.0009417	0.50223	--
cg10060338	16	20774960	ACSM3;ACSM3	TSS1500;TSS1500	2710	1230	3940	0.0037	0.0011	0.0009428	0.50223	++
cg14957904	17	1064169	ABR;ABR	Body;5'UTR	2710	1203	3913	-0.0017	0.0005	0.0009433	0.50223	--
cg16119421	20	3212013	SLC4A11	Body	2709	1212	3921	-0.0011	0.0003	0.000949	0.50223	--
cg09513259	9	136039474	GBGT1	TSS200	2706	1232	3938	0.0039	0.0012	0.0009492	0.50223	++
cg17449197	5	176302976	UNC5A	Body	2708	1219	3927	0.002	0.0006	0.0009493	0.50223	++
cg14810343	5	139028149	CXXC5	TSS200	2708	1202	3910	-0.0007	0.0002	0.0009533	0.50223	--
cg00293981	2	133430101	LYPD1;NCKAP5;NCKAP5	TSS1500;3'UTR;3'UTR	2710	1232	3942	-0.0062	0.0019	0.0009553	0.50223	--
cg09618682	3	122921198	SEC22A	5'UTR	2709	1217	3926	-0.0013	0.0004	0.0009555	0.50223	--
cg18264657	18	4455862			2709	1227	3936	0.0044	0.0013	0.0009578	0.50223	++
cg11725975	4	72052874	SLC4A4;SLC4A4	TSS200;TSS200	2707	1215	3922	-0.0003	0.0001	0.0009633	0.50223	--
cg00679294	8	81177979			2710	1224	3934	-0.0021	0.0006	0.0009643	0.50223	--
cg14552663	20	49347896	PARD6B	TSS200	2701	1172	3873	-0.0003	0.0001	0.0009656	0.50223	--
cg17696756	20	55101001	GCNT7;C20orf106	TSS200;Body	2709	1225	3934	-0.0023	0.0007	0.0009678	0.50223	--
cg06489912	12	51015475	DIP2B	Body	2709	1232	3941	0.0051	0.0015	0.0009679	0.50223	++
cg16288354	18	77312882			2710	1226	3936	-0.0041	0.0012	0.0009693	0.50223	--
cg08858160	12	34456631			2708	1206	3914	0.0013	0.0004	0.0009697	0.50223	++
cg10357841	11	450288	PTDSS2;PTDSS2	5'UTR;1stExon	2707	1227	3934	-0.0006	0.0002	0.0009702	0.50223	--
cg18043157	6	150390308	ULBP3	TSS200	2707	1228	3935	-0.0007	0.0002	0.0009709	0.50223	--
cg22480555	22	31892067	SFI1;SFI1	TSS200;TSS200	2710	1221	3931	0.0016	0.0005	0.0009709	0.50223	++
cg18014042	6	36652995	CDKN1A;CDKN1A	Body;Body	2707	1214	3921	-0.0018	0.0005	0.0009718	0.50223	--
cg11387286	7	35077706	DPY19L1	TSS200	2701	1226	3927	-0.0005	0.0001	0.0009723	0.50223	--
cg07326665	16	334445	PDIA2	Body	2710	1218	3928	-0.0024	0.0007	0.0009726	0.50223	--
cg17741993	6	31544694	TNF	Body	2696	1232	3928	-0.0075	0.0023	0.0009731	0.50223	--
cg08535148	4	26321143	RBPJ;RBPJ;RBPJ;RBPJ	TSS200;TSS1500;TSS1500;TSS200	2707	1228	3935	-0.0005	0.0002	0.0009755	0.50223	--
cg00622170	4	2944594	C4orf10;NOP14	Body;Body	2710	1229	3939	-0.0051	0.0015	0.0009766	0.50223	--
cg11993300	10	75571334	NDST2;NDST2	1stExon;5'UTR	2708	1219	3927	-0.0004	0.0001	0.0009771	0.50223	--
cg15437457	12	1100385	ERC1;ERC1;ERC1;ERC1;ERC1	TSS200;TSS200;TSS200;TSS200;TSS200	2704	1221	3925	-0.0006	0.0002	0.0009778	0.50223	--
cg12279125	8	2129970			2709	1229	3938	-0.0061	0.0019	0.0009814	0.50223	--
cg18116753	14	57258027			2703	1218	3921	0.0039	0.0012	0.0009817	0.50223	++
cg01020035	10	682152	DIP2C	Body	2709	1228	3937	-0.0028	0.0009	0.0009819	0.50223	--
cg08586014	6	90529518	MDN1	TSS200	2707	1226	3933	-0.0005	0.0001	0.0009821	0.50223	--
cg13163403	17	72744541	SLC9A3R1	TSS1500	2693	1218	3911	-0.0003	0.0001	0.000985	0.50223	--
cg12783819	17	75369657	SEPT9;SEPT9;SEPT9;SEPT9	5'UTR;Body;Body;Body	2709	1224	3933	-0.0007	0.0002	0.0009873	0.50223	--
cg21207028	20	327619	NRSN2;NRSN2	1stExon;5'UTR	2706	1213	3919	0.0042	0.0013	0.0009883	0.50223	++
cg13624320	5	134734938	H2AFY;H2AFY;H2AFY;H2AFY	TSS200;5'UTR;TSS200;TSS200	2706	1216	3922	-0.0007	0.0002	0.0009888	0.50223	--
cg24688856	8	145064186	GRINA;GRINA	TSS200;TSS200	2708	1224	3932	-0.0006	0.0002	0.0009917	0.50223	--
cg23246901	12	113772827	SLC24A6;SLC24A6	1stExon;5'UTR	2701	1202	3903	-0.0011	0.0003	0.0009931	0.50223	--
cg10568944	6	49430788	CENPQ;MUT	TSS1500;5'UTR	2710	1212	3922	0.0009	0.0003	0.0009933	0.50223	++
cg20166714	12	113592444	CCDC42B	Body	2708	1219	3927	-0.0008	0.0002	0.0009955	0.50223	--
cg09132240	12	124922727	NCOR2;NCOR2	Body;Body	2709	1229	3938	-0.0036	0.0011	0.0009966	0.50223	--
cg05319934	16	2284375	E4F1	Body	2709	1226	3935	-0.0024	0.0007	0.0009969	0.50223	--
cg20468058	19	18885858	CRTC1;CRTC1	Body;Body	2705	1231	3936	-0.0031	0.0009	0.0009972	0.50223	--
cg14756795	6	31621299	BAT3;BAT3;BAT3;BAT3	TSS1500;TSS1500;TSS1500;TSS1500	2710	1231	3941	0.0069	0.0021	0.0009975	0.50223	++
cg03454357	2	42565216			2706	1209	3915	0.001	0.0003	0.0009977	0.50223	++
cg07318428	10	11653985	USP6NL	TSS1500	2707	1226	3933	-0.0005	0.0002	0.0009978	0.50223	--
cg23688420	17	26879359	UNC119;UNC119	1stExon;1stExon	2708	1224	3932	-0.0005	0.0001	0.001001	0.502327	--
cg24283684	6	136172947	PDE7B;PDE7B	1stExon;5'UTR	2710	1219	3929	0.0031	0.0009	0.001001	0.502327	++
cg26999029	17	71639970	SDK2	Body	2706	1220	3926	0.0019	0.0006	0.001002	0.502327	++
cg09837748	14	31028383	G2E3;G2E3	1stExon;5'UTR	2701	1189	3890	-0.0006	0.0002	0.001004	0.50266	--
cg12874092	10	17271519	VIM	Body	2693	1192	3885	-0.0005	0.0001	0.00101	0.502931	--
cg01292856	11	65242576			2710	1222	3932	0.0023	0.0007	0.001011	0.502931	++
cg11224407	19	11617055	ECSIT;ECSIT;ECSIT;ECSIT;ZNF653	Body;Body;Body;3'UTR;TSS1500	2710	1230	3940	0.0055	0.0017	0.001012	0.502931	++
cg03657573	3	182972326	MCF2L2;B3GNT5	Body;5'UTR	2710	1215	3925	-0.0005	0.0002	0.001013	0.502931	--
cg05748073	17	79213120	C17orf56;C17orf89;C17orf89	TSS1500;5'UTR;1stExon	2709	1224	3933	-0.0005	0.0002	0.001014	0.502931	--
cg25665152	3	49761251	GMPPB;GMPPB;GMPPB;GMPPB	1stExon;5'UTR;1stExon;5'UTR	2709	1225	3934	-0.0006	0.0002	0.001018	0.502931	--
cg14496346	9	134422108			2710	1230	3940	0.0025	0.0008	0.00102	0.502931	++
cg19953799	2	97427733	CNNM4	1stExon	2709	1212	3921	0.0021	0.0006	0.00102	0.502931	++
cg13371767	13	113473689	ATP11A;ATP11A	Body;Body	2706	1214	3920	-0.0025	0.0008	0.001021	0.502931	--
cg11163388	5	55290639	IL6ST;IL6ST;IL6ST;IL6ST	1stExon;5'UTR;1stExon;5'UTR	2704	1222	3926	-0.0004	0.0001	0.001024	0.502931	--
cg00437134	2	198364743	HSPE1;HSPE1;HSPD1;HSPD1	1stExon;5'UTR;5'UTR;TSS200	2709	1228	3937	-0.0009	0.0003	0.001025	0.502931	--
cg11145633	14	91976900	SMEK1	TSS1500	2709	1222	3931	-0.0006	0.0002	0.001026	0.502931	--
cg21145136	15	84116115	SH3GL3;SH3GL3;SH3GL3	Body;1stExon;5'UTR	2709	1199	3908	-0.0004	0.0001	0.001028	0.502931	--
cg13932375	9	138798603	CAMSAP1	Body	2706	1218	3924	-0.0004	0.0001	0.001029	0.502931	--
cg13467708	4	644973	PDE6B;PDE6B	Body;Body	2708	1231	3939	0.0074	0.0023	0.001031	0.502931	++
cg26540123	20	44420762	WFDC3;DNTTIP1	TSS1500;Body	2704	1227	3931	-0.0005	0.0001	0.001031	0.502931	--
cg17921863	19	45320727	BCAM;BCAM	Body;Body	2646	1212	3858	-0.0031	0.001	0.001032	0.502931	--
cg21269843	5	76934696	OTP	TSS200	2710	1223	3933	0.0031	0.0009	0.001033	0.502931	++
cg12299199	2	20212501	MATN3	TSS200	2707	1179	3886	0.0027	0.0008	0.001034	0.502931	++
cg16342550	14	23815952	SLC22A17;SLC22A17	Body;Body	2708	1226	3934	-0.0028	0.0008	0.001034	0.502931	--
cg26830409	5	180220005	MGAT1;MGAT1;MGAT1;MGAT1;MGAT1	5'UTR;5'UTR;5'UTR;5'UTR;5'UTR	2710	1226	3936	-0.0026	0.0008	0.001036	0.502931	--
cg10024000	17	29422363	NF1;NF1;NF1	1stExon;1stExon;1stExon	2703	1224	3927	-0.0004	0.0001	0.001039	0.502931	--
cg08667569	5	147240402			2709	1222	3931	-0.0035	0.0011	0.00104	0.502931	--
cg13643060	7	95765717	SLC25A13;SLC25A13;SLC25A13	Body;Body;Body	2702	1214	3916	0.0029	0.0009	0.001041	0.502931	++
cg01705230	11	67195801	RPS6KB2	TSS200	2706	1226	3932	-0.0004	0.0001	0.001042	0.502931	--
cg26202762	15	25432236	SNORD115-10	TSS1500	2708	1228	3936	-0.0054	0.0016	0.001042	0.502931	--
cg00250414	7	157522373	PTPRN2;PTPRN2;PTPRN2	Body;Body;Body	2710	1231	3941	-0.0049	0.0015	0.001044	0.502931	--
cg16229772	11	535615	HRAS;HRAS;HRAS	TSS200;TSS200;TSS200	2709	1228	3937	-0.0004	0.0001	0.001045	0.502931	--
cg21600878	6	31935900	SKIV2L	Body	2707	1232	3939	-0.0033	0.001	0.001048	0.502931	--
cg06456258	22	39898429	SMCR7L;SMCR7L	5'UTR;1stExon	2709	1216	3925	-0.0003	0.0001	0.001049	0.502931	--
cg16314058	1	43312353	ZNF691	5'UTR	2708	1227	3935	-0.0004	0.0001	0.001049	0.502931	--
cg01302562	12	130998679	RIMBP2	5'UTR	2709	1232	3941	0.0132	0.004	0.001052	0.502931	++
cg04607322	5	180587716			2710	1196	3906	-0.0032	0.001	0.001053	0.502931	--
cg19029454	4	26321352	RBPJ;RBPJ;RBPJ;RBPJ;RBPJ;RBPJ	5'UTR;1stExon;5'UTR;TSS1500;1stExon;TSS1500	2710	1220	3930	0.0016	0.0005	0.001053	0.502931	++
cg02803139	10	106113391	CCDC147	TSS200	2695	1206	3901	-0.0021	0.0006	0.001054	0.502931	--
cg17540624	19	50167792	IRF3;BCL2L12;BCL2L12	Body;TSS1500;TSS1500	2706	1200	3906	-0.0013	0.0004	0.001055	0.502931	--
cg09441069	21	47569479	FTCD;FTCD	Body;Body	2708	1230	3938	-0.0021	0.0006	0.001058	0.502931	--
cg03538480	2	8785262			2707	1232	3939	0.0088	0.0027	0.001059	0.502931	++
cg06191165	1	82591536			2709	1214	3923	0.0026	0.0008	0.001061	0.502931	++
cg02939090	11	77348733	CLNS1A	1stExon	2707	1226	3933	-0.0005	0.0001	0.001063	0.502931	--
cg10853137	14	39572562	SEC23A	TSS200	2705	1220	3925	-0.0004	0.0001	0.001064	0.502931	--
cg25535047	20	61174805			2709	1232	3941	-0.0076	0.0023	0.001064	0.502931	--
cg08871609	4	89513540	HERC3	TSS200	2708	1226	3934	-0.0004	0.0001	0.001065	0.502931	--
cg17014953	1	77748136	AK5;AK5	Body;TSS200	2709	1225	3934	-0.001	0.0003	0.001065	0.502931	--
cg01388260	16	85399742			2709	1229	3938	-0.0022	0.0007	0.001069	0.502931	--
cg05272960	11	63828228	MACROD1	Body	2709	1231	3940	0.0043	0.0013	0.00107	0.502931	++
cg19579160	2	173940277	ZAK;ZAK	TSS1500;TSS1500	2710	1231	3941	0.0041	0.0012	0.001071	0.502931	++
cg02364331	5	892731	TRIP13;BRD9;TRIP13;BRD9;BRD9	TSS1500;Body;TSS1500;TSS200;1stExon	2663	1219	3882	-0.0005	0.0002	0.001073	0.502931	--
cg08343222	12	77157678	ZDHHC17	TSS200	2709	1227	3936	-0.0005	0.0001	0.001073	0.502931	--
cg06932612	14	77965123	ISM2;ISM2	1stExon;1stExon	2708	1226	3934	-0.0004	0.0001	0.001075	0.502931	--
cg07743179	3	126278943	C3orf22	TSS1500	2709	1232	3941	-0.0046	0.0014	0.001075	0.502931	--
cg03983811	10	99400441	PI4K2A	TSS200	2710	1227	3937	-0.0005	0.0002	0.001076	0.502931	--
cg09924241	8	54720431	ATP6V1H;ATP6V1H;ATP6V1H	Body;Body;Body	2709	1232	3941	-0.004	0.0012	0.001076	0.502931	--
cg01516466	9	3526944	RFX3;RFX3	TSS1500;TSS1500	2708	1223	3931	-0.002	0.0006	0.001077	0.502931	--
cg22900360	10	72360372	PRF1;PRF1	Body;Body	2708	1231	3939	-0.0051	0.0015	0.001082	0.502931	--
cg24283186	10	49514530			2688	1209	3897	-0.0004	0.0001	0.001083	0.502931	--
cg25856663	15	83317632	CPEB1	TSS1500	2710	1229	3939	-0.0054	0.0017	0.00109	0.502931	--
cg23059689	13	111288257	CARKD	Body	2710	1214	3924	-0.0021	0.0007	0.001092	0.502931	--
cg02890030	14	102414739			2699	1225	3924	-0.0009	0.0003	0.001098	0.502931	--
cg17456842	15	35280510	ZNF770	TSS200	2710	1225	3935	-0.0005	0.0001	0.001098	0.502931	--
cg25439632	8	49892209			2709	1232	3941	0.0063	0.0019	0.0011	0.502931	++
cg15125472	19	36248077	HSPB6;C19orf55	TSS200;TSS1500	2709	1231	3940	0.0044	0.0013	0.001105	0.502931	++
cg07795325	4	114557667	CAMK2D;CAMK2D;CAMK2D;CAMK2D;CAMK2D;CAMK2D	Body;Body;Body;Body;Body;Body	2710	1227	3937	0.0042	0.0013	0.001108	0.502931	++
cg10861599	1	173176523	TNFSF4	TSS200	2710	1202	3912	0.0036	0.0011	0.001108	0.502931	++
cg23077449	2	5204989			2708	1230	3938	0.0053	0.0016	0.00111	0.502931	++
cg08529481	1	36832173	STK40	5'UTR	2710	1228	3938	0.0064	0.002	0.001112	0.502931	++
cg15464112	8	101322646	RNF19A	TSS1500	2706	1226	3932	-0.0005	0.0001	0.001112	0.502931	--
cg14293098	9	108006974	SLC44A1;SLC44A1	5'UTR;1stExon	2705	1225	3930	-0.0006	0.0002	0.001114	0.502931	--
cg04783204	6	44191600	SLC29A1;SLC29A1;SLC29A1;SLC29A1;SLC29A1;SLC29A1	5'UTR;1stExon;5'UTR;5'UTR;5'UTR;5'UTR	2708	1226	3934	-0.0013	0.0004	0.001116	0.502931	--
cg14238622	2	215674105	BARD1	Body	2696	1222	3918	-0.0006	0.0002	0.001118	0.502931	--
cg07823492	17	46608099	HOXB1	1stExon	2698	1204	3902	-0.0018	0.0005	0.00112	0.502931	--
cg10182102	3	126702305			2709	1220	3929	-0.0005	0.0002	0.001122	0.502931	--
cg24654028	11	8854482	ST5	5'UTR	2710	1232	3942	-0.0059	0.0018	0.001123	0.502931	--
cg01715949	17	36831197	C17orf96	TSS200	2704	1220	3924	-0.0004	0.0001	0.001124	0.502931	--
cg18830251	17	27717313	TAOK1	TSS1500	2707	1225	3932	-0.0004	0.0001	0.001124	0.502931	--
cg22746256	10	64576222	EGR2;EGR2;EGR2;EGR2	TSS200;5'UTR;TSS200;TSS200	2694	1226	3920	-0.0012	0.0004	0.001124	0.502931	--
cg11750133	10	93647217			2709	1216	3925	-0.0004	0.0001	0.001126	0.502931	--
cg17731243	2	1932996	MYT1L	Body	2709	1217	3926	-0.0022	0.0007	0.001128	0.502931	--
cg24975581	12	121128268	MLEC	Body	2710	1217	3927	0.0028	0.0009	0.001128	0.502931	++
cg20038368	3	180328345	TTC14;TTC14	3'UTR;3'UTR	2705	1232	3937	-0.0061	0.0019	0.001129	0.502931	--
cg06266388	19	52598715	ZNF841	5'UTR	2709	1211	3920	0.0026	0.0008	0.00113	0.502931	++
cg10987004	1	201777623	NAV1;MIR1231;NAV1	Body;TSS200;Body	2709	1225	3934	0.0029	0.0009	0.001134	0.502931	++
cg16044565	22	45705693	FAM118A;FAM118A	5'UTR;TSS200	2709	1224	3933	-0.0005	0.0001	0.001135	0.502931	--
cg06504518	5	133984392	SEC24A	TSS200	2710	1226	3936	-0.0006	0.0002	0.001136	0.502931	--
cg13173903	20	35807784	RPN2;C20orf132;C20orf132;C20orf132;RPN2	Body;1stExon;1stExon;1stExon;Body	2691	1161	3852	-0.0004	0.0001	0.001136	0.502931	--
cg17076539	3	57204284			2708	1226	3934	-0.0004	0.0001	0.001136	0.502931	--
cg03452187	11	120039793			2692	1221	3913	-0.001	0.0003	0.001138	0.502931	--
cg07516091	19	47951619	SLC8A2	Body	2709	1232	3941	0.0107	0.0033	0.001139	0.502931	++
cg21626523	7	120628113	C7orf58;C7orf58	TSS1500;TSS1500	2710	1229	3939	0.0027	0.0008	0.001139	0.502931	++
cg23389215	11	64375765	NRXN2;NRXN2;NRXN2	Body;Body;Body	2710	1232	3942	-0.0053	0.0016	0.001139	0.502931	--
cg19974445	11	20385310	HTATIP2;HTATIP2;HTATIP2;HTATIP2;HTATIP2;HTATIP2;HTATIP2	1stExon;5'UTR;TSS1500;1stExon;5'UTR;5'UTR;TSS200	2707	1223	3930	-0.0005	0.0002	0.001143	0.502931	--
cg02363277	17	40706718	HSD17B1	Body	2702	1223	3925	-0.0005	0.0002	0.001144	0.502931	--
cg04552889	17	58042244	RNFT1	TSS200	2702	1202	3904	-0.0003	0.0001	0.001145	0.502931	--
cg04770364	12	120127985	CIT	Body	2710	1232	3942	-0.0025	0.0008	0.001145	0.502931	--
cg15701254	10	106075068	ITPRIP	Body	2709	1184	3893	-0.001	0.0003	0.001145	0.502931	--
cg18232832	5	138940696	UBE2D2;UBE2D2	TSS200;TSS200	2687	1202	3889	-0.0005	0.0001	0.001145	0.502931	--
cg08072251	3	11033977	SLC6A1	TSS1500	2710	1210	3920	0.0011	0.0003	0.001149	0.502931	++
cg00862481	16	29998852	TAOK2;TAOK2	Body;Body	2709	1226	3935	-0.0016	0.0005	0.00115	0.502931	--
cg17552471	7	4678661			2709	1231	3940	-0.0045	0.0014	0.00115	0.502931	--
cg10884341	2	198365065	HSPE1;HSPE1;HSPD1;HSPD1	1stExon;5'UTR;TSS1500;TSS200	2709	1228	3937	-0.0005	0.0001	0.001151	0.502931	--
cg25154482	5	179497098	RNF130	Body	2709	1231	3940	0.0057	0.0018	0.001153	0.502931	++
cg13784908	22	42977917	RRP7B	Body	2706	1224	3930	-0.0004	0.0001	0.001156	0.502931	--
cg10845147	5	172149624			2710	1232	3942	-0.0062	0.0019	0.001158	0.502931	--
cg22693978	7	28448936	CREB5	5'UTR	2710	1213	3923	-0.0013	0.0004	0.00116	0.502931	--
cg06307176	5	131281290			2709	1226	3935	0.0039	0.0012	0.001161	0.502931	++
cg13831570	17	39020053	KRT12	Body	2708	1198	3906	-0.0059	0.0018	0.001163	0.502931	--
cg09387486	7	156309358			2706	1212	3918	0.002	0.0006	0.001168	0.502931	++
cg05119480	12	104850745	CHST11	TSS200	2710	1223	3933	0.0013	0.0004	0.001169	0.502931	++
cg17598574	1	112171207	RAP1A;RAP1A	5'UTR;5'UTR	2706	1229	3935	0.0049	0.0015	0.001169	0.502931	++
cg23784907	11	59436644	PATL1	TSS200	2710	1222	3932	-0.0012	0.0004	0.00117	0.502931	--
cg26260819	11	45869049	CRY2;CRY2	Body;1stExon	2709	1226	3935	-0.0006	0.0002	0.00117	0.502931	--
cg27429194	17	3099847	OR1A2	TSS1500	2707	1232	3939	-0.0048	0.0015	0.001171	0.502931	--
cg06077733	10	60094879	UBE2D1;UBE2D1	5'UTR;1stExon	2709	1228	3937	-0.0003	0.0001	0.001173	0.502931	--
cg00819310	1	116193783	VANGL1	5'UTR	2710	1229	3939	0.0025	0.0008	0.001174	0.502931	++
cg20208633	4	55405888			2704	1191	3895	-0.0027	0.0008	0.001174	0.502931	--
cg23339693	6	107382577			2710	1232	3942	0.0037	0.0011	0.001175	0.502931	++
cg07159951	1	45983175	PRDX1;PRDX1;PRDX1	Body;Body;Body	2710	1226	3936	-0.0021	0.0006	0.001176	0.502931	--
cg09798418	1	173991365			2681	1221	3902	-0.0007	0.0002	0.001177	0.502931	--
cg18251255	11	6624665	ILK;ILK;ILK;RRP8	TSS1500;TSS1500;TSS1500;1stExon	2709	1222	3931	-0.0005	0.0002	0.001177	0.502931	--
cg22828383	12	125002191	NCOR2;NCOR2	5'UTR;5'UTR	2709	1231	3940	0.0057	0.0018	0.001177	0.502931	++
cg11301354	5	133860277			2709	1223	3932	-0.0033	0.001	0.001178	0.502931	--
cg23017850	6	16760739	ATXN1;ATXN1	5'UTR;5'UTR	2701	1227	3928	-0.0005	0.0001	0.00118	0.502931	--
cg05764403	17	26989294	SUPT6H;SDF2	TSS200;TSS1500	2699	1226	3925	-0.0006	0.0002	0.001181	0.502931	--
cg08860119	8	143695901	ARC	TSS200	2710	1225	3935	-0.0019	0.0006	0.001181	0.502931	--
cg00039794	2	109403368	CCDC138	1stExon	2709	1223	3932	-0.0006	0.0002	0.001183	0.502931	--
cg01514356	8	142981853			2706	1229	3935	-0.0069	0.0021	0.001183	0.502931	--
cg19140262	6	99380488	FBXL4	5'UTR	2709	1230	3939	0.0063	0.0019	0.001183	0.502931	++
cg08026651	2	84743142	DNAH6	TSS1500	2710	1224	3934	0.003	0.0009	0.001184	0.502931	++
cg22536451	10	109432128			2709	1212	3921	-0.0033	0.001	0.001184	0.502931	--
cg13011429	3	57679038	FAM116A	TSS1500	2709	1225	3934	0.0063	0.002	0.001191	0.502931	++
cg15693490	20	33457319	GGT7	Body	2708	1213	3921	-0.0028	0.0009	0.001191	0.502931	--
cg23158051	2	65454692	ACTR2;ACTR2	TSS200;TSS200	2710	1219	3929	-0.0003	0.0001	0.001191	0.502931	--
cg16484912	17	74464334	AANAT;AANAT	Body;5'UTR	2710	1231	3941	-0.0042	0.0013	0.001192	0.502931	--
cg27470012	16	48643924	N4BP1;N4BP1	5'UTR;1stExon	2708	1224	3932	-0.0004	0.0001	0.001192	0.502931	--
cg14515252	20	5093771	C20orf30;C20orf30;C20orf30;C20orf30	TSS200;TSS200;TSS200;TSS200	2702	1227	3929	-0.0006	0.0002	0.001194	0.502931	--
cg17264048	6	33217583			2710	1215	3925	0.001	0.0003	0.001194	0.502931	++
cg24911891	8	142405051			2704	1232	3936	-0.0122	0.0038	0.001194	0.502931	--
cg00523012	19	13264324	IER2	Body	2708	1224	3932	-0.0005	0.0001	0.001195	0.502931	--
cg11851792	6	125766385			2705	1231	3936	-0.0046	0.0014	0.001195	0.502931	--
cg16712664	16	30787355			2709	1218	3927	-0.0003	0.0001	0.001199	0.502931	--
cg11725972	7	155191845			2708	1225	3933	-0.0037	0.0012	0.001201	0.502931	--
cg21784940	7	150067807	REPIN1;REPIN1;REPIN1;REPIN1	5'UTR;Body;TSS1500;5'UTR	2710	1231	3941	0.0046	0.0014	0.001201	0.502931	++
cg03861105	2	46770357	RHOQ	Body	2709	1230	3939	-0.0005	0.0002	0.001203	0.502931	--
cg25381331	1	53556414	SLC1A7	Body	2708	1225	3933	-0.0028	0.0009	0.001203	0.502931	--
cg03257547	11	75146471	GDPD5	3'UTR	2709	1227	3936	-0.0021	0.0006	0.001204	0.502931	--
cg25555068	17	79304649	TMEM105	TSS200	2706	1230	3936	-0.0038	0.0012	0.001207	0.502931	--
cg10641986	17	56609534	SEPT4;SEPT4	TSS200;TSS200	2710	1216	3926	-0.0004	0.0001	0.00121	0.502931	--
cg03071143	19	11909233	ZNF491	TSS200	2705	1213	3918	0.0019	0.0006	0.001212	0.502931	++
cg20936878	17	95818	RPH3AL	Body	2710	1228	3938	-0.0027	0.0008	0.001215	0.502931	--
cg05584118	12	57595605	LRP1	Body	2708	1228	3936	-0.0026	0.0008	0.001216	0.502931	--
cg23071583	13	113951629	LAMP1;LAMP1	5'UTR;1stExon	2704	1220	3924	-0.0005	0.0001	0.001216	0.502931	--
cg26346718	17	79482045			2704	1228	3932	-0.0006	0.0002	0.001219	0.502931	--
cg01656789	2	74803718	C2orf65	Body	2709	1217	3926	0.0021	0.0007	0.00122	0.502931	++
cg05670348	22	34316316	LARGE;LARGE;LARGE;LARGE	5'UTR;1stExon;5'UTR;1stExon	2709	1224	3933	0.0046	0.0014	0.001222	0.502931	++
cg02441831	11	64901569	SYVN1;SYVN1	5'UTR;5'UTR	2704	1225	3929	-0.0007	0.0002	0.001224	0.502931	--
cg15844581	4	108641348	PAPSS1;PAPSS1	1stExon;5'UTR	2710	1228	3938	-0.0003	0.0001	0.001224	0.502931	--
cg12498522	2	7057395	RNF144A	TSS200	2707	1226	3933	-0.0011	0.0003	0.001229	0.502931	--
cg08388939	19	40854430	C19orf47;PLD3;PLD3;PLD3;PLD3	TSS200;5'UTR;5'UTR;1stExon;1stExon	2704	1216	3920	-0.0005	0.0002	0.00123	0.502931	--
cg05124918	12	52473462			2703	1147	3850	-0.0051	0.0016	0.001231	0.502931	--
cg25313090	19	55998065	NAT14	Body	2708	1232	3940	-0.0036	0.0011	0.001231	0.502931	--
cg22598028	3	44626492	ZNF660;ZNF660	5'UTR;1stExon	2709	1189	3898	0.0035	0.0011	0.001232	0.502931	++
cg15617699	3	38538063	EXOG;EXOG	Body;Body	2705	1230	3935	0.0032	0.001	0.001233	0.502931	++
cg17013432	1	40506131	CAP1;CAP1	TSS200;TSS200	2701	1226	3927	-0.0005	0.0002	0.001233	0.502931	--
cg21422740	1	1960689	GABRD	Body	2702	1225	3927	-0.0021	0.0006	0.001233	0.502931	--
cg17174230	11	65337779	SSSCA1	TSS200	2704	1213	3917	-0.0003	0.0001	0.001234	0.502931	--
cg18881440	2	176470789			2709	1217	3926	-0.0039	0.0012	0.001234	0.502931	--
cg11028622	3	94093345			2709	1228	3937	0.0052	0.0016	0.001236	0.502931	++
cg17811310	19	34012326	PEPD;PEPD;PEPD	Body;Body;Body	2709	1224	3933	-0.0007	0.0002	0.001236	0.502931	--
cg10946038	5	14872384	ANKH	TSS1500	2710	1226	3936	-0.0004	0.0001	0.001239	0.502931	--
cg26228241	14	53258283	GNPNAT1;GNPNAT1	1stExon;5'UTR	2704	1214	3918	-0.0004	0.0001	0.001239	0.502931	--
cg06712767	12	131118561			2710	1232	3942	0.0206	0.0064	0.00124	0.502931	++
cg02835462	1	46391567	MAST2	Body	2710	1228	3938	0.0048	0.0015	0.001242	0.502931	++
cg15665968	21	44527764	U2AF1;U2AF1;U2AF1	TSS200;TSS200;TSS200	2705	1215	3920	-0.0003	0.0001	0.001242	0.502931	--
cg27558693	1	85710632			2709	1223	3932	0.0034	0.0011	0.001242	0.502931	++
cg10350263	10	106396576			2710	1232	3942	0.008	0.0025	0.001243	0.502931	++
cg20374317	12	128959533	TMEM132C	Body	2710	1221	3931	0.0028	0.0009	0.001243	0.502931	++
cg12506903	19	49866433	DKKL1;TEAD2	TSS1500;TSS1500	2710	1225	3935	0.0024	0.0007	0.001245	0.502931	++
cg00758701	13	49879718			2706	1220	3926	-0.0026	0.0008	0.001246	0.502931	--
cg11422402	1	24105080	C1orf128	1stExon	2708	1226	3934	-0.0004	0.0001	0.001246	0.502931	--
cg15644742	1	2344414	PEX10;PEX10	TSS1500;TSS1500	2707	1226	3933	-0.0004	0.0001	0.001246	0.502931	--
cg10504660	5	148737539	PCYOX1L	TSS200	2706	1227	3933	-0.0007	0.0002	0.001251	0.502931	--
cg23569945	8	54935029	TCEA1;TCEA1	TSS200;TSS200	2709	1218	3927	-0.0008	0.0003	0.001251	0.502931	--
cg24933247	19	19729558	PBX4	TSS200	2704	1210	3914	-0.0006	0.0002	0.001251	0.502931	--
cg14098532	3	111717874	TAGLN3;TAGLN3;TAGLN3;TAGLN3;TAGLN3	TSS200;1stExon;5'UTR;1stExon;5'UTR	2703	1176	3879	0.0023	0.0007	0.001252	0.502931	++
cg19875936	12	7858848			2700	1232	3932	-0.003	0.0009	0.001252	0.502931	--
cg26927285	19	46280688	DMPK;DMPK;DMPK;DMPK	Body;Body;Body;Body	2693	1212	3905	0.0006	0.0002	0.001255	0.503598	++
cg09608383	15	29565725	FAM189A1	Body	2710	1231	3941	-0.005	0.0015	0.001257	0.503863	--
cg10953863	8	144911662	PUF60;PUF60;PUF60	TSS1500;TSS200;TSS200	2707	1227	3934	-0.0012	0.0004	0.001261	0.504791	--
cg09170903	15	62457209	C2CD4B	5'UTR	2702	1214	3916	0.0017	0.0005	0.001262	0.504791	++
cg19437341	19	46272643	SIX5	TSS200	2709	1224	3933	-0.0005	0.0001	0.001266	0.504905	--
cg21155870	9	34591604			2709	1222	3931	-0.0018	0.0005	0.001266	0.504905	--
cg06613111	19	36359283	APLP1;APLP1	TSS200;TSS200	2709	1215	3924	0.0025	0.0008	0.001268	0.504905	++
cg07516978	20	57465773	GNAS;GNAS;GNAS;GNAS;GNAS;GNAS;GNAS;GNAS	3'UTR;TSS1500;TSS1500;Body;TSS1500;3'UTR;TSS1500;Body	2703	1140	3843	-0.0005	0.0002	0.001268	0.504905	--
cg25538602	17	43299180	FMNL1	TSS200	2708	1221	3929	-0.0003	0.0001	0.001269	0.504905	--
cg14907310	11	2287734			2706	1231	3937	-0.0065	0.002	0.001272	0.505564	--
cg25246431	11	12398874	PARVA	TSS1500	2709	1231	3940	0.0048	0.0015	0.001276	0.506054	++
cg14417891	6	125512360	TPD52L1;TPD52L1;TPD52L1;TPD52L1	5'UTR;Body;Body;Body	2709	1232	3941	-0.0049	0.0015	0.001277	0.506054	--
cg01730970	1	27687074	MAP3K6	Body	2710	1204	3914	-0.0017	0.0005	0.001278	0.506054	--
cg25799969	2	28974658	PPP1CB;PPP1CB;PPP1CB;PPP1CB	5'UTR;1stExon;5'UTR;1stExon	2701	1192	3893	-0.0004	0.0001	0.001281	0.506054	--
cg03338959	7	105926305	NAMPT	TSS1500	2710	1218	3928	0.0021	0.0006	0.001283	0.506054	++
cg04411541	2	202483868	ALS2CR11;ALS2CR11;ALS2CR11;ALS2CR11;ALS2CR11;ALS2CR11;ALS2CR11;ALS2CR11	1stExon;5'UTR;5'UTR;1stExon;1stExon;1stExon;5'UTR;5'UTR	2709	1231	3940	0.0057	0.0018	0.001283	0.506054	++
cg10206190	1	17745990	RCC2;RCC2	Body;Body	2707	1226	3933	0.0021	0.0006	0.001284	0.506054	++
cg26690232	1	40506155	CAP1;CAP1	TSS200;TSS200	2708	1223	3931	-0.0005	0.0002	0.001284	0.506054	--
cg08342691	10	94608593	EXOC6;EXOC6	Body;Body	2710	1230	3940	-0.0006	0.0002	0.001288	0.506962	--
cg24072166	1	55529107	PCSK9	Body	2696	1227	3923	-0.0035	0.0011	0.001289	0.506962	--
cg04525508	3	124774877	HEG1	TSS200	2706	1227	3933	-0.0006	0.0002	0.001292	0.507336	--
cg02748293	5	149561517	CDX1	Body	2710	1231	3941	-0.0033	0.001	0.001294	0.507336	--
cg04516253	19	40596853	ZNF780A;ZNF780A;ZNF780A;ZNF780A	TSS200;TSS200;TSS200;TSS200	2710	1224	3934	-0.0005	0.0001	0.001294	0.507336	--
cg22037593	5	132148963	ANKRD43	TSS200	2707	1222	3929	-0.0008	0.0002	0.001299	0.508628	--
cg04195892	12	111757755	CUX2	Body	2710	1231	3941	-0.0031	0.001	0.0013	0.508628	--
cg07013955	16	1595532	IFT140;TMEM204	Body;Body	2709	1221	3930	0.0065	0.002	0.001304	0.509133	++
cg13408046	13	112998443			2709	1224	3933	-0.0032	0.001	0.001304	0.509133	--
cg21776568	13	95254007	GPR180	TSS200	2709	1231	3940	0.0028	0.0009	0.001308	0.510165	++
cg11844198	4	154387428	KIAA0922;KIAA0922	TSS200;TSS200	2701	1222	3923	-0.0005	0.0002	0.00131	0.510416	--
cg09065617	1	245317980	KIF26B	TSS1500	2702	1215	3917	-0.0005	0.0002	0.001313	0.511055	--
cg21379458	12	13651438			2702	1229	3931	-0.0047	0.0015	0.001317	0.511553	--
cg25790531	6	113755716			2707	1232	3939	0.0062	0.0019	0.001317	0.511553	++
cg17144760	11	27384507	CCDC34;CCDC34	1stExon;1stExon	2709	1227	3936	0.0025	0.0008	0.001322	0.512965	++
cg23831542	17	21117669	TMEM11;TMEM11;TMEM11	Body;1stExon;5'UTR	2702	1223	3925	-0.0003	0.0001	0.001324	0.51307	--
cg11870426	14	100709302	YY1	Body	2704	1223	3927	-0.0024	0.0007	0.001325	0.51307	--
cg21944455	17	42994269	GFAP;GFAP	TSS1500;TSS1500	2706	1230	3936	-0.0024	0.0008	0.001329	0.513561	--
cg22933133	8	786096			2707	1209	3916	-0.0018	0.0006	0.001329	0.513561	--
cg02014809	22	20861768	MED15;MED15	TSS200;TSS200	2699	1224	3923	-0.0006	0.0002	0.001331	0.513627	--
cg01056350	1	210502156	HHAT;HHAT;HHAT;HHAT;HHAT;HHAT	TSS1500;5'UTR;TSS200;TSS200;5'UTR;TSS200	2705	1216	3921	-0.0004	0.0001	0.001333	0.513627	--
cg08605016	13	110789168			2702	1230	3932	-0.0044	0.0014	0.001335	0.513627	--
cg07786776	17	40250289			2710	1224	3934	0.003	0.0009	0.001336	0.513627	++
cg13050357	4	1332618	MAEA;MAEA	Body;Body	2705	1231	3936	-0.0038	0.0012	0.001336	0.513627	--
cg16233724	3	160544991	PPM1L	Body	2707	1227	3934	0.0043	0.0013	0.001338	0.51373	++
cg22355537	2	54732851	SPTBN1	5'UTR	2709	1217	3926	0.0025	0.0008	0.001339	0.51373	++
cg19268976	19	41129636	LTBP4;LTBP4;LTBP4	Body;Body;Body	2708	1225	3933	-0.0025	0.0008	0.001341	0.513973	--
cg06638012	5	132299861	AFF4	TSS1500	2710	1223	3933	0.0032	0.001	0.001345	0.514293	++
cg03024517	11	65343553	EHBP1L1;EHBP1L1	5'UTR;1stExon	2708	1218	3926	-0.0004	0.0001	0.00135	0.514293	--
cg09870542	19	536244	CDC34	Body	2710	1226	3936	-0.0039	0.0012	0.001352	0.514293	--
cg19474833	17	46622899	HOXB2	TSS1500	2710	1232	3942	0.0039	0.0012	0.001352	0.514293	++
cg02153089	11	777833	PDDC1	TSS1500	2710	1227	3937	-0.0006	0.0002	0.001358	0.514293	--
cg08008931	2	51259493	NRXN1;NRXN1;NRXN1;NRXN1	1stExon;5'UTR;1stExon;5'UTR	2707	1217	3924	-0.0008	0.0002	0.001361	0.514293	--
cg08452002	16	72829368	ZFHX3;ZFHX3	Body;Body	2709	1221	3930	-0.0026	0.0008	0.001363	0.514293	--
cg22190291	1	21766732	NBPF3;NBPF3	1stExon;5'UTR	2696	1223	3919	-0.0004	0.0001	0.001363	0.514293	--
cg03232051	17	35295683	LHX1	Body	2710	1226	3936	-0.001	0.0003	0.001366	0.514293	--
cg15111360	2	430929			2709	1229	3938	0.0053	0.0017	0.001366	0.514293	++
cg08447254	15	98974015			2707	1222	3929	-0.0026	0.0008	0.001369	0.514293	--
cg09732851	17	291224	FAM101B	3'UTR	2704	1226	3930	-0.0019	0.0006	0.00137	0.514293	--
cg16435858	3	129158884	IFT122;IFT122;IFT122;MBD4;IFT122	TSS200;TSS200;TSS200;TSS200;TSS200	2708	1226	3934	-0.0005	0.0001	0.001372	0.514293	--
cg01804452	5	150878482			2710	1225	3935	-0.002	0.0006	0.001373	0.514293	--
cg06101725	13	40230077	COG6;COG6;COG6	Body;Body;Body	2710	1226	3936	-0.0006	0.0002	0.001373	0.514293	--
cg24564088	7	1499048	MICALL2;MICALL2	1stExon;5'UTR	2708	1210	3918	-0.0004	0.0001	0.001375	0.514293	--
cg10835172	15	77224357	RCN2	Body	2704	1224	3928	-0.0007	0.0002	0.001376	0.514293	--
cg16883944	17	15163711	PMP22;PMP22;PMP22	Body;Body;Body	2710	1222	3932	0.0041	0.0013	0.001379	0.514293	++
cg02912041	3	190167563	TMEM207	1stExon	2705	1228	3933	-0.0043	0.0014	0.001384	0.514293	--
cg09571466	11	129939695	APLP2;APLP2;APLP2;APLP2;APLP2;APLP2	TSS200;TSS200;TSS200;TSS200;TSS200;TSS200	2697	1221	3918	-0.001	0.0003	0.001384	0.514293	--
cg04660357	12	53895291	TARBP2;TARBP2;TARBP2	TSS200;Body;5'UTR	2706	1213	3919	-0.0004	0.0001	0.001385	0.514293	--
cg24428758	2	224467086	SCG2;SCG2	5'UTR;1stExon	2709	1229	3938	0.0033	0.001	0.001389	0.514293	++
cg12561338	19	12175505	ZNF844	TSS200	2707	1218	3925	-0.0006	0.0002	0.001395	0.514293	--
cg12840537	6	28831607			2710	1215	3925	-0.0013	0.0004	0.001395	0.514293	--
cg00958781	5	140018929	TMCO6	TSS200	2690	1195	3885	-0.0005	0.0001	0.001396	0.514293	--
cg25107608	1	154155675	TPM3;TPM3;TPM3;TPM3;TPM3;TPM3;TPM3;TPM3;TPM3	1stExon;5'UTR;1stExon;Body;5'UTR;5'UTR;1stExon;5'UTR;1stExon	2708	1216	3924	-0.0007	0.0002	0.001399	0.514293	--
cg03859306	9	131452634	SET;SET	Body;Body	2707	1214	3921	-0.001	0.0003	0.0014	0.514293	--
cg08677655	17	1549108	SCARF1;SCARF1;SCARF1;SCARF1;SCARF1	TSS200;TSS200;TSS200;TSS200;TSS200	2709	1232	3941	0.0057	0.0018	0.0014	0.514293	++
cg18832825	12	132628991	NOC4L;DDX51	TSS200;TSS200	2704	1226	3930	-0.0005	0.0002	0.001401	0.514293	--
cg19006008	19	16999768	F2RL3	TSS200	2708	1226	3934	0.0028	0.0009	0.001401	0.514293	++
cg20402747	17	77954963	TBC1D16	Body	2699	1201	3900	-0.0017	0.0005	0.001402	0.514293	--
cg24226687	20	60757891	GTPBP5	TSS200	2710	1218	3928	-0.0004	0.0001	0.001404	0.514293	--
cg00473834	3	23987430	NR1D2;NR1D2	TSS200;Body	2697	1226	3923	-0.0004	0.0001	0.001406	0.514293	--
cg26889677	16	88349724			2707	1230	3937	-0.0045	0.0014	0.001406	0.514293	--
cg13550401	7	2288716	NUDT1;NUDT1;NUDT1;NUDT1;NUDT1;NUDT1;NUDT1	Body;Body;Body;Body;Body;Body;Body	2710	1190	3900	0.0083	0.0026	0.001407	0.514293	++
cg08269986	1	35735167	ZMYM4	Body	2710	1226	3936	0.002	0.0006	0.001408	0.514293	++
cg07585513	2	212389424	ERBB4;ERBB4	Body;Body	2710	1230	3940	-0.0028	0.0009	0.001409	0.514293	--
cg02679582	5	68389704	SLC30A5;SLC30A5	TSS200;TSS200	2709	1225	3934	-0.0007	0.0002	0.001413	0.514293	--
cg18009825	17	62503196	CCDC45;DDX5;CCDC45	1stExon;TSS1500;5'UTR	2710	1223	3933	-0.0003	0.0001	0.001413	0.514293	--
cg08316073	8	22102713	POLR3D;MIR320A	5'UTR;TSS200	2705	1212	3917	-0.0004	0.0001	0.001415	0.514293	--
cg10765909	12	53715428	AAAS	TSS200	2706	1216	3922	-0.0051	0.0016	0.001417	0.514293	--
cg16739198	7	5229675	WIPI2;WIPI2;WIPI2;WIPI2	TSS200;TSS200;TSS200;TSS200	2706	1223	3929	-0.0005	0.0002	0.001417	0.514293	--
cg18871984	11	67085179	LOC100130987	TSS200	2707	1226	3933	-0.0006	0.0002	0.001419	0.514293	--
cg26214074	2	27799207	C2orf16	TSS200	2707	1226	3933	-0.0038	0.0012	0.00142	0.514293	--
cg01850934	14	68141664	VTI1B	TSS200	2697	1208	3905	-0.0006	0.0002	0.001422	0.514293	--
cg22982014	19	39322497	ECH1	TSS200	2706	1230	3936	-0.0035	0.0011	0.001422	0.514293	--
cg23325335	15	99979290			2706	1230	3936	-0.0066	0.0021	0.001423	0.514293	--
cg18480715	14	70701263			2704	1224	3928	-0.0028	0.0009	0.001424	0.514293	--
cg14801518	11	128559075			2709	1217	3926	-0.0022	0.0007	0.001425	0.514293	--
cg05801338	6	79788076	PHIP	TSS200	2707	1224	3931	-0.0004	0.0001	0.001429	0.514293	--
cg01311537	10	50386709	C10orf128	Body	2709	1227	3936	0.0042	0.0013	0.001431	0.514293	++
cg01362581	15	59463601	MIR2116;MYO1E	TSS200;Body	2710	1226	3936	-0.0018	0.0006	0.001431	0.514293	--
cg22554448	4	668354	ATP5I	TSS1500	2709	1217	3926	-0.0008	0.0003	0.001431	0.514293	--
cg22723209	5	156570043	MED7;MED7	TSS200;TSS1500	2709	1213	3922	-0.0011	0.0003	0.001431	0.514293	--
cg03805357	10	17259531			2694	1216	3910	0.0043	0.0014	0.001435	0.514293	++
cg06764302	2	241244019			2708	1228	3936	-0.0036	0.0011	0.001435	0.514293	--
cg10658240	2	181925401	UBE2E3;UBE2E3	Body;Body	2700	1232	3932	-0.0062	0.002	0.001435	0.514293	--
cg10682197	7	155534636	RBM33	Body	2682	1231	3913	-0.0039	0.0012	0.001437	0.514293	--
cg07502874	16	1040578			2676	1226	3902	-0.0026	0.0008	0.001438	0.514293	--
cg22792503	17	72729129	RAB37	Body	2710	1231	3941	-0.0034	0.0011	0.001438	0.514293	--
cg08203715	11	126226154	ST3GAL4;ST3GAL4	1stExon;5'UTR	2702	1232	3934	0.0043	0.0013	0.00144	0.514293	++
cg08876039	1	14342668			2706	1227	3933	-0.0055	0.0017	0.001443	0.514293	--
cg13556604	1	203274688	BTG2;BTG2	5'UTR;1stExon	2709	1226	3935	-0.0005	0.0002	0.001443	0.514293	--
cg19995343	15	64443886	SNX22	TSS200	2710	1223	3933	-0.0011	0.0003	0.001446	0.514293	--
cg11267879	19	41619952	CYP2F1	TSS1500	2710	1220	3930	-0.0036	0.0011	0.001447	0.514293	--
cg18151487	10	104475340	SFXN2;ARL3	5'UTR;TSS1500	2706	1232	3938	0.0054	0.0017	0.001447	0.514293	++
cg18191200	22	43506435	BIK	TSS1500	2710	1230	3940	0.0017	0.0005	0.001447	0.514293	++
cg03385233	3	122785932	PDIA5;PDIA5;PDIA5	5'UTR;1stExon;Body	2698	1220	3918	-0.0004	0.0001	0.001448	0.514293	--
cg25668626	12	113343603	OAS1;OAS1;OAS1	TSS1500;TSS1500;TSS1500	2709	1214	3923	0.0025	0.0008	0.001448	0.514293	++
cg26829925	15	80216159	C15orf37;ST20	Body;TSS200	2699	1219	3918	-0.0003	0.0001	0.00145	0.514293	--
cg22456132	7	66309881	LOC729156	TSS200	2707	1224	3931	-0.0003	0.0001	0.001453	0.514293	--
cg03694587	7	157320088			2710	1230	3940	-0.0037	0.0012	0.001456	0.514293	--
cg04159381	1	53018615	ZCCHC11;ZCCHC11;ZCCHC11;ZCCHC11;ZCCHC11;ZCCHC11	1stExon;5'UTR;5'UTR;1stExon;5'UTR;1stExon	2692	1219	3911	-0.0003	0.0001	0.001456	0.514293	--
cg27608032	7	150778926	FASTK;TMUB1;TMUB1;FASTK	TSS1500;Body;Body;TSS1500	2709	1224	3933	-0.002	0.0006	0.001458	0.514293	--
cg09493652	7	97601644	MGC72080	TSS200	2708	1221	3929	-0.0009	0.0003	0.001459	0.514293	--
cg14474811	12	118500931			2709	1229	3938	0.0051	0.0016	0.001461	0.514293	++
cg22664253	5	172386259	LOC100268168;RPL26L1;LOC100268168	Body;TSS200;TSS1500	2709	1218	3927	-0.0014	0.0005	0.001461	0.514293	--
cg14377152	15	45431690	DUOX1;DUOX1	Body;Body	2707	1230	3937	-0.0027	0.0009	0.001463	0.514293	--
cg03411742	8	1757958			2710	1221	3931	-0.0021	0.0007	0.001464	0.514293	--
cg11370532	19	12912578	PRDX2;PRDX2;PRDX2;PRDX2	5'UTR;5'UTR;1stExon;1stExon	2710	1228	3938	-0.0007	0.0002	0.001464	0.514293	--
cg04660577	4	103267999	SLC39A8	TSS1500	2710	1215	3925	-0.0032	0.001	0.001465	0.514293	--
cg17272019	15	102094601			2707	1211	3918	-0.0023	0.0007	0.001466	0.514293	--
cg09433910	17	1626509	WDR81;WDR81;WDR81	TSS1500;Body;5'UTR	2710	1211	3921	0.0026	0.0008	0.001467	0.514293	++
cg11414560	20	58179996	PHACTR3;PHACTR3	5'UTR;1stExon	2708	1215	3923	0.0037	0.0012	0.001468	0.514293	++
cg21619637	7	979643	ADAP1	Body	2710	1218	3928	-0.0041	0.0013	0.00147	0.514293	--
cg09344943	11	65082364	CDC42EP2;CDC42EP2	1stExon;5'UTR	2709	1226	3935	-0.0005	0.0002	0.001474	0.514293	--
cg13174009	1	68962833	DEPDC1;DEPDC1	TSS200;TSS200	2709	1221	3930	-0.0004	0.0001	0.001474	0.514293	--
cg12818067	11	33037624	DEPDC7;DEPDC7	TSS200;Body	2706	1195	3901	-0.0004	0.0001	0.001475	0.514293	--
cg09466314	4	75858615	PARM1	Body	2708	1212	3920	-0.0005	0.0001	0.001476	0.514293	--
cg10278394	16	79454280			2709	1208	3917	-0.0021	0.0007	0.00148	0.514293	--
cg26687661	11	121526609			2710	1220	3930	-0.0018	0.0006	0.001483	0.514293	--
cg11495544	17	73402155	GRB2;GRB2	TSS1500;TSS1500	2710	1213	3923	0.0018	0.0006	0.001485	0.514293	++
cg21393986	3	196159244	UBXN7	1stExon	2710	1217	3927	-0.0015	0.0005	0.001485	0.514293	--
cg20985082	6	32727265	HLA-DQB2	Body	2710	1206	3916	0.0026	0.0008	0.001486	0.514293	++
cg01808736	5	219908	SDHA	Body	2709	1230	3939	0.0031	0.001	0.001487	0.514293	++
cg04040991	12	28104991			2710	1220	3930	-0.0021	0.0006	0.001487	0.514293	--
cg09357580	1	94884039	ABCD3;ABCD3	1stExon;1stExon	2704	1225	3929	-0.0004	0.0001	0.001489	0.514293	--
cg16066641	2	27435215	SLC5A6;SLC5A6;C2orf28;C2orf28;C2orf28	TSS200;TSS200;TSS200;TSS200;1stExon	2700	1224	3924	-0.0004	0.0001	0.00149	0.514293	--
cg20871441	2	240002837	HDAC4	Body	2708	1228	3936	-0.0027	0.0008	0.001491	0.514293	--
cg14919823	3	14166510	TMEM43;CHCHD4;CHCHD4;TMEM43	1stExon;TSS200;TSS200;5'UTR	2706	1213	3919	-0.0009	0.0003	0.001494	0.514293	--
cg03041841	9	140094281	C9orf75;C9orf75	1stExon;1stExon	2710	1217	3927	0.0042	0.0013	0.001497	0.514293	++
cg13533707	11	73309287	FAM168A	TSS200	2710	1224	3934	-0.0004	0.0001	0.001498	0.514293	--
cg18388891	19	8274283	LASS4;LASS4	1stExon;5'UTR	2710	1227	3937	-0.0006	0.0002	0.001498	0.514293	--
cg19878838	4	77135506	SCARB2	TSS1500	2709	1194	3903	0.0026	0.0008	0.001499	0.514293	++
cg06904287	11	33796187	FBXO3;FBXO3	TSS200;TSS200	2697	1225	3922	-0.0032	0.001	0.0015	0.514293	--
cg16245054	12	132698494	GALNT9	Body	2696	1216	3912	-0.0014	0.0004	0.0015	0.514293	--
cg04549287	13	52952319	THSD1;THSD1	Body;Body	2707	1227	3934	-0.0023	0.0007	0.001502	0.514293	--
cg04826215	12	120105529	PRKAB1	TSS1500	2706	1214	3920	-0.0003	0.0001	0.001502	0.514293	--
cg17841065	7	99006340	BUD31;PDAP1	TSS1500;TSS200	2705	1224	3929	-0.0007	0.0002	0.001502	0.514293	--
cg20347916	17	7621118			2703	1224	3927	-0.0013	0.0004	0.001502	0.514293	--
cg05698228	5	73937299	ENC1	TSS200	2704	1188	3892	-0.0006	0.0002	0.001503	0.514293	--
cg22009551	6	31670806	BAT5	Body	2702	1216	3918	-0.0009	0.0003	0.001503	0.514293	--
cg03421485	15	41221546	DLL4;DLL4	1stExon;5'UTR	2699	1220	3919	-0.0004	0.0001	0.001504	0.514293	--
cg13301069	11	6624877	ILK;ILK;RRP8;ILK	TSS200;TSS1500;TSS200;TSS200	2703	1205	3908	-0.0012	0.0004	0.001505	0.514293	--
cg14815301	1	61516830			2708	1228	3936	0.002	0.0006	0.001507	0.514293	++
cg20688651	12	66220754	HMGA2;RPSAP52;HMGA2	Body;TSS200;Body	2709	1229	3938	0.0054	0.0017	0.001507	0.514293	++
cg01104590	11	3073136	CARS;CARS;CARS;CARS	Body;Body;5'UTR;Body	2710	1232	3942	0.0078	0.0024	0.00151	0.514293	++
cg08731084	12	44229880	TMEM117	TSS200	2704	1224	3928	-0.0004	0.0001	0.001511	0.514293	--
cg17555940	6	660874	EXOC2	5'UTR	2703	1232	3935	-0.0065	0.0021	0.001511	0.514293	--
cg13985868	9	116102304	WDR31;WDR31	5'UTR;5'UTR	2709	1220	3929	-0.001	0.0003	0.001512	0.514293	--
cg14706579	2	203736710	ICA1L;ICA1L	TSS1500;TSS1500	2702	1225	3927	0.0015	0.0005	0.001512	0.514293	++
cg22399423	1	169075400	ATP1B1;ATP1B1	TSS1500;TSS1500	2709	1226	3935	-0.0018	0.0006	0.001512	0.514293	--
cg07253384	6	166877002	RPS6KA2;RPS6KA2	Body;Body	2710	1231	3941	0.0055	0.0017	0.001513	0.514293	++
cg07709080	15	69113453	ANP32A	TSS200	2710	1224	3934	-0.0006	0.0002	0.001516	0.514293	--
cg26919818	5	177540566	N4BP3;N4BP3	5'UTR;1stExon	2709	1227	3936	-0.0005	0.0001	0.001519	0.514293	--
cg16319535	5	153599583	GALNT10	Body	2710	1229	3939	-0.0035	0.0011	0.00152	0.514293	--
cg24479027	17	1012576	ABR;ABR;ABR	Body;TSS1500;Body	2706	1224	3930	-0.0006	0.0002	0.001521	0.514293	--
cg24498031	15	40545050	PAK6;C15orf56;PAK6;PAK6	5'UTR;1stExon;5'UTR;5'UTR	2710	1213	3923	-0.0005	0.0002	0.001521	0.514293	--
cg01214346	17	406501			2710	1232	3942	0.0137	0.0043	0.001525	0.514293	++
cg02169286	7	138665283	KIAA1549;KIAA1549	Body;Body	2710	1215	3925	0.0038	0.0012	0.001528	0.514293	++
cg17297354	1	237056641	MTR	Body	2710	1229	3939	-0.0039	0.0012	0.001528	0.514293	--
cg27622722	8	67624757	SGK3	TSS200	2706	1221	3927	-0.0005	0.0001	0.001528	0.514293	--
cg14117643	14	53258167	GNPNAT1;GNPNAT1	1stExon;5'UTR	2709	1222	3931	-0.0013	0.0004	0.001531	0.514293	--
cg12142403	8	125385036	TMEM65	TSS200	2703	1223	3926	-0.0003	0.0001	0.001532	0.514293	--
cg13031623	4	184719773			2709	1225	3934	-0.0009	0.0003	0.001532	0.514293	--
cg01238679	20	31407766	MAPRE1;MAPRE1	5'UTR;1stExon	2708	1224	3932	-0.0007	0.0002	0.001534	0.514293	--
cg07847424	16	725543	RHBDL1	TSS1500	2709	1227	3936	-0.0004	0.0001	0.001534	0.514293	--
cg23744644	11	120473325			2710	1230	3940	-0.0031	0.001	0.001534	0.514293	--
cg00200289	17	73401734	GRB2;GRB2;GRB2;GRB2	5'UTR;1stExon;1stExon;5'UTR	2705	1219	3924	-0.0007	0.0002	0.001537	0.514293	--
cg17368737	8	144897570	SCRIB;SCRIB	TSS200;TSS200	2705	1220	3925	-0.0006	0.0002	0.00154	0.514293	--
cg23258881	1	150123037	PLEKHO1	Body	2708	1225	3933	-0.0003	0.0001	0.001541	0.514293	--
cg10283958	13	103451384	KDELC1;BIVM;KDELC1;BIVM	5'UTR;TSS200;1stExon;TSS200	2708	1228	3936	-0.0008	0.0002	0.001544	0.514293	--
cg04179668	16	27561245	GTF3C1;GTF3C1;KIAA0556	1stExon;5'UTR;TSS1500	2708	1232	3940	-0.0004	0.0001	0.001546	0.514293	--
cg22630231	19	5720634	TMEM146;LONP1	TSS200;TSS1500	2706	1227	3933	-0.0005	0.0001	0.001546	0.514293	--
cg05379634	19	1856726	KLF16	Body	2710	1218	3928	0.0028	0.0009	0.001547	0.514293	++
cg10820693	2	237994591	COPS8;COPS8;COPS8;COPS8	1stExon;1stExon;5'UTR;5'UTR	2706	1227	3933	-0.0006	0.0002	0.001547	0.514293	--
cg03720838	6	90529562	MDN1	TSS200	2678	1225	3903	-0.0005	0.0002	0.001548	0.514293	--
cg11956761	1	99730221	LPPR4;LPPR4	1stExon;1stExon	2705	1185	3890	0.0028	0.0009	0.001549	0.514293	++
cg19988558	8	144794916			2709	1232	3941	-0.0025	0.0008	0.001549	0.514293	--
cg08745599	17	17495332	PEMT	TSS1500	2706	1223	3929	-0.0004	0.0001	0.001555	0.514293	--
cg24059197	6	90348542	LYRM2;LYRM2;LYRM2;LYRM2	TSS1500;TSS1500;TSS1500;TSS200	2709	1225	3934	-0.0005	0.0002	0.001557	0.514293	--
cg17609887	7	157053014	UBE3C	Body	2707	1204	3911	0.0024	0.0008	0.001559	0.514293	++
cg23920975	14	93404252	ITPK1	3'UTR	2710	1224	3934	-0.0025	0.0008	0.001559	0.514293	--
cg18601509	5	1801482	NDUFS6	TSS200	2710	1227	3937	-0.0004	0.0001	0.00156	0.514293	--
cg13822242	7	158277988	PTPRN2;PTPRN2;PTPRN2	Body;Body;Body	2709	1196	3905	0.0027	0.0008	0.001564	0.514293	++
cg00622682	22	32870857	FBXO7;FBXO7;FBXO7	5'UTR;1stExon;TSS1500	2710	1221	3931	-0.0003	0.0001	0.001569	0.514293	--
cg13831124	2	220253143	DNPEP	TSS1500	2708	1228	3936	0.0046	0.0015	0.001569	0.514293	++
cg27362927	21	43299497	PRDM15;PRDM15;PRDM15;PRDM15	5'UTR;5'UTR;1stExon;1stExon	2703	1221	3924	-0.0004	0.0001	0.00157	0.514293	--
cg06268694	22	46932642	CELSR1	1stExon	2710	1227	3937	0.0059	0.0019	0.001571	0.514293	++
cg11973052	16	11349832	SOCS1	5'UTR	2704	1223	3927	-0.0003	0.0001	0.001573	0.514293	--
cg11060349	7	158342963	PTPRN2;PTPRN2;PTPRN2	Body;Body;Body	2709	1228	3937	-0.0047	0.0015	0.001577	0.514293	--
cg14170835	1	88418535			2710	1232	3942	-0.0041	0.0013	0.001577	0.514293	--
cg02164335	11	58731634			2710	1232	3942	-0.0032	0.001	0.001582	0.514293	--
cg10631716	8	135469436			2710	1223	3933	0.0047	0.0015	0.001587	0.514293	++
cg02233421	6	119399925	FAM184A;FAM184A	5'UTR;TSS200	2707	1228	3935	-0.0008	0.0003	0.001588	0.514293	--
cg16460359	15	72612629	BRUNOL6	TSS200	2706	1224	3930	-0.0005	0.0002	0.001588	0.514293	--
cg20646939	19	54040774	ZNF331;ZNF331	TSS1500;5'UTR	2708	1232	3940	-0.0035	0.0011	0.001589	0.514293	--
cg08701566	15	78911099	CHRNA3;CHRNA3	Body;Body	2710	1201	3911	0.0034	0.0011	0.00159	0.514293	++
cg12482898	5	179159653	MAML1	TSS200	2704	1227	3931	-0.0012	0.0004	0.001591	0.514293	--
cg10364945	2	233433772	EIF4E2	3'UTR	2710	1212	3922	0.0024	0.0008	0.001592	0.514293	++
cg11945228	6	32940368	BRD2;BRD2	5'UTR;5'UTR	2706	1214	3920	-0.0004	0.0001	0.001592	0.514293	--
cg21919445	14	102446939	DYNC1H1	Body	2707	1229	3936	0.005	0.0016	0.001596	0.514293	++
cg10938336	10	78676267	KCNMA1;KCNMA1;KCNMA1;KCNMA1	Body;Body;Body;Body	2707	1231	3938	-0.0032	0.001	0.001597	0.514293	--
cg27442839	1	90377819	LRRC8D;LRRC8D	5'UTR;5'UTR	2709	1217	3926	0.0018	0.0006	0.001597	0.514293	++
cg24704182	1	155108583	RAG1AP1;RAG1AP1;RAG1AP1	Body;Body;Body	2710	1223	3933	-0.0009	0.0003	0.001598	0.514293	--
cg01474840	10	105085296	PCGF6;PCGF6	Body;Body	2708	1217	3925	0.0033	0.001	0.001601	0.514293	++
cg14239497	2	23679465	KLHL29	5'UTR	2709	1215	3924	-0.0025	0.0008	0.001601	0.514293	--
cg18061532	13	25086879	PARP4;PARP4	1stExon;5'UTR	2706	1214	3920	-0.0005	0.0001	0.001602	0.514293	--
cg06579790	21	43934326	SLC37A1	5'UTR	2707	1220	3927	-0.0009	0.0003	0.001603	0.514293	--
cg16056105	14	36003201	INSM2	TSS200	2710	1221	3931	-0.0007	0.0002	0.001605	0.514293	--
cg06155606	11	6704862	MRPL17	TSS1500	2702	1228	3930	-0.0006	0.0002	0.001606	0.514293	--
cg09675196	11	64067795	C11orf20	TSS200	2708	1219	3927	-0.0004	0.0001	0.001606	0.514293	--
cg10698404	7	75988421	YWHAG	TSS200	2710	1225	3935	-0.0006	0.0002	0.001606	0.514293	--
cg22825360	7	111866277	ZNF277	Body	2710	1229	3939	-0.0041	0.0013	0.001606	0.514293	--
cg26869849	2	27632522	PPM1G;PPM1G	TSS200;TSS200	2708	1228	3936	-0.0005	0.0002	0.001607	0.514293	--
cg13101841	6	31632764	BAT4;BAT4;CSNK2B	5'UTR;1stExon;TSS1500	2710	1228	3938	0.0011	0.0004	0.001609	0.514293	++
cg06703375	1	3234198	PRDM16;PRDM16	Body;Body	2710	1215	3925	-0.002	0.0006	0.001611	0.514293	--
cg05619888	4	122872996	TRPC3	TSS200	2699	1222	3921	-0.0003	0.0001	0.001612	0.514293	--
cg11051510	4	164088173	NAF1;NAF1	TSS200;TSS200	2708	1220	3928	-0.0005	0.0002	0.001612	0.514293	--
cg12034510	1	3303347	PRDM16;PRDM16	Body;Body	2710	1223	3933	0.0028	0.0009	0.001612	0.514293	++
cg14976964	5	134240766	PCBD2	TSS200	2703	1228	3931	-0.0009	0.0003	0.001613	0.514293	--
cg11445123	20	2781478	CPXM1	TSS200	2708	1225	3933	-0.0018	0.0006	0.001614	0.514293	--
cg14785511	20	62680998	SOX18	TSS200	2705	1226	3931	-0.0008	0.0003	0.001617	0.514293	--
cg07610178	16	3458948	ZNF174	3'UTR	2710	1231	3941	-0.0024	0.0008	0.001618	0.514293	--
cg05830192	6	107436188	BEND3	TSS1500	2709	1224	3933	-0.0004	0.0001	0.001619	0.514293	--
cg19972124	11	65729018	SART1	TSS200	2682	1203	3885	-0.0003	0.0001	0.001619	0.514293	--
cg01644623	14	75230239	YLPM1	1stExon	2710	1226	3936	-0.0004	0.0001	0.00162	0.514293	--
cg21733597	15	78441695	IDH3A	TSS200	2706	1224	3930	-0.0007	0.0002	0.00162	0.514293	--
cg04983977	1	200842145	GPR25	TSS200	2710	1232	3942	-0.0047	0.0015	0.001621	0.514293	--
cg25639138	8	100783034	VPS13B;VPS13B	Body;Body	2709	1226	3935	0.0018	0.0006	0.001623	0.514293	++
cg16157615	3	13607231	FBLN2;FBLN2	5'UTR;5'UTR	2709	1229	3938	-0.003	0.0009	0.001626	0.514293	--
cg21543519	1	168147972	TIPRL;TIPRL	TSS200;TSS200	2709	1220	3929	-0.0009	0.0003	0.001628	0.514293	--
cg16910805	2	62081285	FAM161A	TSS200	2709	1220	3929	-0.0006	0.0002	0.00163	0.514293	--
cg24771877	12	114234123			2708	1229	3937	-0.0066	0.0021	0.00163	0.514293	--
cg02462912	2	198318262	COQ10B;COQ10B	1stExon;5'UTR	2700	1223	3923	-0.0009	0.0003	0.001631	0.514293	--
cg16694007	17	53638692			2709	1223	3932	-0.0036	0.0012	0.001634	0.514293	--
cg18356760	14	64194567	SGPP1	1stExon	2708	1223	3931	-0.0004	0.0001	0.001635	0.514293	--
cg15352431	2	226896008			2706	1232	3938	0.0029	0.0009	0.001641	0.514293	++
cg17355196	1	202615759	SYT2	5'UTR	2706	1220	3926	-0.0022	0.0007	0.001642	0.514293	--
cg11871345	20	305874	SOX12	TSS1500	2702	1212	3914	-0.0005	0.0002	0.001649	0.514293	--
cg10254872	7	123389622	WASL	TSS1500	2693	1215	3908	0.0028	0.0009	0.00165	0.514293	++
cg06265841	13	100153613	TM9SF2	TSS200	2709	1217	3926	-0.0006	0.0002	0.001651	0.514293	--
cg09511237	4	140477492	SETD7;SETD7	1stExon;5'UTR	2698	1229	3927	-0.0004	0.0001	0.001652	0.514293	--
cg23360149	10	27531117	ACBD5;ACBD5;ACBD5	TSS200;TSS1500;TSS200	2710	1227	3937	-0.0006	0.0002	0.001652	0.514293	--
cg20160565	1	53793467	LRP8;LRP8;LRP8;LRP8	1stExon;1stExon;1stExon;1stExon	2709	1226	3935	-0.0007	0.0002	0.001653	0.514293	--
cg18517516	2	12856937	TRIB2;TRIB2	TSS200;TSS200	2705	1176	3881	-0.0005	0.0002	0.001656	0.514293	--
cg09519134	13	112212075			2709	1231	3940	-0.0065	0.0021	0.001657	0.514293	--
cg16273597	6	14117480	CD83;CD83	TSS1500;TSS1500	2710	1228	3938	0.0054	0.0017	0.001657	0.514293	++
cg04425458	8	133492868	KCNQ3;KCNQ3	1stExon;5'UTR	2709	1224	3933	-0.002	0.0006	0.001659	0.514293	--
cg23653835	1	31538603	PUM1;PUM1	TSS200;TSS200	2701	1227	3928	-0.0007	0.0002	0.00166	0.514293	--
cg21868703	1	145516067	GNRHR2;PEX11B	Body;TSS1500	2710	1225	3935	-0.0006	0.0002	0.001663	0.514293	--
cg26650359	12	57674183	R3HDM2	Body	2709	1232	3941	0.0048	0.0015	0.001666	0.514293	++
cg00862443	2	233474558	EFHD1	Body	2707	1232	3939	-0.0031	0.001	0.001669	0.514293	--
cg05140079	16	57496545	POLR2C	TSS200	2710	1226	3936	-0.0004	0.0001	0.001669	0.514293	--
cg20268628	6	20212269	MBOAT1	Body	2710	1214	3924	-0.0014	0.0005	0.001669	0.514293	--
cg10301879	6	11771680	C6orf105;C6orf105	Body;Body	2691	1225	3916	-0.0028	0.0009	0.00167	0.514293	--
cg14579362	19	39926682	RPS16	TSS200	2708	1213	3921	-0.0006	0.0002	0.00167	0.514293	--
cg17844313	19	16738790	MED26;MED26	1stExon;5'UTR	2705	1220	3925	-0.0008	0.0003	0.00167	0.514293	--
cg09697403	6	72595944	RIMS1	TSS1500	2701	1232	3933	0.009	0.0029	0.001671	0.514293	++
cg17186163	10	45474317	C10orf10;C10orf10;RASSF4	5'UTR;1stExon;Body	2709	1229	3938	0.0035	0.0011	0.001671	0.514293	++
cg25001003	8	101859876			2710	1228	3938	0.0055	0.0018	0.001674	0.514293	++
cg22389438	1	18926496			2709	1228	3937	-0.0052	0.0017	0.001677	0.514293	--
cg18265887	22	37640250	RAC2;RAC2	1stExon;5'UTR	2697	1219	3916	-0.0005	0.0002	0.00168	0.514293	--
cg18250916	5	612533	CEP72	1stExon	2705	1212	3917	-0.0005	0.0001	0.001683	0.514293	--
cg01708493	7	155089390	INSIG1;INSIG1;INSIG1	TSS200;TSS200;TSS200	2708	1222	3930	-0.0004	0.0001	0.001685	0.514293	--
cg06923988	12	112035285	ATXN2	Body	2705	1168	3873	0.0026	0.0008	0.001693	0.514293	++
cg07617814	20	52198164	ZNF217	1stExon	2709	1232	3941	-0.0038	0.0012	0.001695	0.514293	--
cg15894431	11	101981130	YAP1;YAP1	TSS200;TSS200	2707	1226	3933	-0.0004	0.0001	0.001696	0.514293	--
cg14048686	9	138304510			2709	1218	3927	-0.0017	0.0005	0.001698	0.514293	--
cg20061884	7	108210449	THAP5;DNAJB9;THAP5;DNAJB9	TSS1500;1stExon;TSS1500;5'UTR	2709	1224	3933	-0.0005	0.0002	0.001699	0.514293	--
cg06825448	2	240884925			2708	1189	3897	0.0042	0.0013	0.0017	0.514293	++
cg14651505	19	47987460	KPTN;KPTN	5'UTR;1stExon	2707	1201	3908	-0.0006	0.0002	0.0017	0.514293	--
cg19995828	4	81256889	C4orf22;C4orf22	5'UTR;1stExon	2696	1222	3918	-0.0007	0.0002	0.0017	0.514293	--
cg08529179	11	64176908			2709	1227	3936	-0.003	0.0009	0.001701	0.514293	--
cg20438451	8	146052944	ZNF7;ZNF7	1stExon;5'UTR	2709	1220	3929	-0.0007	0.0002	0.001704	0.514293	--
cg05463136	3	16286371			2710	1220	3930	-0.0023	0.0007	0.001705	0.514293	--
cg26764215	18	51795835	POLI	TSS200	2707	1228	3935	-0.0008	0.0002	0.001707	0.514293	--
cg07143328	5	177366442			2708	1180	3888	-0.001	0.0003	0.001708	0.514293	--
cg09176893	4	100574596			2707	1188	3895	-0.002	0.0007	0.001708	0.514293	--
cg15844596	20	35274570	SLA2;SLA2	TSS200;TSS200	2708	1222	3930	-0.0012	0.0004	0.001708	0.514293	--
cg05989740	7	45808553	2013-09-01	Body	2710	1223	3933	-0.0004	0.0001	0.001709	0.514293	--
cg08517562	20	49126905	PTPN1;PTPN1	1stExon;5'UTR	2709	1227	3936	-0.0005	0.0002	0.001713	0.514293	--
cg13711197	19	18530207	SSBP4;SSBP4	TSS200;TSS200	2706	1228	3934	-0.0004	0.0001	0.001714	0.514293	--
cg11684496	1	23504444			2710	1208	3918	0.0013	0.0004	0.001715	0.514293	++
cg16330517	18	43913699	RNF165	TSS1500	2708	1225	3933	-0.0007	0.0002	0.001715	0.514293	--
cg23889391	6	46138699	ENPP5;ENPP5	1stExon;5'UTR	2708	1199	3907	-0.0005	0.0002	0.001715	0.514293	--
cg08402058	20	36148961	BLCAP;BLCAP;BLCAP;BLCAP;NNAT;NNAT;BLCAP	5'UTR;5'UTR;5'UTR;5'UTR;TSS1500;TSS1500;5'UTR	2708	1230	3938	-0.0055	0.0018	0.001716	0.514293	--
cg12311930	2	109335703	RANBP2	TSS1500	2710	1220	3930	-0.0007	0.0002	0.001717	0.514293	--
cg23130731	10	105978651	MIR609;C10orf79	TSS200;Body	2710	1206	3916	0.005	0.0016	0.001717	0.514293	++
cg20952076	5	96497888	RIOK2	3'UTR	2710	1232	3942	0.0058	0.0019	0.001722	0.514293	++
cg13133961	6	36355488	ETV7	TSS200	2708	1180	3888	-0.0009	0.0003	0.001723	0.514293	--
cg16654851	7	148725968	PDIA4	TSS200	2708	1223	3931	-0.0004	0.0001	0.001724	0.514293	--
cg23685597	8	143556749	BAI1	Body	2707	1208	3915	-0.0009	0.0003	0.001724	0.514293	--
cg06626113	4	26027696			2710	1218	3928	-0.0021	0.0007	0.001725	0.514293	--
cg10221896	16	79263595			2709	1219	3928	0.0029	0.0009	0.001725	0.514293	++
cg00555025	20	61151899	C20orf166	Body	2707	1231	3938	-0.0029	0.0009	0.001728	0.514293	--
cg02411961	9	34523230	ENHO	TSS200	2705	1221	3926	-0.0005	0.0001	0.001729	0.514293	--
cg17826393	8	67525576	MYBL1;MYBL1	TSS200;TSS200	2708	1226	3934	-0.0004	0.0001	0.001729	0.514293	--
cg00035347	10	104953608	NT5C2;NT5C2	TSS1500;TSS1500	2710	1232	3942	0.0077	0.0024	0.001731	0.514293	++
cg20649017	2	176980837	HOXD10	TSS1500	2709	1224	3933	0.0035	0.0011	0.001738	0.514293	++
cg27089079	13	51020511			2710	1232	3942	-0.006	0.0019	0.001738	0.514293	--
cg22053620	19	1585246	MBD3	Body	2709	1214	3923	0.0027	0.0009	0.001739	0.514293	++
cg08037059	1	90460796	LOC492303;ZNF326;ZNF326;ZNF326;ZNF326	TSS1500;1stExon;5'UTR;1stExon;5'UTR	2686	1216	3902	-0.0006	0.0002	0.00174	0.514293	--
cg00476243	7	150023			2709	1196	3905	0.0038	0.0012	0.001741	0.514293	++
cg08162372	14	54422925	BMP4;BMP4	5'UTR;5'UTR	2706	1216	3922	-0.0021	0.0007	0.001742	0.514293	--
cg08278194	3	39497860			2709	1226	3935	-0.0029	0.0009	0.001743	0.514293	--
cg00231728	4	113442709			2710	1213	3923	0.0049	0.0016	0.001746	0.514293	++
cg10035988	14	74079767			2707	1226	3933	-0.0007	0.0002	0.001746	0.514293	--
cg09895187	8	55047972	MRPL15	Body	2707	1225	3932	-0.0005	0.0002	0.001749	0.514293	--
cg22553289	17	33469403	NLE1;NLE1	TSS200;TSS200	2710	1228	3938	-0.0004	0.0001	0.00175	0.514293	--
cg00608362	4	128802003	PLK4	TSS200	2708	1228	3936	-0.0004	0.0001	0.001751	0.514293	--
cg05253226	8	144940843	EPPK1	1stExon	2710	1231	3941	-0.0033	0.0011	0.001751	0.514293	--
cg13439505	8	144341571	ZFP41	3'UTR	2709	1205	3914	-0.0013	0.0004	0.001751	0.514293	--
cg16400903	5	693638	TPPP	TSS200	2707	1227	3934	-0.0004	0.0001	0.001753	0.514293	--
cg04138046	5	112608004	MCC;MCC	Body;Body	2700	1230	3930	-0.0069	0.0022	0.001754	0.514293	--
cg15417498	9	94187181	NFIL3	TSS1500	2706	1215	3921	-0.0033	0.001	0.001754	0.514293	--
cg08098382	19	3869345	ZFR2;ZFR2;ZFR2	TSS1500;TSS1500;TSS1500	2710	1230	3940	0.01	0.0032	0.001755	0.514293	++
cg23456689	10	13516215	BEND7;BEND7	Body;Body	2706	1229	3935	-0.0042	0.0013	0.001756	0.514293	--
cg12513738	4	77069719	NUP54	TSS200	2708	1224	3932	-0.0008	0.0003	0.00176	0.514293	--
cg00997990	10	7138974			2708	1229	3937	-0.0022	0.0007	0.001763	0.514293	--
cg05021796	5	180632114	TRIM7;TRIM7;TRIM7;TRIM7;TRIM7;TRIM7;TRIM7	1stExon;1stExon;TSS1500;TSS1500;5'UTR;5'UTR;TSS1500	2708	1206	3914	-0.0004	0.0001	0.001763	0.514293	--
cg01614101	11	113778771	HTR3B	Body	2710	1218	3928	0.0027	0.0009	0.001764	0.514293	++
cg04875118	8	144373569	ZNF696;ZNF696	5'UTR;1stExon	2687	1173	3860	-0.0005	0.0002	0.001765	0.514293	--
cg12091339	17	9821299	GAS7;GAS7;GAS7;GAS7	Body;Body;Body;Body	2710	1217	3927	0.0028	0.0009	0.001767	0.514293	++
cg23534216	10	102821552	KAZALD1;KAZALD1	1stExon;5'UTR	2708	1232	3940	0.0046	0.0015	0.001767	0.514293	++
cg08835847	17	72450692			2708	1232	3940	0.0049	0.0016	0.00177	0.514293	++
cg17362001	2	444504			2708	1225	3933	-0.0024	0.0008	0.001771	0.514293	--
cg23526147	19	13134813	NFIX	Body	2694	1232	3926	0.0053	0.0017	0.001771	0.514293	++
cg06860352	19	14142585	IL27RA;IL27RA	5'UTR;1stExon	2704	1223	3927	-0.0004	0.0001	0.001773	0.514293	--
cg08445323	16	4015030	ADCY9	3'UTR	2708	1218	3926	-0.0024	0.0008	0.001773	0.514293	--
cg15252948	8	42698594	THAP1;THAP1	TSS200;TSS200	2709	1232	3941	0.0019	0.0006	0.001778	0.514293	++
cg17468440	11	111637613	PPP2R1B;PPP2R1B	TSS1500;TSS1500	2697	1227	3924	0.0047	0.0015	0.00178	0.514293	++
cg11993399	10	1451609	ADARB2	Body	2709	1210	3919	-0.0022	0.0007	0.001781	0.514293	--
cg15988263	1	44412313	IPO13	TSS200	2709	1221	3930	-0.0003	0.0001	0.001782	0.514293	--
cg00469341	7	14031022	ETV1;ETV1;ETV1;ETV1;ETV1	5'UTR;TSS1500;TSS1500;1stExon;TSS200	2709	1221	3930	-0.001	0.0003	0.001783	0.514293	--
cg12172159	12	7000381			2710	1230	3940	-0.0006	0.0002	0.001783	0.514293	--
cg15145357	6	170893815	PDCD2;PDCD2	TSS200;TSS200	2705	1227	3932	-0.0005	0.0002	0.001783	0.514293	--
cg07920739	12	102271195	DRAM1;DRAM1	1stExon;5'UTR	2709	1227	3936	-0.0004	0.0001	0.001784	0.514293	--
cg09606564	17	19290353	MFAP4	Body	2706	1230	3936	0.0045	0.0015	0.001784	0.514293	++
cg20330566	14	105612753	JAG2;JAG2	Body;Body	2708	1228	3936	-0.0021	0.0007	0.001785	0.514293	--
cg00032912	15	96887529			2710	1214	3924	0.0045	0.0014	0.001787	0.514293	++
cg06646488	20	61569335	C20orf11;DIDO1;DIDO1;DIDO1	TSS200;TSS200;TSS200;TSS200	2700	1218	3918	-0.0008	0.0003	0.001787	0.514293	--
cg07628044	2	70520858	SNRPG;SNRPG	1stExon;5'UTR	2710	1225	3935	-0.0004	0.0001	0.001788	0.514293	--
cg15407517	5	78280882	ARSB;ARSB	1stExon;Body	2709	1224	3933	-0.0004	0.0001	0.001791	0.514293	--
cg04611865	4	25162039	SEPSECS;SEPSECS;SEPSECS;SEPSECS;SEPSECS;SEPSECS	1stExon;1stExon;1stExon;5'UTR;5'UTR;5'UTR	2709	1224	3933	-0.0004	0.0001	0.001793	0.514293	--
cg14353231	20	30193003	ID1;ID1	TSS200;TSS200	2708	1227	3935	-0.0005	0.0002	0.001793	0.514293	--
cg10265740	3	44622865	ZNF167	Body	2706	1230	3936	0.0071	0.0023	0.001794	0.514293	++
cg23974336	1	13840408			2710	1218	3928	-0.0004	0.0001	0.001794	0.514293	--
cg00078940	5	134734932	H2AFY;H2AFY;H2AFY;H2AFY	TSS200;5'UTR;TSS200;TSS200	2710	1225	3935	-0.0006	0.0002	0.001795	0.514293	--
cg12417362	1	201617355	NAV1	TSS200	2708	1219	3927	0.0046	0.0015	0.001795	0.514293	++
cg16985288	1	227015456			2710	1212	3922	0.0044	0.0014	0.001795	0.514293	++
cg19571304	2	96952768	SNRNP200	Body	2707	1226	3933	-0.0026	0.0008	0.001795	0.514293	--
cg06081153	7	105029499	SRPK2	TSS200	2701	1216	3917	-0.0004	0.0001	0.001796	0.514293	--
cg04964416	10	105156287	PDCD11;USMG5	TSS200;TSS200	2709	1226	3935	-0.0013	0.0004	0.001797	0.514293	--
cg01717331	1	43855507	MED8;MED8;C1orf84	TSS200;TSS200;TSS200	2707	1227	3934	-0.0005	0.0002	0.001798	0.514293	--
cg03945034	1	7565342	CAMTA1	Body	2707	1230	3937	-0.0022	0.0007	0.001798	0.514293	--
cg09518351	2	27434612	C2orf28;C2orf28;SLC5A6;C2orf28;SLC5A6	TSS1500;TSS1500;5'UTR;TSS1500;Body	2708	1221	3929	-0.0008	0.0003	0.001798	0.514293	--
cg14878230	13	20437969	ZMYM5;ZMYM5;ZMYM5	TSS200;TSS200;TSS200	2700	1222	3922	-0.0005	0.0002	0.001798	0.514293	--
cg03555909	11	60682030	TMEM109	5'UTR	2705	1226	3931	-0.0003	0.0001	0.001799	0.514293	--
cg04951822	12	113345598	OAS1;OAS1;OAS1	Body;Body;Body	2710	1232	3942	0.0059	0.0019	0.001799	0.514293	++
cg27494615	2	9614744	IAH1	1stExon	2709	1227	3936	-0.0007	0.0002	0.001799	0.514293	--
cg09132913	16	58549799	SETD6;SETD6	Body;Body	2709	1219	3928	-0.0006	0.0002	0.001801	0.514293	--
cg18780432	17	65040769	CACNG1;CACNG1	1stExon;5'UTR	2708	1176	3884	-0.0029	0.0009	0.001803	0.514293	--
cg23361009	12	38547397			2708	1214	3922	-0.0012	0.0004	0.001804	0.514293	--
cg11335960	15	74467432	ISLR;ISLR	Body;Body	2709	1230	3939	-0.0033	0.0011	0.001806	0.514293	--
cg20806130	2	24150561	ATAD2B	TSS1500	2709	1222	3931	-0.0013	0.0004	0.001806	0.514293	--
cg19341919	12	100660793	SCYL2;DEPDC4	TSS1500;1stExon	2706	1223	3929	-0.0004	0.0001	0.001807	0.514293	--
cg02467956	12	116737735			2710	1229	3939	0.0033	0.0011	0.001808	0.514293	++
cg25580342	17	14204593	HS3ST3B1;HS3ST3B1	1stExon;5'UTR	2710	1228	3938	-0.0005	0.0002	0.001808	0.514293	--
cg01997006	20	49410882	BCAS4;BCAS4;BCAS4	TSS1500;TSS1500;TSS1500	2709	1214	3923	-0.001	0.0003	0.001809	0.514293	--
cg08145373	11	2407008	CD81	Body	2710	1231	3941	-0.0052	0.0017	0.001809	0.514293	--
cg12694870	12	122296680	HPD	Body	2699	1219	3918	-0.0026	0.0008	0.00181	0.514293	--
cg02737335	1	3379884	ARHGEF16	Body	2707	1229	3936	-0.0031	0.001	0.001811	0.514293	--
cg25105657	3	33925802			2709	1226	3935	-0.0056	0.0018	0.001814	0.514756	--
cg01843524	15	80216276	C15orf37;ST20	Body;TSS200	2698	1196	3894	-0.0004	0.0001	0.001817	0.51477	--
cg21294812	6	132722770	MOXD1	TSS200	2710	1223	3933	-0.0023	0.0007	0.001818	0.51477	--
cg08596817	11	320929	IFITM3	TSS200	2708	1224	3932	-0.003	0.001	0.001822	0.51477	--
cg19962116	3	131080927	NUDT16P;NUDT16P	Body;Body	2709	1223	3932	0.0065	0.0021	0.001822	0.51477	++
cg07584845	1	9970639	CTNNBIP1;CTNNBIP1	TSS1500;TSS1500	2708	1227	3935	-0.0013	0.0004	0.001823	0.51477	--
cg01276616	2	42396713	EML4;EML4;EML4;EML4	5'UTR;1stExon;1stExon;5'UTR	2707	1228	3935	-0.0004	0.0001	0.001825	0.51477	--
cg17002138	1	54303960	TMEM48;TMEM48;TMEM48;TMEM48;TMEM48	5'UTR;1stExon;1stExon;Body;5'UTR	2701	1153	3854	-0.0005	0.0001	0.001825	0.51477	--
cg20253652	19	38397635	WDR87;SIPA1L3	TSS1500;TSS1500	2710	1228	3938	-0.0007	0.0002	0.001825	0.51477	--
cg12595401	1	27298344			2710	1232	3942	-0.0029	0.0009	0.001828	0.515229	--
cg15961785	17	2240223	TSR1;TSR1;SGSM2;SGSM2	1stExon;5'UTR;TSS1500;TSS1500	2708	1220	3928	-0.0006	0.0002	0.00183	0.515407	--
cg15862680	17	73512560	CASKIN2;TSEN54	TSS1500;TSS200	2705	1221	3926	-0.0004	0.0001	0.001835	0.515833	--
cg22329027	2	3185412			2709	1220	3929	-0.0017	0.0006	0.001835	0.515833	--
cg05858042	11	569232	MIR210	TSS1500	2674	1232	3906	0.008	0.0026	0.001836	0.515833	++
cg08360738	19	35597447	LOC100128675;LOC100128675	TSS1500;TSS1500	2704	1231	3935	0.0043	0.0014	0.001837	0.515833	++
cg14065008	6	128374435	PTPRK;PTPRK	Body;Body	2706	1232	3938	-0.004	0.0013	0.001841	0.51657	--
cg12355835	13	112999023			2710	1231	3941	-0.0098	0.0031	0.001845	0.517201	--
cg06252810	18	77378261			2642	1176	3818	0.0026	0.0008	0.001846	0.517201	++
cg07026010	7	44506445	NUDCD3	Body	2708	1232	3940	-0.0048	0.0015	0.001852	0.51811	--
cg11701759	15	41136462	SPINT1;SPINT1;SPINT1	TSS200;5'UTR;5'UTR	2699	1216	3915	-0.0003	0.0001	0.001852	0.51811	--
cg00478692	2	128145435			2709	1222	3931	-0.0006	0.0002	0.001857	0.518737	--
cg25728328	15	24123705			2707	1229	3936	-0.0071	0.0023	0.001857	0.518737	--
cg00744229	2	219536566	RNF25;STK36	Body;TSS200	2701	1197	3898	-0.0006	0.0002	0.00186	0.519189	--
cg13573980	1	223963249	CAPN2;CAPN2	3'UTR;3'UTR	2708	1214	3922	-0.0022	0.0007	0.001862	0.519362	--
cg11719452	7	100027776	MEPCE;ZCWPW1	1stExon;TSS1500	2705	1219	3924	-0.0014	0.0004	0.001867	0.52005	--
cg18106189	18	13218595	C18orf1;C18orf1	TSS200;TSS200	2699	1179	3878	-0.0004	0.0001	0.001868	0.52005	--
cg23727087	12	133300001			2709	1227	3936	-0.0025	0.0008	0.001869	0.52005	--
cg05318600	7	6695121			2710	1204	3914	-0.0018	0.0006	0.00187	0.52005	--
cg09071294	12	109531515	ALKBH2;ALKBH2;ALKBH2;ALKBH2;ALKBH2	TSS1500;TSS1500;TSS1500;TSS1500;TSS1500	2710	1213	3923	-0.001	0.0003	0.001874	0.520097	--
cg11957248	10	105238964	CALHM3;CALHM3	5'UTR;1stExon	2707	1230	3937	-0.0034	0.0011	0.001875	0.520097	--
cg09996789	16	1310584			2708	1220	3928	-0.0041	0.0013	0.001877	0.520097	--
cg16179976	17	45056634	RPRML	TSS200	2709	1217	3926	-0.0004	0.0001	0.001878	0.520097	--
cg15288420	10	134495625	INPP5A	Body	2707	1228	3935	0.0032	0.001	0.001879	0.520097	++
cg11474250	5	107007126	EFNA5	TSS1500	2707	1224	3931	-0.0006	0.0002	0.001881	0.520097	--
cg24123563	14	77924517	C14orf133;AHSA1;AHSA1	TSS1500;1stExon;5'UTR	2708	1227	3935	-0.0004	0.0001	0.001881	0.520097	--
cg16203125	15	53079445	ONECUT1	Body	2707	1193	3900	0.0024	0.0008	0.001882	0.520097	++
cg14158583	1	161059458	PVRL4	TSS200	2696	1230	3926	-0.0037	0.0012	0.001883	0.520097	--
cg24579373	1	54586980			2709	1228	3937	-0.0025	0.0008	0.001884	0.520097	--
cg08017990	19	44100430	ZNF576;IRGQ;ZNF576	TSS200;TSS200;TSS1500	2707	1222	3929	-0.0003	0.0001	0.001886	0.520267	--
cg02942044	18	55297659			2708	1221	3929	-0.0006	0.0002	0.001889	0.520712	--
cg00878630	2	232651109	COPS7B	TSS200	2697	1209	3906	-0.0006	0.0002	0.001895	0.52177	--
cg11733294	11	118123053	MPZL3	TSS200	2709	1231	3940	0.0028	0.0009	0.001897	0.52177	++
cg24304823	1	2794117			2710	1224	3934	-0.0024	0.0008	0.001897	0.52177	--
cg02433884	10	102790876	SFXN3;PDZD7;PDZD7	TSS200;1stExon;5'UTR	2693	1224	3917	-0.0004	0.0001	0.001899	0.521938	--
cg00261665	3	131101138	NUDT16	Body	2709	1230	3939	0.0038	0.0012	0.001904	0.522108	++
cg08056012	3	130612679	ATP2C1;ATP2C1;ATP2C1;ATP2C1	TSS1500;TSS1500;TSS1500;TSS1500	2709	1226	3935	-0.0005	0.0002	0.001906	0.522108	--
cg14145049	7	111202457	IMMP2L	TSS200	2698	1209	3907	-0.0008	0.0003	0.00191	0.522108	--
cg15439221	12	113826888	PLBD2;PLBD2	3'UTR;3'UTR	2706	1228	3934	-0.0023	0.0008	0.001911	0.522108	--
cg18143535	1	95285405	SLC44A3;SLC44A3	TSS1500;TSS1500	2709	1231	3940	-0.0059	0.0019	0.001911	0.522108	--
cg01394944	1	104615609			2708	1200	3908	-0.0024	0.0008	0.001912	0.522108	--
cg25599161	2	241543460	CAPN10	Body	2708	1231	3939	-0.0023	0.0007	0.001913	0.522108	--
cg01186457	19	36336503	NPHS1	Body	2705	1231	3936	0.0045	0.0014	0.001915	0.522108	++
cg06100552	3	65735467	MAGI1;MAGI1;MAGI1	Body;Body;Body	2710	1211	3921	0.0018	0.0006	0.001916	0.522108	++
cg19432150	2	70992186	ADD2;ADD2;ADD2;ADD2;ADD2	5'UTR;5'UTR;5'UTR;5'UTR;5'UTR	2709	1217	3926	-0.0025	0.0008	0.001917	0.522108	--
cg27015499	3	37274798			2709	1232	3941	-0.0019	0.0006	0.001918	0.522108	--
cg07484590	6	114178410	MARCKS	TSS200	2708	1220	3928	-0.0015	0.0005	0.001919	0.522108	--
cg06022942	10	8095484	FLJ45983;GATA3;GATA3;FLJ45983	TSS200;TSS1500;TSS1500;TSS200	2692	1190	3882	-0.0008	0.0002	0.00192	0.522108	--
cg20387139	6	33265424	RGL2;RGL2	Body;Body	2707	1221	3928	0.0046	0.0015	0.001921	0.522108	++
cg27015057	5	141703946	SPRY4;SPRY4	5'UTR;5'UTR	2710	1183	3893	0.0021	0.0007	0.001924	0.522108	++
cg00027499	16	30759507	PHKG2	TSS1500	2708	1226	3934	-0.0005	0.0002	0.001925	0.522108	--
cg04311266	1	1086777			2705	1230	3935	-0.0022	0.0007	0.001925	0.522108	--
cg03294066	8	494721	C8orf42	1stExon	2699	1219	3918	-0.0016	0.0005	0.001926	0.522108	--
cg08123074	1	28764523	PHACTR4;PHACTR4	TSS200;Body	2704	1227	3931	0.0052	0.0017	0.001926	0.522108	++
cg14011833	17	79633787	CCDC137;C17orf90;CCDC137	1stExon;TSS200;5'UTR	2706	1231	3937	0.0025	0.0008	0.001932	0.522453	++
cg18159937	11	2334892	TSPAN32	Body	2710	1230	3940	-0.0036	0.0012	0.001932	0.522453	--
cg09544549	22	36697013	MYH9	Body	2707	1229	3936	-0.0023	0.0007	0.001935	0.522453	--
cg02040083	22	50639316	SELO	TSS200	2707	1221	3928	-0.0003	0.0001	0.001936	0.522453	--
cg02880444	17	29860851	RAB11FIP4	3'UTR	2709	1232	3941	0.0037	0.0012	0.001936	0.522453	++
cg08420239	16	30539387	ZNF768	TSS1500	2710	1223	3933	0.004	0.0013	0.001936	0.522453	++
cg19350420	22	42764760			2709	1222	3931	-0.0005	0.0002	0.001937	0.522453	--
cg16818443	4	2965195	GRK4;GRK4;GRK4;NOP14	TSS200;TSS200;TSS200;TSS200	2709	1224	3933	-0.0004	0.0001	0.00194	0.522887	--
cg23757094	21	35445744	SLC5A3;MRPS6	TSS200;TSS200	2710	1226	3936	-0.0007	0.0002	0.001944	0.52311	--
cg07134292	1	51702069	RNF11;RNF11	5'UTR;1stExon	2709	1205	3914	-0.001	0.0003	0.001945	0.52311	--
cg09705885	16	23652625	PALB2;PALB2;DCTN5	1stExon;5'UTR;TSS200	2701	1221	3922	-0.0003	0.0001	0.001945	0.52311	--
cg08329754	17	78797015	RPTOR;RPTOR	Body;Body	2710	1230	3940	0.0044	0.0014	0.001948	0.523168	++
cg23080354	22	45405880	PHF21B;PHF21B	TSS1500;TSS200	2710	1216	3926	-0.0004	0.0001	0.001948	0.523168	--
cg21672705	8	6565867	AGPAT5	TSS200	2710	1224	3934	-0.0005	0.0002	0.00195	0.523331	--
cg07035333	21	40817563	SH3BGR;LCA5L	TSS1500;TSS1500	2707	1226	3933	-0.0007	0.0002	0.001953	0.523505	--
cg03340760	2	121071458			2710	1231	3941	-0.0064	0.0021	0.001954	0.523505	--
cg20154264	13	115047880	UPF3A;UPF3A	Body;Body	2705	1227	3932	-0.001	0.0003	0.001956	0.523505	--
cg02196912	14	24868470	NYNRIN	Body	2707	1206	3913	-0.0007	0.0002	0.001959	0.523505	--
cg13366445	7	99036841	CPSF4;CPSF4;PTCD1	Body;Body;TSS1500	2706	1215	3921	-0.001	0.0003	0.001959	0.523505	--
cg25218797	11	68472905			2694	1232	3926	-0.0057	0.0018	0.001959	0.523505	--
cg12937159	2	113298655	POLR1B;POLR1B	TSS1500;TSS1500	2707	1232	3939	0.007	0.0023	0.001962	0.523829	++
cg06001237	20	62694736	TCEA2;TCEA2	5'UTR;1stExon	2708	1227	3935	-0.0006	0.0002	0.001963	0.523829	--
cg24516711	2	242576858	ATG4B;THAP4;ATG4B	TSS200;TSS200;TSS200	2703	1217	3920	-0.0003	0.0001	0.001967	0.524419	--
cg20718350	12	103352294	ASCL1	1stExon	2710	1166	3876	-0.0007	0.0002	0.001968	0.524419	--
cg26722684	10	45799357	OR13A1	Body	2710	1192	3902	-0.001	0.0003	0.00197	0.524475	--
cg01791874	5	16180055	2011-03-01	TSS200	2705	1204	3909	-0.0015	0.0005	0.001971	0.524475	--
cg12229172	4	140587147	MGST2;MGST2	1stExon;5'UTR	2710	1215	3925	0.0027	0.0009	0.001974	0.524902	++
cg23277376	6	46703232	PLA2G7;PLA2G7	TSS200;5'UTR	2705	1210	3915	-0.0007	0.0002	0.001976	0.525012	--
cg04001726	12	112547043	NAA25	TSS1500	2710	1216	3926	-0.0014	0.0005	0.001979	0.525012	--
cg16536964	8	16051412	MSR1;MSR1;MSR1	TSS1500;TSS1500;TSS1500	2709	1232	3941	-0.0059	0.0019	0.001979	0.525012	--
cg25036234	2	25264781	EFR3B	TSS200	2709	1226	3935	-0.0007	0.0002	0.00198	0.525012	--
cg17891735	7	158669929	WDR60	Body	2707	1232	3939	-0.0017	0.0006	0.001983	0.525071	--
cg12317685	17	26580079			2709	1228	3937	-0.0026	0.0008	0.001984	0.525071	--
cg06617692	9	80262196	GNA14	Body	2708	1200	3908	-0.0022	0.0007	0.001985	0.525071	--
cg06553843	8	144642649	GSDMD;GSDMD	Body;Body	2709	1232	3941	-0.0047	0.0015	0.001986	0.525071	--
cg23751035	7	29518387	CHN2;CHN2	TSS1500;Body	2710	1232	3942	0.0043	0.0014	0.001988	0.525071	++
cg00013660	9	140068770			2710	1229	3939	-0.0035	0.0011	0.001989	0.525071	--
cg14408505	17	40719291	MLX;MLX;MLX	Body;1stExon;Body	2708	1223	3931	-0.0005	0.0001	0.00199	0.525071	--
cg16691989	13	99852566	UBAC2;UBAC2;UBAC2	TSS200;TSS1500;TSS1500	2698	1226	3924	-0.0006	0.0002	0.001994	0.525658	--
cg23530543	11	124788414	HEPN1	TSS1500	2705	1232	3937	0.0059	0.0019	0.001996	0.525658	++
cg21176263	9	129455497	LMX1B	Body	2707	1229	3936	-0.0024	0.0008	0.001997	0.525658	--
cg19082909	7	98506368	TRRAP	Body	2701	1221	3922	0.0009	0.0003	0.001998	0.525658	++
cg19559248	11	809282	RPLP2	TSS1500	2704	1221	3925	-0.0005	0.0002	0.002002	0.525658	--
cg07840143	5	3324860			2709	1230	3939	-0.0026	0.0009	0.002003	0.525658	--
cg08229018	4	119274133	PRSS12	TSS1500	2708	1224	3932	0.0031	0.001	0.002007	0.525658	++
cg02392882	15	29031879			2709	1225	3934	-0.0064	0.0021	0.002008	0.525658	--
cg18882971	14	91976725	SMEK1	TSS200	2709	1221	3930	-0.0008	0.0003	0.002008	0.525658	--
cg00039441	2	176957473	HOXD13	TSS200	2653	1207	3860	-0.0016	0.0005	0.002009	0.525658	--
cg02352716	17	1104805			2708	1232	3940	-0.0057	0.0019	0.002009	0.525658	--
cg16716514	6	29892952	HCG4P6	Body	2707	1231	3938	-0.004	0.0013	0.002009	0.525658	--
cg03570858	17	74733464	MIR636;SFRS2;MFSD11	TSS1500;TSS200;TSS1500	2708	1224	3932	-0.0003	0.0001	0.002012	0.526077	--
cg08320059	16	30569757	ZNF764	TSS200	2710	1215	3925	-0.0004	0.0001	0.002016	0.526391	--
cg19328682	18	47807700	MBD1;MBD1;MBD1;MBD1;MBD1	5'UTR;5'UTR;5'UTR;5'UTR;5'UTR	2709	1220	3929	-0.0014	0.0004	0.002016	0.526391	--
cg08554295	5	59189934	PDE4D;PDE4D	Body;TSS1500	2709	1198	3907	-0.0008	0.0002	0.002019	0.526599	--
cg15088777	3	43147571	C3orf39	TSS200	2710	1227	3937	-0.0009	0.0003	0.002021	0.526599	--
cg16778451	16	31581268	CSDAP1	TSS1500	2710	1232	3942	-0.0056	0.0018	0.002021	0.526599	--
cg02577651	3	51976427	PARP3;RRP9;PARP3;PARP3;PARP3	5'UTR;TSS1500;1stExon;1stExon;5'UTR	2706	1210	3916	-0.0004	0.0001	0.002024	0.527016	--
cg13150171	1	41326892	CITED4;CITED4	3'UTR;1stExon	2710	1205	3915	0.0029	0.0009	0.002029	0.527952	++
cg09055992	8	1626697	DLGAP2	Body	2700	1208	3908	-0.002	0.0006	0.002033	0.528382	--
cg25466974	1	211752620	SLC30A1	TSS1500	2710	1226	3936	-0.0006	0.0002	0.002036	0.528382	--
cg00033643	7	134001901	SLC35B4	TSS200	2705	1226	3931	-0.001	0.0003	0.002037	0.528382	--
cg08549335	7	30387954	ZNRF2	Body	2701	1230	3931	0.0072	0.0023	0.002043	0.528382	++
cg07492251	5	134094363	DDX46	TSS200	2710	1224	3934	-0.0005	0.0002	0.002044	0.528382	--
cg15834294	16	12009842	GSPT1;GSPT1;GSPT1	TSS200;TSS200;5'UTR	2704	1227	3931	-0.0006	0.0002	0.002045	0.528382	--
cg10532048	22	19419937	HIRA;MRPL40	TSS1500;TSS200	2707	1225	3932	-0.0004	0.0001	0.002048	0.528382	--
cg15485817	17	79791312	FAM195B;FAM195B	TSS200;TSS200	2710	1207	3917	-0.0007	0.0002	0.002048	0.528382	--
cg22345878	12	6234313	VWF	TSS1500	2710	1232	3942	0.0044	0.0014	0.002048	0.528382	++
cg13761595	6	63985112			2708	1216	3924	-0.0016	0.0005	0.002052	0.528382	--
cg08719701	6	137021198	MAP3K5	Body	2710	1212	3922	0.0022	0.0007	0.002053	0.528382	++
cg16313758	7	2647039	IQCE;IQCE	Body;Body	2710	1232	3942	0.0049	0.0016	0.002053	0.528382	++
cg18841952	6	47652462	GPR111	Body	2710	1230	3940	-0.0037	0.0012	0.002053	0.528382	--
cg27597504	10	72142304	LRRC20;LRRC20;LRRC20;LRRC20;LRRC20	5'UTR;1stExon;TSS1500;5'UTR;1stExon	2706	1215	3921	-0.0003	0.0001	0.002053	0.528382	--
cg01748970	14	62088363			2710	1232	3942	-0.0052	0.0017	0.002055	0.528382	--
cg21755257	18	23806431	TAF4B;TAF4B	5'UTR;1stExon	2709	1218	3927	-0.0004	0.0001	0.002055	0.528382	--
cg21732260	20	47444571	PREX1	TSS200	2709	1223	3932	-0.0006	0.0002	0.002056	0.528382	--
cg10195215	10	99348244	C10orf62;DHDPSL;DHDPSL	TSS1500;Body;Body	2709	1230	3939	-0.0038	0.0012	0.002058	0.528382	--
cg14730941	19	42580259	ZNF574	TSS200	2704	1226	3930	-0.0005	0.0002	0.002059	0.528382	--
cg19502972	1	12040413	MFN2;MFN2;MFN2;MFN2	1stExon;5'UTR;1stExon;5'UTR	2710	1232	3942	0.0025	0.0008	0.002059	0.528382	++
cg18470710	15	99558719			2705	1216	3921	-0.0006	0.0002	0.002062	0.528382	--
cg20216950	3	158519731	MFSD1;MFSD1;MFSD1;MFSD1	5'UTR;1stExon;5'UTR;1stExon	2710	1222	3932	-0.0003	0.0001	0.002062	0.528382	--
cg02952828	8	99956559	OSR2;OSR2	TSS200;TSS200	2709	1226	3935	-0.0018	0.0006	0.002067	0.528382	--
cg17644557	6	86159103	NT5E	TSS200	2710	1230	3940	0.0063	0.002	0.002067	0.528382	++
cg26245697	19	2282203	C19orf35	TSS200	2708	1224	3932	-0.0007	0.0002	0.002067	0.528382	--
cg14959506	16	1525533	CLCN7;CLCN7	TSS1500;TSS1500	2710	1228	3938	0.0024	0.0008	0.002069	0.528382	++
cg03161190	10	104535792	C10orf26;C10orf26	TSS200;Body	2709	1231	3940	0.0059	0.0019	0.00207	0.528382	++
cg04585694	6	125684860			2710	1221	3931	0.0038	0.0012	0.00207	0.528382	++
cg00011247	8	64081001	YTHDF3	TSS200	2708	1224	3932	-0.0004	0.0001	0.002073	0.528685	--
cg07349767	1	230827339	COG2;COG2	Body;Body	2704	1232	3936	-0.0026	0.0008	0.002074	0.528685	--
cg22158547	1	223472245	SUSD4;SUSD4	Body;Body	2709	1219	3928	0.0044	0.0014	0.002076	0.528836	++
cg14983586	6	27206503			2706	1213	3919	-0.001	0.0003	0.002081	0.529008	--
cg20634733	17	7835329	TRAPPC1;TRAPPC1;CNTROB;CNTROB;TRAPPC1;TRAPPC1	TSS200;TSS200;TSS200;TSS200;TSS200;TSS200	2705	1222	3927	-0.0006	0.0002	0.002082	0.529008	--
cg01539036	20	61340116	NTSR1	TSS200	2710	1203	3913	-0.0005	0.0002	0.002085	0.529008	--
cg09814034	20	44876346	CDH22	Body	2710	1227	3937	-0.0028	0.0009	0.002085	0.529008	--
cg10841258	1	112938518	CTTNBP2NL	TSS1500	2709	1214	3923	-0.0017	0.0006	0.002087	0.529008	--
cg10987792	5	81267722	ATG10;ATG10	TSS200;TSS200	2710	1222	3932	-0.0004	0.0001	0.002087	0.529008	--
cg24704730	17	42061328	PYY	5'UTR	2708	1125	3833	-0.0005	0.0002	0.002088	0.529008	--
cg06162264	12	49628356			2708	1227	3935	-0.0007	0.0002	0.00209	0.529008	--
cg09780039	3	101569045	NFKBIZ;NFKBIZ	5'UTR;Body	2710	1230	3940	-0.0006	0.0002	0.002094	0.529008	--
cg06786600	17	38666816			2710	1221	3931	-0.0031	0.001	0.002095	0.529008	--
cg09180171	1	22677913			2708	1197	3905	0.0028	0.0009	0.002097	0.529008	++
cg19939555	1	153931149	CRTC2	TSS200	2706	1208	3914	-0.0004	0.0001	0.002098	0.529008	--
cg09247346	2	219081710	ARPC2;ARPC2	TSS1500;TSS200	2705	1221	3926	-0.0007	0.0002	0.002099	0.529008	--
cg03434149	1	40420654	MFSD2A;MFSD2A	TSS200;TSS200	2710	1226	3936	-0.0007	0.0002	0.0021	0.529008	--
cg08116199	20	62887006	PCMTD2;PCMTD2	TSS200;TSS200	2710	1224	3934	-0.0003	0.0001	0.0021	0.529008	--
cg13418419	6	32940009	BRD2;BRD2	5'UTR;5'UTR	2703	1225	3928	-0.0005	0.0002	0.0021	0.529008	--
cg09659163	12	57584929	LRP1	Body	2710	1229	3939	-0.0025	0.0008	0.002101	0.529008	--
cg08130630	1	2312475	MORN1	Body	2710	1225	3935	-0.0016	0.0005	0.002102	0.529008	--
cg16363695	1	151100644			2706	1222	3928	0.0024	0.0008	0.002106	0.529603	++
cg07519536	6	26501950	BTN1A1	Body	2707	1220	3927	-0.0013	0.0004	0.002108	0.529603	--
cg27016990	8	133492476	KCNQ3	1stExon	2708	1203	3911	-0.0004	0.0001	0.002109	0.529603	--
cg21638533	12	6658625	IFFO1;IFFO1;IFFO1	Body;TSS1500;Body	2710	1231	3941	0.0056	0.0018	0.00211	0.529603	++
cg09575871	19	2702929	GNG7	TSS200	2705	1224	3929	-0.0006	0.0002	0.002113	0.529797	--
cg21600965	6	42989367	C6orf153	TSS200	2706	1225	3931	-0.0005	0.0001	0.002114	0.529797	--
cg07079833	8	38239909	WHSC1L1;WHSC1L1	TSS200;TSS200	2703	1226	3929	-0.0006	0.0002	0.002115	0.529797	--
cg03650009	4	47465676	COMMD8	TSS200	2710	1229	3939	-0.0005	0.0001	0.002118	0.529991	--
cg10387579	1	52364242			2709	1226	3935	-0.0038	0.0012	0.002119	0.529991	--
cg17738213	2	60776302	BCL11A;BCL11A;BCL11A	Body;Body;Body	2710	1223	3933	0.0052	0.0017	0.00212	0.529991	++
cg01471088	12	3700193	PRMT8	Body	2709	1224	3933	0.0025	0.0008	0.002123	0.530388	++
cg12728791	1	185925146	HMCN1	Body	2709	1216	3925	-0.0022	0.0007	0.002126	0.530579	--
cg20710842	4	140201262	C4orf49	1stExon	2703	1227	3930	-0.0009	0.0003	0.002127	0.530579	--
cg22229016	3	50304279	SEMA3B;SEMA3B	TSS1500;TSS1500	2706	1229	3935	-0.0025	0.0008	0.002128	0.530579	--
cg03020605	3	196594661	SENP5	TSS200	2710	1219	3929	-0.0016	0.0005	0.002132	0.530857	--
cg05797178	1	201909218	LMOD1	Body	2708	1227	3935	-0.0025	0.0008	0.002135	0.530857	--
cg01556502	14	103655568			2707	1220	3927	-0.0004	0.0001	0.002136	0.530857	--
cg03693219	22	30755486	CCDC157	5'UTR	2706	1216	3922	0.002	0.0007	0.002137	0.530857	++
cg03809147	2	121101216			2698	1215	3913	-0.0005	0.0002	0.002139	0.530857	--
cg15992940	5	138609700	SNHG4;MATR3	TSS200;TSS200	2709	1224	3933	-0.001	0.0003	0.002141	0.530857	--
cg15084921	5	14143207	TRIO	TSS1500	2707	1226	3933	-0.0016	0.0005	0.002142	0.530857	--
cg12614442	1	147142665	ACP6	TSS200	2710	1228	3938	-0.0005	0.0002	0.002145	0.530857	--
cg17647863	3	127771317	SEC61A1;SEC61A1	5'UTR;1stExon	2707	1192	3899	-0.0003	0.0001	0.002146	0.530857	--
cg04879451	1	38274248	C1orf122;C1orf122;YRDC	Body;5'UTR;TSS1500	2706	1226	3932	-0.0007	0.0002	0.00215	0.530857	--
cg01703780	2	192353242			2710	1230	3940	0.0031	0.001	0.002151	0.530857	++
cg18313340	13	112760898			2706	1208	3914	-0.0028	0.0009	0.002151	0.530857	--
cg07071106	19	40853908	PLD3;PLD3;C19orf47	TSS1500;TSS1500;5'UTR	2707	1216	3923	-0.0007	0.0002	0.002153	0.530857	--
cg12483860	5	150460615	TNIP1;TNIP1	5'UTR;1stExon	2707	1222	3929	-0.0011	0.0004	0.002153	0.530857	--
cg05028750	4	1544598			2710	1231	3941	-0.0046	0.0015	0.002154	0.530857	--
cg01282906	19	37566286			2709	1228	3937	0.006	0.0019	0.002155	0.530857	++
cg09009644	17	72209721	MGC16275;TTYH2;TTYH2	TSS1500;1stExon;5'UTR	2708	1226	3934	-0.0005	0.0002	0.002156	0.530857	--
cg08564026	10	134372559	INPP5A	Body	2709	1232	3941	-0.0026	0.0008	0.002158	0.530857	--
cg21163717	8	21769903	DOK2	Body	2709	1230	3939	-0.0046	0.0015	0.002159	0.530857	--
cg03333546	19	13263065	IER2	5'UTR	2709	1229	3938	-0.0009	0.0003	0.002162	0.530857	--
cg06993420	6	169195382			2709	1216	3925	0.002	0.0007	0.002162	0.530857	++
cg02668822	16	2086611	SLC9A3R2;SLC9A3R2	Body;Body	2710	1229	3939	-0.0028	0.0009	0.002163	0.530857	--
cg23655107	14	95236568	GSC	TSS200	2710	1212	3922	-0.0012	0.0004	0.002163	0.530857	--
cg23878471	6	30419063			2710	1227	3937	0.0026	0.0009	0.002163	0.530857	++
cg16342037	11	74303494	POLD3	TSS200	2691	1226	3917	-0.0014	0.0005	0.002165	0.530886	--
cg23273301	18	32912373	ZNF24	3'UTR	2709	1232	3941	-0.0048	0.0016	0.002168	0.530886	--
cg08818193	8	145734657	MFSD3;MFSD3	1stExon;5'UTR	2706	1227	3933	-0.0006	0.0002	0.002169	0.530886	--
cg00516051	17	4047033	ZZEF1;CYB5D2;CYB5D2;CYB5D2;CYB5D2	TSS1500;1stExon;Body;5'UTR;Body	2710	1226	3936	-0.001	0.0003	0.00217	0.530886	--
cg13572911	9	32383291	ACO1	TSS1500	2710	1213	3923	0.0034	0.0011	0.002172	0.530886	++
cg11460364	2	162931397	DPP4	TSS1500	2701	1220	3921	0.0037	0.0012	0.002173	0.530886	++
cg13520520	19	11616957	ECSIT;ECSIT;ECSIT;ECSIT;ZNF653	3'UTR;3'UTR;Body;3'UTR;TSS1500	2710	1231	3941	0.0057	0.0019	0.002173	0.530886	++
cg13979873	12	2999833	TULP3;TULP3	TSS200;TSS200	2696	1178	3874	-0.0003	0.0001	0.002176	0.530929	--
cg20275932	1	23695367	C1orf213;ZNF436;C1orf213;ZNF436	TSS200;5'UTR;TSS200;TSS1500	2707	1214	3921	-0.0004	0.0001	0.002176	0.530929	--
cg27373765	5	176894237	DBN1;DBN1	Body;Body	2710	1217	3927	-0.003	0.001	0.00218	0.531057	--
cg04572898	15	89164981	AEN	5'UTR	2708	1222	3930	-0.0012	0.0004	0.002182	0.531057	--
cg08517062	8	134582856	ST3GAL1;ST3GAL1	5'UTR;5'UTR	2707	1226	3933	-0.0006	0.0002	0.002182	0.531057	--
cg06199052	12	109973279	UBE3B;UBE3B	3'UTR;3'UTR	2709	1225	3934	-0.0025	0.0008	0.002184	0.531057	--
cg25467336	7	2757616			2698	1231	3929	0.0078	0.0025	0.002184	0.531057	++
cg05877990	8	94241979			2710	1225	3935	-0.0021	0.0007	0.002185	0.531057	--
cg19910654	4	169787123	PALLD;PALLD;PALLD;PALLD	5'UTR;Body;Body;Body	2709	1216	3925	-0.0025	0.0008	0.002188	0.531419	--
cg15489301	7	134213038	AKR1B10	Body	2709	1232	3941	0.0068	0.0022	0.002194	0.531419	++
cg01035689	10	118608698			2708	1219	3927	0.0036	0.0012	0.002197	0.531419	++
cg04479757	22	26951319	MIR548J;TPST2;TPST2	TSS200;5'UTR;5'UTR	2709	1230	3939	0.0029	0.0009	0.002197	0.531419	++
cg13994338	9	139837757	FBXW5	Body	2708	1230	3938	-0.0024	0.0008	0.002198	0.531419	--
cg23778943	6	30421189			2709	1229	3938	-0.0061	0.002	0.002201	0.531419	--
cg12592974	7	26438242			2708	1204	3912	-0.0003	0.0001	0.002203	0.531419	--
cg01910494	16	89139320			2700	1190	3890	-0.0007	0.0002	0.002204	0.531419	--
cg02005367	8	145133412	EXOSC4	TSS200	2710	1228	3938	-0.0004	0.0001	0.002205	0.531419	--
cg03771255	4	152020940	RPS3A	Body	2704	1229	3933	-0.0006	0.0002	0.002205	0.531419	--
cg01755729	8	146012904	ZNF34	TSS200	2708	1226	3934	-0.0005	0.0002	0.00221	0.531419	--
cg08490791	16	87312433			2709	1220	3929	0.0036	0.0012	0.00221	0.531419	++
cg14453641	1	100315326	AGL;AGL;AGL;AGL;AGL	TSS1500;TSS1500;TSS1500;TSS1500;TSS1500	2706	1187	3893	0.002	0.0007	0.00221	0.531419	++
cg19515446	6	26108335	HIST1H1T;HIST1H1T	5'UTR;1stExon	2709	1198	3907	0.0022	0.0007	0.002212	0.531419	++
cg06950309	1	154843314	KCNN3	TSS1500	2708	1207	3915	-0.0028	0.0009	0.002214	0.531419	--
cg01500140	19	51890586	LIM2;LIM2	Body;Body	2710	1232	3942	-0.0051	0.0017	0.002215	0.531419	--
cg17169566	4	150999923	DCLK2;DCLK2	TSS200;TSS200	2709	1224	3933	-0.0005	0.0002	0.002218	0.531419	--
cg20877679	10	112431836	RBM20	Body	2704	1189	3893	0.003	0.001	0.002219	0.531419	++
cg24133663	3	189679585	LEPREL1;LEPREL1	Body;Body	2709	1229	3938	0.0024	0.0008	0.00222	0.531419	++
cg14210620	13	44453864	C13orf31;C13orf31;CCDC122;C13orf31	1stExon;5'UTR;TSS200;TSS200	2696	1217	3913	-0.0006	0.0002	0.002221	0.531419	--
cg11499984	10	102046232	BLOC1S2;BLOC1S2	Body;TSS200	2708	1218	3926	-0.0011	0.0004	0.002222	0.531419	--
cg05827124	2	240029675	HDAC4	Body	2708	1230	3938	-0.0032	0.001	0.002223	0.531419	--
cg08428292	16	85981373			2709	1232	3941	-0.0046	0.0015	0.002223	0.531419	--
cg03277550	16	90038083	AFG3L1;CENPBD1;AFG3L1;AFG3L1	TSS1500;1stExon;TSS1500;TSS1500	2709	1206	3915	0.0054	0.0018	0.002226	0.531419	++
cg15936999	17	73840853	UNC13D	TSS200	2702	1225	3927	-0.0005	0.0001	0.002229	0.531419	--
cg20129082	11	19736150	LOC100126784;NAV2;NAV2;NAV2	TSS200;Body;Body;Body	2709	1219	3928	0.0039	0.0013	0.002231	0.531419	++
cg19496059	17	71308198	CDC42EP4	TSS200	2705	1230	3935	-0.0007	0.0002	0.002232	0.531419	--
cg03046264	1	6614344	TAS1R1;TAS1R1;TAS1R1;TAS1R1;NOL9	TSS1500;TSS1500;TSS1500;TSS1500;1stExon	2710	1223	3933	-0.0003	0.0001	0.002233	0.531419	--
cg00482994	6	32945234	BRD2;BRD2	Body;Body	2710	1221	3931	-0.002	0.0007	0.002234	0.531419	--
cg13724496	20	6748730	BMP2	TSS200	2700	1196	3896	-0.001	0.0003	0.002235	0.531419	--
cg14492061	3	63637129	SNTN	TSS1500	2708	1227	3935	-0.0025	0.0008	0.002235	0.531419	--
cg25980157	7	44836141	PPIA	TSS200	2708	1222	3930	-0.0003	0.0001	0.002237	0.531419	--
cg08088390	20	68170	DEFB125	TSS200	2709	1228	3937	0.0068	0.0022	0.00224	0.531419	++
cg21670003	11	68867965			2710	1232	3942	-0.0047	0.0015	0.002243	0.531419	--
cg10840389	10	72141924	LRRC20;LRRC20;LRRC20	5'UTR;TSS1500;5'UTR	2703	1226	3929	-0.0005	0.0002	0.002246	0.531419	--
cg10545536	3	45635693	LIMD1	TSS1500	2704	1217	3921	-0.0004	0.0001	0.002249	0.531419	--
cg11102324	15	49658865	C15orf33	Body	2698	1232	3930	-0.0054	0.0018	0.002249	0.531419	--
cg22336774	19	7600718	PNPLA6;PNPLA6;PNPLA6;PNPLA6;PNPLA6	Body;Body;Body;1stExon;Body	2707	1221	3928	-0.0004	0.0001	0.002249	0.531419	--
cg04910470	15	41709534	RTF1	Body	2708	1228	3936	-0.0007	0.0002	0.002251	0.531419	--
cg09800026	21	45662262	ICOSLG	TSS1500	2702	1227	3929	-0.0004	0.0001	0.002251	0.531419	--
cg19724668	1	42801146	FOXJ3	TSS1500	2706	1219	3925	-0.0003	0.0001	0.002252	0.531419	--
cg02665399	7	611060	PRKAR1B;PRKAR1B;PRKAR1B;PRKAR1B;PRKAR1B;PRKAR1B	Body;Body;Body;Body;Body;Body	2706	1212	3918	0.0008	0.0003	0.002253	0.531419	++
cg22325703	11	94134235	GPR83	1stExon	2709	1222	3931	0.0034	0.0011	0.002253	0.531419	++
cg19627869	12	56391069	SUOX;SUOX;SUOX;SUOX;SUOX;SUOX	5'UTR;1stExon;1stExon;5'UTR;5'UTR;1stExon	2708	1227	3935	0.0025	0.0008	0.002254	0.531419	++
cg05338009	19	54041398	ZNF331;ZNF331;ZNF331	1stExon;5'UTR;5'UTR	2707	1232	3939	0.0092	0.003	0.002256	0.531419	++
cg04591034	5	178017937	COL23A1	TSS1500	2662	1224	3886	0.0042	0.0014	0.002261	0.531419	++
cg03335557	1	112298590	DDX20;C1orf183	1stExon;TSS200	2709	1227	3936	-0.0005	0.0002	0.002262	0.531419	--
cg13071476	6	31830920	NEU1	TSS1500	2705	1224	3929	-0.0005	0.0002	0.002263	0.531419	--
cg16966962	1	201915989	LMOD1	TSS1500	2708	1198	3906	0.0024	0.0008	0.002263	0.531419	++
cg21305452	1	16481937	EPHA2	Body	2710	1210	3920	-0.0018	0.0006	0.002269	0.531419	--
cg08085093	17	80250923			2701	1225	3926	-0.0007	0.0002	0.00227	0.531419	--
cg14765818	20	36148954	BLCAP;BLCAP;BLCAP;BLCAP;NNAT;NNAT;BLCAP	5'UTR;5'UTR;5'UTR;5'UTR;TSS1500;TSS1500;5'UTR	2708	1228	3936	-0.0054	0.0018	0.00227	0.531419	--
cg14930390	6	8064622	MUTED;MUTED	1stExon;5'UTR	2710	1227	3937	-0.0005	0.0002	0.002275	0.531419	--
cg19956940	2	208394514	CREB1;CREB1	TSS200;TSS200	2702	1227	3929	-0.0004	0.0001	0.002275	0.531419	--
cg03861044	17	40172102	NKIRAS2;NKIRAS2;NKIRAS2;NKIRAS2;NKIRAS2;NKIRAS2;NKIRAS2;NKIRAS2;NKIRAS2	1stExon;1stExon;5'UTR;5'UTR;5'UTR;5'UTR;5'UTR;1stExon;1stExon	2710	1228	3938	-0.0006	0.0002	0.002276	0.531419	--
cg13916316	5	179285978	C5orf45;C5orf45	TSS200;TSS200	2707	1222	3929	-0.0004	0.0001	0.002276	0.531419	--
cg00687612	14	104625920	KIF26A	Body	2709	1229	3938	-0.002	0.0007	0.002277	0.531419	--
cg11965976	5	127874463	FBN2	TSS1500	2710	1199	3909	0.0034	0.0011	0.002277	0.531419	++
cg12091732	10	82116446	DYDC2;DYDC1	TSS200;5'UTR	2710	1213	3923	-0.0008	0.0003	0.002277	0.531419	--
cg21901946	7	127744210			2701	1221	3922	-0.0004	0.0001	0.002278	0.531419	--
cg26134152	10	121632324	C10orf119;C10orf119	5'UTR;1stExon	2708	1228	3936	-0.0005	0.0002	0.002278	0.531419	--
cg24126967	6	28945500			2705	1232	3937	0.0105	0.0034	0.00228	0.531419	++
cg08872494	1	114447794	DCLRE1B;AP4B1	TSS1500;TSS200	2697	1209	3906	-0.0003	0.0001	0.002281	0.531419	--
cg14376968	9	131936938			2702	1224	3926	-0.0006	0.0002	0.002282	0.531419	--
cg02668075	2	109558595	EDAR	5'UTR	2707	1231	3938	-0.0029	0.001	0.002285	0.531419	--
cg22111318	11	61196990	SDHAF2;CPSF7;CPSF7;CPSF7	TSS1500;Body;5'UTR;5'UTR	2708	1224	3932	-0.0004	0.0001	0.002285	0.531419	--
cg03361817	10	63663270	ARID5B	Body	2709	1225	3934	-0.0006	0.0002	0.002286	0.531419	--
cg27448532	4	148663146	ARHGAP10	Body	2708	1232	3940	-0.0066	0.0022	0.002288	0.531419	--
cg06348081	3	182511312	ATP11B;ATP11B	5'UTR;1stExon	2706	1223	3929	-0.0006	0.0002	0.002291	0.531419	--
cg25253727	20	34555956	C20orf152	TSS1500	2709	1227	3936	0.0021	0.0007	0.002291	0.531419	++
cg07981845	10	104154074	NFKB2;NFKB2;NFKB2	TSS1500;TSS1500;TSS200	2705	1223	3928	-0.0005	0.0002	0.002292	0.531419	--
cg15854179	17	8191958	RANGRF;SLC25A35	TSS200;3'UTR	2708	1223	3931	-0.0004	0.0001	0.002292	0.531419	--
cg10695325	4	81106463	PRDM8;PRDM8	5'UTR;1stExon	2709	1217	3926	0.0019	0.0006	0.002296	0.531419	++
cg16705138	14	94508740	OTUB2	Body	2708	1229	3937	-0.003	0.001	0.002296	0.531419	--
cg03888447	2	36607424	CRIM1	Body	2708	1221	3929	0.0027	0.0009	0.002299	0.531419	++
cg04136699	7	157414339	PTPRN2;PTPRN2;PTPRN2	Body;Body;Body	2707	1217	3924	-0.0025	0.0008	0.002299	0.531419	--
cg11608897	2	85766394	MAT2A;MAT2A	5'UTR;1stExon	2708	1226	3934	-0.0005	0.0001	0.002299	0.531419	--
cg02877808	22	24236438	MIF	TSS200	2705	1203	3908	-0.0005	0.0002	0.002306	0.531419	--
cg08657161	17	79670690	MRPL12	Body	2709	1226	3935	-0.0007	0.0002	0.002306	0.531419	--
cg04658021	17	8056967	PER1	TSS1500	2705	1231	3936	0.0056	0.0018	0.002309	0.531419	++
cg05546383	4	146095813	OTUD4;OTUD4;OTUD4	Body;Body;Body	2710	1216	3926	0.0016	0.0005	0.002309	0.531419	++
cg05208581	13	52158459	WDFY2	TSS200	2697	1222	3919	-0.0003	0.0001	0.00231	0.531419	--
cg19925025	19	710823	PALM;PALM	Body;Body	2709	1232	3941	-0.0027	0.0009	0.002311	0.531419	--
cg20653144	17	72964319	C17orf28	Body	2709	1227	3936	-0.0034	0.0011	0.002311	0.531419	--
cg14630206	11	77121864	PAK1;PAK1	5'UTR;5'UTR	2710	1232	3942	0.0058	0.0019	0.002313	0.531419	++
cg08642237	15	45694386	SPATA5L1;SPATA5L1	TSS200;TSS200	2699	1227	3926	0.0026	0.0009	0.002314	0.531419	++
cg09664259	3	156544070	LEKR1	TSS200	2708	1224	3932	-0.0005	0.0002	0.002314	0.531419	--
cg22339313	12	57578642	LRP1	Body	2703	1227	3930	-0.0018	0.0006	0.002314	0.531419	--
cg01331554	4	76598477	G3BP2;G3BP2;G3BP2;G3BP2;G3BP2	1stExon;5'UTR;1stExon;TSS200;5'UTR	2708	1228	3936	-0.0004	0.0001	0.002315	0.531419	--
cg12391563	2	27434617	C2orf28;C2orf28;SLC5A6;C2orf28;SLC5A6	TSS1500;TSS1500;5'UTR;TSS1500;Body	2704	1226	3930	-0.0006	0.0002	0.002316	0.531419	--
cg15399433	7	116503128	CAPZA2	Body	2710	1226	3936	-0.0006	0.0002	0.002319	0.531419	--
cg17775490	20	45179354	C20orf123	TSS200	2707	1232	3939	0.0063	0.0021	0.002319	0.531419	++
cg01000469	2	39347731	SOS1	TSS200	2707	1224	3931	-0.0003	0.0001	0.002322	0.531419	--
cg01126699	14	104625468	KIF26A	Body	2710	1225	3935	-0.0026	0.0009	0.002322	0.531419	--
cg06382459	1	2159373	SKI	TSS1500	2705	1226	3931	-0.0006	0.0002	0.002324	0.531419	--
cg07871384	16	4588860	C16orf5	TSS200	2709	1198	3907	-0.0003	0.0001	0.002324	0.531419	--
cg21266749	1	226249703	LOC440926;H3F3A	TSS1500;TSS1500	2710	1225	3935	-0.0004	0.0001	0.002324	0.531419	--
cg02784350	1	3447721	MEGF6	Body	2706	1226	3932	0.0017	0.0006	0.002325	0.531419	++
cg07696033	11	44326410	ALX4	Body	2707	1226	3933	-0.001	0.0003	0.002327	0.531553	--
cg10498921	5	139625058	PFDN1	3'UTR	2710	1225	3935	0.0052	0.0017	0.002331	0.532144	++
cg27604416	3	157155401	VEPH1;VEPH1;PTX3;VEPH1	Body;Body;Body;Body	2710	1225	3935	0.0031	0.001	0.002333	0.532259	++
cg10460377	14	33403226			2710	1210	3920	0.0019	0.0006	0.002337	0.532259	++
cg02154956	13	100741410	PCCA;PCCA	1stExon;1stExon	2707	1225	3932	-0.0003	0.0001	0.002338	0.532259	--
cg11208259	10	61122518	FAM13C;FAM13C;FAM13C;FAM13C;FAM13C	TSS200;TSS200;1stExon;5'UTR;TSS200	2710	1226	3936	0.0018	0.0006	0.002339	0.532259	++
cg11765205	13	50202547	ARL11	TSS200	2708	1225	3933	0.002	0.0007	0.002339	0.532259	++
cg17934940	15	23086598	NIPA1;NIPA1	TSS200;5'UTR	2704	1224	3928	-0.0007	0.0002	0.00234	0.532259	--
cg04209425	3	33840027	PDCD6IP;PDCD6IP;PDCD6IP	TSS200;TSS200;TSS200	2705	1226	3931	-0.0006	0.0002	0.002346	0.532676	--
cg24505719	6	55905409			2710	1232	3942	-0.0052	0.0017	0.002347	0.532676	--
cg00966890	21	33031758	SOD1	TSS200	2700	1222	3922	-0.0006	0.0002	0.002349	0.532676	--
cg26267791	3	48343031	NME6	TSS200	2706	1221	3927	-0.0004	0.0001	0.002351	0.532676	--
cg18775587	5	154135052	LARP1;LARP1;LARP1	1stExon;Body;5'UTR	2709	1225	3934	-0.0004	0.0001	0.002352	0.532676	--
cg02281514	2	216946545	PECR;TMEM169;TMEM169;TMEM169;TMEM169	TSS200;TSS200;TSS200;TSS200;TSS200	2709	1224	3933	-0.0003	0.0001	0.002353	0.532676	--
cg03941040	10	60145128	TFAM	TSS200	2699	1214	3913	-0.0005	0.0002	0.002353	0.532676	--
cg02261780	19	3097728	GNA11	Body	2709	1223	3932	-0.0013	0.0004	0.002355	0.532676	--
cg09768970	7	616845	PRKAR1B;PRKAR1B;PRKAR1B;PRKAR1B;PRKAR1B;PRKAR1B	Body;Body;Body;Body;Body;Body	2705	1213	3918	-0.0022	0.0007	0.002355	0.532676	--
cg12164472	8	54794628	RGS20;RGS20	Body;Body	2710	1220	3930	-0.0008	0.0003	0.002356	0.532676	--
cg14045803	11	72492461	STARD10	5'UTR	2710	1213	3923	0.0023	0.0008	0.002365	0.533546	++
cg17236668	7	933891	C7orf20	Body	2698	1192	3890	-0.0025	0.0008	0.002369	0.533546	--
cg18226098	19	917109	KISS1R	TSS1500	2710	1228	3938	0.0032	0.0011	0.002372	0.533546	++
cg01510626	8	42396761	C8orf40;C8orf40;C8orf40;SLC20A2;C8orf40;C8orf40	TSS200;5'UTR;5'UTR;5'UTR;TSS200;1stExon	2709	1224	3933	-0.0003	0.0001	0.002374	0.533546	--
cg11078175	7	152457027	ACTR3B;ACTR3B	Body;Body	2709	1224	3933	-0.0004	0.0001	0.002374	0.533546	--
cg17078980	3	196366421	LRRC33	TSS1500	2698	1221	3919	-0.0006	0.0002	0.002375	0.533546	--
cg11218092	3	8543344	LMCD1	TSS200	2706	1222	3928	-0.0003	0.0001	0.002377	0.533546	--
cg22191873	6	28219744	ZKSCAN4	1stExon	2710	1217	3927	0.0008	0.0003	0.002378	0.533546	++
cg07220366	8	10405379			2710	1229	3939	0.0039	0.0013	0.002381	0.533546	++
cg06079428	20	43280462	ADA	TSS200	2707	1227	3934	-0.0004	0.0001	0.002383	0.533546	--
cg18861311	10	102747418	C10orf2;C10orf2;C10orf2;MRPL43;MRPL43;MRPL43;C10orf2;MRPL43;C10orf2;C10orf2	1stExon;1stExon;5'UTR;TSS200;TSS200;TSS200;5'UTR;TSS200;5'UTR;5'UTR	2689	1209	3898	-0.0014	0.0005	0.002384	0.533546	--
cg21431856	2	235906251	SH3BP4	5'UTR	2710	1228	3938	-0.0022	0.0007	0.002385	0.533546	--
cg09441501	11	798350			2705	1213	3918	-0.0004	0.0001	0.002386	0.533546	--
cg03930313	17	36621405	ARHGAP23	Body	2707	1211	3918	-0.0018	0.0006	0.002387	0.533546	--
cg10499176	1	54965096			2708	1204	3912	0.0017	0.0006	0.002387	0.533546	++
cg20044168	6	87865051	ZNF292	TSS1500	2707	1222	3929	-0.0008	0.0003	0.002387	0.533546	--
cg01571491	17	72440050	GPRC5C;GPRC5C	Body;Body	2710	1226	3936	-0.0023	0.0008	0.002388	0.533546	--
cg02079933	1	167599631	RCSD1;RCSD1	5'UTR;1stExon	2708	1227	3935	-0.0006	0.0002	0.002388	0.533546	--
cg27126429	12	102271188	DRAM1;DRAM1	1stExon;5'UTR	2710	1223	3933	-0.0008	0.0003	0.002388	0.533546	--
cg09354439	1	16563753	C1orf89	TSS200	2694	1217	3911	-0.0004	0.0001	0.002392	0.533546	--
cg15198068	22	19843949	GNB1L	TSS1500	2710	1224	3934	0.0047	0.0015	0.002393	0.533546	++
cg10135894	4	7862655	AFAP1;AFAP1	Body;Body	2708	1226	3934	-0.0031	0.001	0.002397	0.533546	--
cg19074533	20	25604700	NANP	TSS200	2708	1219	3927	-0.0004	0.0001	0.002397	0.533546	--
cg20889395	17	48912556	WFIKKN2	TSS200	2708	1230	3938	-0.0051	0.0017	0.002397	0.533546	--
cg25358081	4	146402752	SMAD1;SMAD1	TSS1500;TSS200	2710	1223	3933	-0.0007	0.0002	0.002397	0.533546	--
cg04025701	5	149829180	RPS14;RPS14;RPS14;RPS14;RPS14	5'UTR;1stExon;1stExon;5'UTR;5'UTR	2706	1215	3921	-0.0006	0.0002	0.002399	0.533546	--
cg07039149	14	105182455	INF2;INF2	Body;3'UTR	2710	1226	3936	-0.0018	0.0006	0.0024	0.533546	--
cg10802291	19	56186542	EPN1;EPN1;EPN1	TSS200;TSS200;TSS1500	2710	1226	3936	-0.0004	0.0001	0.002401	0.533546	--
cg20969896	20	35201751	TGIF2	TSS1500	2705	1226	3931	-0.0004	0.0001	0.002401	0.533546	--
cg26876703	17	48540366	ACSF2	Body	2710	1227	3937	-0.0022	0.0007	0.002405	0.534026	--
cg22380059	17	33307512	LIG3;LIG3	TSS200;TSS200	2704	1221	3925	-0.0003	0.0001	0.002406	0.534026	--
cg04869497	17	20059225	CYTSB;CYTSB;CYTSB;CYTSB	TSS200;Body;TSS200;Body	2701	1226	3927	-0.0004	0.0001	0.002411	0.534411	--
cg11322252	12	114886361			2705	1230	3935	0.0033	0.0011	0.002411	0.534411	++
cg01502876	17	81042947	METRNL	Body	2707	1191	3898	-0.0018	0.0006	0.002412	0.534411	--
cg26796727	8	145634724	CPSF1;CPSF1	1stExon;5'UTR	2708	1227	3935	-0.0011	0.0004	0.002415	0.534446	--
cg27182106	3	128417740			2709	1223	3932	0.003	0.001	0.002415	0.534446	++
cg17892556	19	12267464	ZNF625;ZNF625	1stExon;5'UTR	2709	1218	3927	0.0036	0.0012	0.002417	0.534574	++
cg08889044	22	42949946	SERHL2;SERHL2	1stExon;5'UTR	2709	1225	3934	0.0023	0.0008	0.002419	0.534702	++
cg02290264	1	244616177	ADSS	TSS1500	2709	1223	3932	0.0022	0.0007	0.002423	0.534756	++
cg04326023	17	8295737	RNF222	3'UTR	2710	1228	3938	-0.0045	0.0015	0.002424	0.534756	--
cg04634639	21	37757673	CHAF1B	TSS200	2702	1226	3928	-0.0009	0.0003	0.002426	0.534756	--
cg12250049	15	83951663	BNC1	Body	2710	1210	3920	0.0051	0.0017	0.002429	0.534756	++
cg15683295	7	27245542			2708	1227	3935	0.0034	0.0011	0.002429	0.534756	++
cg07626339	5	138630455	MATR3;MATR3	5'UTR;5'UTR	2706	1228	3934	-0.0008	0.0003	0.00243	0.534756	--
cg16000544	8	42995380	HGSNAT	TSS1500	2709	1232	3941	0.0032	0.001	0.002432	0.534756	++
cg00961326	16	58061220	MMP15	Body	2677	1212	3889	0.0029	0.001	0.002434	0.534756	++
cg18155131	22	24666740	CYTSA;CYTSA	TSS200;TSS200	2707	1223	3930	-0.0005	0.0002	0.002434	0.534756	--
cg11078683	17	35293168	LHX1	TSS1500	2709	1223	3932	-0.0013	0.0004	0.002437	0.534756	--
cg14746738	6	149887876	C6orf72	Body	2706	1226	3932	-0.0005	0.0002	0.002437	0.534756	--
cg00492083	17	79164939	AZI1;AZI1	Body;Body	2709	1229	3938	-0.0022	0.0007	0.002439	0.534756	--
cg11829291	2	239133459			2700	1209	3909	-0.0029	0.001	0.002439	0.534756	--
cg01956781	6	170615920	FAM120B;FAM120B	1stExon;5'UTR	2699	1217	3916	-0.0006	0.0002	0.002441	0.534756	--
cg09313931	6	149803444	ZC3H12D	5'UTR	2708	1222	3930	-0.0008	0.0003	0.002442	0.534756	--
cg10667386	17	55162855	AKAP1	5'UTR	2709	1226	3935	-0.0007	0.0002	0.002442	0.534756	--
cg19109909	11	64570509	MAP4K2	Body	2709	1225	3934	-0.0005	0.0002	0.002444	0.534882	--
cg03022732	13	42614748			2710	1218	3928	-0.0017	0.0006	0.00245	0.535261	--
cg23604683	7	75779470			2709	1232	3941	-0.0052	0.0017	0.00245	0.535261	--
cg25088355	8	144691901	PYCRL	TSS200	2708	1228	3936	-0.0004	0.0001	0.00245	0.535261	--
cg20599798	2	31361760	GALNT14	TSS200	2706	1223	3929	0.0028	0.0009	0.002452	0.535387	++
cg19527084	2	74229775			2708	1229	3937	-0.0004	0.0001	0.002454	0.535512	--
cg11304457	19	30302479	CCNE1;CCNE1	TSS1500;TSS1500	2704	1211	3915	-0.0005	0.0002	0.002456	0.535545	--
cg14583406	2	9248024			2708	1231	3939	-0.003	0.001	0.002457	0.535545	--
cg07101841	17	75315527	SEPT9;SEPT9;SEPT9	5'UTR;TSS200;Body	2710	1137	3847	0.0037	0.0012	0.002459	0.535671	++
cg11073833	1	153936127	SLC39A1	5'UTR	2708	1226	3934	-0.0006	0.0002	0.002461	0.535796	--
cg12582777	6	165658423			2710	1225	3935	-0.0049	0.0016	0.002465	0.535861	--
cg04898358	14	104385416	C14orf2;C14orf2	Body;5'UTR	2710	1213	3923	-0.0018	0.0006	0.002466	0.535861	--
cg20524972	13	107219895	ARGLU1	Body	2709	1219	3928	-0.0013	0.0004	0.002466	0.535861	--
cg19230867	3	42103367			2710	1231	3941	0.0054	0.0018	0.002467	0.535861	++
cg26260369	14	68141723	VTI1B	TSS200	2709	1173	3882	-0.0007	0.0002	0.002469	0.535986	--
cg00969153	22	31884264	EIF4ENIF1;EIF4ENIF1;EIF4ENIF1	Body;Body;Body	2706	1211	3917	0.0024	0.0008	0.002472	0.536267	++
cg08737189	7	131223417	PODXL;PODXL	Body;Body	2706	1225	3931	-0.0015	0.0005	0.002474	0.536267	--
cg04646100	11	105893010	KIAA1826	TSS200	2702	1217	3919	-0.0015	0.0005	0.002475	0.536267	--
cg23655615	3	13896124	WNT7A	Body	2708	1217	3925	-0.0025	0.0008	0.002476	0.536267	--
cg17170458	1	151254817	ZNF687;ZNF687	1stExon;5'UTR	2710	1223	3933	-0.0006	0.0002	0.002479	0.536608	--
cg09177349	13	31191688	USPL1	TSS200	2705	1209	3914	-0.0004	0.0001	0.002482	0.536763	--
cg24588339	5	2738626			2709	1224	3933	0.0052	0.0017	0.002483	0.536763	++
cg23465989	20	37101470	RALGAPB	TSS200	2710	1221	3931	-0.0005	0.0002	0.002484	0.536763	--
cg18867321	14	73493951	ZFYVE1	TSS200	2709	1225	3934	-0.0004	0.0001	0.002488	0.536764	--
cg07746699	16	1662305	IFT140	TSS200	2710	1215	3925	-0.0013	0.0004	0.00249	0.536764	--
cg17492316	2	154333970	RPRM;RPRM	3'UTR;1stExon	2692	1216	3908	0.0023	0.0008	0.00249	0.536764	++
cg09455722	6	33217326			2684	1222	3906	-0.0005	0.0002	0.002492	0.536764	--
cg21904595	2	61991516			2699	1229	3928	-0.0005	0.0002	0.002492	0.536764	--
cg08944476	10	71561505	COL13A1;COL13A1;COL13A1;COL13A1;COL13A1;COL13A1;COL13A1;COL13A1;COL13A1;COL13A1;COL13A1;COL13A1;COL13A1;COL13A1;COL13A1;COL13A1;COL13A1;COL13A1;COL13A1;COL13A1	TSS200;TSS200;TSS200;TSS200;TSS200;TSS200;TSS200;TSS200;TSS200;TSS200;TSS200;TSS200;TSS200;TSS200;TSS200;TSS200;TSS200;TSS200;TSS200;TSS200	2710	1226	3936	-0.0007	0.0002	0.002493	0.536764	--
cg22316575	20	43248264	ADA	3'UTR	2709	1223	3932	-0.0024	0.0008	0.002494	0.536764	--
cg15561501	19	30160603	PLEKHF1	5'UTR	2704	1212	3916	-0.0035	0.0012	0.002496	0.536888	--
cg19741500	1	27930843	AHDC1	TSS1500	2704	1220	3924	-0.0003	0.0001	0.002499	0.537226	--
cg16105461	11	61485853	DAGLA	5'UTR	2707	1228	3935	-0.0039	0.0013	0.002508	0.537614	--
cg05441541	16	1543911	TELO2	5'UTR	2709	1228	3937	-0.0006	0.0002	0.002509	0.537614	--
cg06973293	4	77135005	SCARB2;SCARB2	1stExon;5'UTR	2708	1227	3935	-0.0004	0.0001	0.002509	0.537614	--
cg22178861	4	83294886	HNRNPD;HNRNPD;HNRNPD;HNRNPD;HNRNPD;HNRNPD;HNRNPD;HNRNPD	1stExon;1stExon;5'UTR;5'UTR;1stExon;5'UTR;1stExon;5'UTR	2709	1214	3923	-0.0008	0.0003	0.002509	0.537614	--
cg25899961	7	151822892			2709	1227	3936	0.0023	0.0008	0.002509	0.537614	++
cg23000808	19	2289982	LINGO3	3'UTR	2710	1216	3926	-0.001	0.0003	0.002512	0.537614	--
cg09317102	19	4909554	UHRF1;UHRF1;UHRF1	5'UTR;1stExon;TSS1500	2709	1199	3908	-0.0003	0.0001	0.002513	0.537614	--
cg02662840	17	27054111	TLCD1;TLCD1	TSS200;TSS1500	2704	1229	3933	-0.001	0.0003	0.002515	0.537614	--
cg13060851	1	43283124	CCDC23;ERMAP	TSS200;5'UTR	2710	1223	3933	-0.001	0.0003	0.002517	0.537614	--
cg26186408	5	61629825	KIF2A;KIF2A	Body;Body	2709	1229	3938	0.0018	0.0006	0.002517	0.537614	++
cg11879536	19	2462065			2708	1225	3933	-0.0004	0.0001	0.002518	0.537614	--
cg11026129	2	236729373	AGAP1;AGAP1	Body;Body	2709	1232	3941	0.0055	0.0018	0.002521	0.537614	++
cg05460370	3	45635690	LIMD1	TSS1500	2706	1225	3931	-0.0004	0.0001	0.002524	0.537614	--
cg08914623	11	44327572	ALX4	Body	2685	1214	3899	-0.0004	0.0001	0.002524	0.537614	--
cg06458795	16	50776026	CYLD;CYLD;CYLD;CYLD;CYLD	1stExon;5'UTR;1stExon;TSS200;5'UTR	2705	1229	3934	-0.0004	0.0001	0.002525	0.537614	--
cg14529643	1	1233542	ACAP3	Body	2710	1227	3937	-0.0038	0.0013	0.002525	0.537614	--
cg07855465	17	79377665	BAHCC1	Body	2709	1197	3906	-0.0022	0.0007	0.002526	0.537614	--
cg11586600	1	245317971	KIF26B	TSS1500	2701	1206	3907	-0.0003	0.0001	0.002527	0.537614	--
cg02852743	17	8339147	NDEL1;NDEL1	TSS200;TSS200	2710	1219	3929	-0.0003	0.0001	0.00253	0.537614	--
cg22823273	14	76580302			2710	1232	3942	0.008	0.0026	0.002531	0.537614	++
cg27309098	2	236619748	AGAP1;AGAP1	Body;Body	2707	1218	3925	-0.0046	0.0015	0.002532	0.537614	--
cg04293526	2	231730788	ITM2C;ITM2C;ITM2C	Body;Body;Body	2709	1232	3941	0.0043	0.0014	0.002538	0.537614	++
cg20066750	11	62389892	B3GAT3	TSS1500	2704	1228	3932	0.0027	0.0009	0.002538	0.537614	++
cg25220063	1	247802774			2708	1231	3939	-0.0102	0.0034	0.002539	0.537614	--
cg00682653	14	68141442	VTI1B;VTI1B	1stExon;5'UTR	2694	1229	3923	-0.0004	0.0001	0.002541	0.537614	--
cg00176101	13	115047652	UPF3A;UPF3A	Body;Body	2709	1225	3934	-0.0004	0.0001	0.002543	0.537614	--
cg08346627	16	84681584	KLHL36	TSS1500	2710	1232	3942	0.0072	0.0024	0.002544	0.537614	++
cg19088553	6	101901884	GRIK2;GRIK2;GRIK2	Body;Body;Body	2710	1232	3942	-0.0053	0.0018	0.002546	0.537614	--
cg03784054	16	67564076	FAM65A	5'UTR	2710	1232	3942	0.0042	0.0014	0.002548	0.537614	++
cg23242708	2	3322335	TSSC1	Body	2702	1224	3926	-0.0016	0.0005	0.002548	0.537614	--
cg17590003	17	25676574			2709	1232	3941	-0.0069	0.0023	0.002549	0.537614	--
cg21816330	17	27044629	RAB34;RAB34;RAB34;RAB34;RAB34;RAB34;RAB34;RAB34;RAB34	Body;Body;5'UTR;Body;5'UTR;1stExon;Body;Body;1stExon	2710	1218	3928	0.0082	0.0027	0.002549	0.537614	++
cg27154394	19	56671146	ZNF444	Body	2710	1222	3932	-0.003	0.001	0.002551	0.537614	--
cg27647661	19	18942575	UPF1	TSS200	2703	1224	3927	-0.0009	0.0003	0.002551	0.537614	--
cg02386354	6	112042446	FYN;FYN;FYN	5'UTR;5'UTR;TSS1500	2710	1220	3930	0.0019	0.0006	0.002554	0.537614	++
cg03007404	7	5821099	RNF216;RNF216	5'UTR;5'UTR	2708	1225	3933	-0.0004	0.0001	0.002555	0.537614	--
cg08080475	2	110962626	NPHP1;NPHP1;NPHP1;NPHP1;NPHP1;NPHP1;NPHP1;NPHP1	1stExon;5'UTR;5'UTR;1stExon;5'UTR;5'UTR;1stExon;1stExon	2702	1217	3919	-0.0004	0.0001	0.002555	0.537614	--
cg24740531	18	60985732	BCL2;BCL2	Body;Body	2709	1219	3928	-0.0004	0.0001	0.002556	0.537614	--
cg22406758	11	631684			2709	1227	3936	-0.0049	0.0016	0.002557	0.537614	--
cg17331254	8	52812185	PCMTD1	TSS1500	2708	1226	3934	-0.0007	0.0002	0.002558	0.537614	--
cg03023089	22	36806580			2706	1231	3937	0.0061	0.002	0.002567	0.538903	++
cg05037725	5	31639946			2706	1228	3934	0.003	0.001	0.002567	0.538903	++
cg07713031	19	2702863	GNG7	TSS200	2709	1226	3935	-0.0007	0.0002	0.002569	0.538931	--
cg10297473	16	51184152	SALL1;SALL1	Body;5'UTR	2706	1218	3924	-0.0031	0.001	0.00257	0.538931	--
cg20232373	12	122710290	DIABLO;DIABLO;DIABLO;DIABLO	Body;Body;Body;Body	2702	1226	3928	-0.0006	0.0002	0.002573	0.539259	--
cg04631389	17	74448799	AANAT;UBE2O	TSS1500;Body	2710	1227	3937	-0.0006	0.0002	0.002577	0.539797	--
cg09051215	16	88994192	CBFA2T3;CBFA2T3	5'UTR;Body	2709	1232	3941	-0.0029	0.001	0.002586	0.540764	--
cg16598668	7	82159556			2708	1221	3929	-0.003	0.001	0.002587	0.540764	--
cg12733907	3	57261991	APPL1	Body	2706	1226	3932	-0.0014	0.0005	0.00259	0.540764	--
cg17255125	17	75634052			2710	1225	3935	-0.0028	0.0009	0.002593	0.540764	--
cg13161658	11	30038797	KCNA4	TSS1500	2707	1231	3938	0.0035	0.0012	0.002594	0.540764	++
cg10382060	16	4853033	ROGDI	TSS1500	2709	1226	3935	-0.0009	0.0003	0.002595	0.540764	--
cg25487370	4	160025088			2710	1227	3937	-0.0004	0.0001	0.002595	0.540764	--
cg25538649	17	74734108	MIR636;SFRS2;MFSD11	TSS1500;TSS1500;5'UTR	2710	1223	3933	-0.0003	0.0001	0.002595	0.540764	--
cg25311666	19	50706577	MYH14;MYH14;MYH14	TSS1500;TSS1500;TSS1500	2710	1228	3938	0.0044	0.0014	0.002596	0.540764	++
cg26365508	12	118406733	KSR2	TSS1500	2707	1222	3929	-0.0006	0.0002	0.002596	0.540764	--
cg06679760	3	49027156	P4HTM;P4HTM	TSS200;TSS200	2709	1223	3932	0.002	0.0007	0.002599	0.540906	++
cg07173100	2	3606140	RNASEH1	TSS1500	2700	1207	3907	-0.0007	0.0002	0.0026	0.540906	--
cg13273799	8	29206352	DUSP4;DUSP4	TSS200;Body	2699	1226	3925	-0.0007	0.0002	0.002601	0.540906	--
cg02814719	22	24200184	SLC2A11;SLC2A11;SLC2A11;SLC2A11	1stExon;5'UTR;Body;Body	2706	1228	3934	-0.0009	0.0003	0.002606	0.541647	--
cg22627406	19	10958968	C19orf38	TSS200	2710	1232	3942	0.0048	0.0016	0.002609	0.541825	++
cg13790259	19	42704706	DEDD2	Body	2709	1232	3941	-0.0047	0.0016	0.002616	0.541825	--
cg20818778	1	235814145	GNG4;GNG4;GNG4	TSS1500;TSS200;TSS200	2710	1219	3929	0.0047	0.0015	0.002616	0.541825	++
cg04290119	6	73330208	KCNQ5;KCNQ5;KCNQ5;KCNQ5;KCNQ5	TSS1500;TSS1500;TSS1500;TSS1500;TSS1500	2710	1219	3929	0.0023	0.0008	0.002618	0.541825	++
cg11167993	20	62654807	PRPF6	Body	2707	1231	3938	-0.0039	0.0013	0.002619	0.541825	--
cg07453218	19	1490525	REEP6;PCSK4	TSS1500;TSS200	2699	1223	3922	-0.0011	0.0004	0.00262	0.541825	--
cg15196793	19	33462892	C19orf40;CCDC123	TSS1500;TSS200	2709	1227	3936	0.001	0.0003	0.002622	0.541825	++
cg22459630	15	68121028	LBXCOR1	Body	2709	1222	3931	0.0029	0.001	0.002622	0.541825	++
cg01447322	11	66035600	RAB1B	TSS1500	2710	1223	3933	-0.0009	0.0003	0.002624	0.541825	--
cg03750606	1	217262978	ESRRG;ESRRG;ESRRG	TSS200;5'UTR;TSS200	2710	1220	3930	0.0022	0.0007	0.00263	0.541825	++
cg17423498	1	242011256	EXO1;EXO1;EXO1	TSS1500;TSS1500;TSS1500	2708	1222	3930	-0.0007	0.0002	0.00263	0.541825	--
cg00430613	17	406426			2710	1232	3942	0.0169	0.0056	0.002631	0.541825	++
cg15287024	15	34393715	PGBD4;C15orf24	TSS1500;Body	2704	1220	3924	-0.0021	0.0007	0.002631	0.541825	--
cg25646888	3	50330031	IFRD2	TSS200	2708	1223	3931	-0.0003	0.0001	0.002631	0.541825	--
cg10117369	1	203734256	LAX1;LAX1	TSS200;TSS200	2710	1231	3941	-0.0053	0.0018	0.002632	0.541825	--
cg10666628	5	179050666	HNRNPH1;HNRNPH1	1stExon;5'UTR	2708	1225	3933	-0.0005	0.0002	0.002633	0.541825	--
cg19329556	3	15469027	METTL6;EAF1;METTL6	5'UTR;TSS200;1stExon	2710	1232	3942	0.0016	0.0005	0.002634	0.541825	++
cg00480749	6	143832855	FUCA2;FUCA2	5'UTR;1stExon	2710	1222	3932	-0.0004	0.0001	0.002637	0.541825	--
cg18262028	3	184032882	EIF4G1;EIF4G1;EIF4G1;EIF4G1	5'UTR;TSS200;5'UTR;5'UTR	2708	1226	3934	-0.0003	0.0001	0.00264	0.541825	--
cg03345628	12	89919771	WDR51B;GALNT4;WDR51B	5'UTR;TSS1500;1stExon	2709	1223	3932	-0.0004	0.0001	0.002643	0.541825	--
cg24219751	22	29976923	NIPSNAP1	Body	2693	1214	3907	-0.0005	0.0002	0.002645	0.541825	--
cg14030282	6	31461999			2707	1223	3930	-0.0017	0.0006	0.002646	0.541825	--
cg10495160	2	237678157			2710	1232	3942	-0.0035	0.0012	0.002648	0.541825	--
cg26085520	11	30255300	FSHB;FSHB	Body;Body	2710	1227	3937	-0.0024	0.0008	0.002648	0.541825	--
cg18069484	11	67764105	UNC93B1	Body	2710	1214	3924	-0.0019	0.0006	0.002649	0.541825	--
cg03579738	19	2900714	ZNF57	TSS200	2709	1215	3924	-0.0005	0.0002	0.002652	0.541825	--
cg14567593	19	13265338	IER2	3'UTR	2707	1217	3924	0.0015	0.0005	0.002652	0.541825	++
cg02652475	3	161089871	C3orf57	TSS200	2700	1225	3925	-0.0015	0.0005	0.002656	0.541825	--
cg09207578	13	114781949	RASA3	Body	2695	1206	3901	0.0005	0.0002	0.002657	0.541825	++
cg01578996	19	57752011	ZNF805;ZNF805	TSS200;TSS200	2710	1228	3938	-0.0004	0.0001	0.002662	0.541825	--
cg00576138	6	139695852	CITED2;CITED2;CITED2	TSS200;TSS1500;TSS1500	2710	1225	3935	-0.0014	0.0005	0.002664	0.541825	--
cg16685257	19	48991098	LMTK3	Body	2710	1228	3938	-0.0024	0.0008	0.002664	0.541825	--
cg22456975	1	174969442	CACYBP;CACYBP	Body;5'UTR	2710	1226	3936	-0.0006	0.0002	0.002664	0.541825	--
cg27562840	17	26821017	SLC13A2;SLC13A2;SLC13A2;SLC13A2	Body;Body;Body;Body	2709	1230	3939	-0.0031	0.001	0.002665	0.541825	--
cg08949296	8	75233153	JPH1	1stExon	2694	1205	3899	-0.0006	0.0002	0.002667	0.541825	--
cg23713176	4	134074369	PCDH10;PCDH10;PCDH10	Body;3'UTR;1stExon	2710	1232	3942	0.0047	0.0016	0.002667	0.541825	++
cg02060689	10	122738656			2709	1232	3941	0.0068	0.0023	0.002668	0.541825	++
cg09410612	13	36944649	SPG20	TSS1500	2710	1196	3906	-0.0019	0.0006	0.002672	0.541825	--
cg12888039	1	202927266	ADIPOR1;ADIPOR1	5'UTR;5'UTR	2696	1226	3922	-0.0004	0.0001	0.002672	0.541825	--
cg06552972	19	4723619	DPP9	5'UTR	2710	1226	3936	-0.0009	0.0003	0.002673	0.541825	--
cg08846221	1	10541698	PEX14	Body	2695	1219	3914	-0.0018	0.0006	0.002673	0.541825	--
cg13206429	8	142422799			2710	1232	3942	-0.0024	0.0008	0.002676	0.541825	--
cg05931684	6	31865274	EHMT2;EHMT2	Body;Body	2709	1232	3941	0.0031	0.001	0.002678	0.541825	++
cg16458523	8	144329134	ZFP41;ZFP41	1stExon;5'UTR	2710	1223	3933	-0.0003	0.0001	0.002678	0.541825	--
cg18977061	10	17659544	PTPLA	TSS200	2702	1221	3923	-0.0004	0.0001	0.002678	0.541825	--
cg04756034	19	38397868	WDR87;SIPA1L3;SIPA1L3	TSS1500;5'UTR;1stExon	2710	1229	3939	-0.0004	0.0001	0.002681	0.541825	--
cg00322509	7	47947407	PKD1L1	Body	2709	1225	3934	-0.0028	0.0009	0.002682	0.541825	--
cg26329349	8	67974458	COPS5;COPS5	5'UTR;1stExon	2709	1215	3924	-0.0009	0.0003	0.002682	0.541825	--
cg08470185	1	1334798	CCNL2;CCNL2;CCNL2;LOC148413;CCNL2	TSS200;TSS200;TSS200;TSS200;TSS200	2706	1220	3926	-0.0004	0.0001	0.002683	0.541825	--
cg19442480	19	14530103	DDX39;DDX39	5'UTR;1stExon	2708	1213	3921	-0.0003	0.0001	0.002684	0.541825	--
cg20443278	17	77962098	TBC1D16	Body	2709	1231	3940	-0.0035	0.0012	0.002685	0.541825	--
cg06850597	1	201501212			2710	1227	3937	0.0027	0.0009	0.002686	0.541825	++
cg08113187	16	87469329	ZCCHC14	Body	2710	1225	3935	0.0068	0.0023	0.002686	0.541825	++
cg09101796	12	52400667	GRASP	TSS200	2689	1222	3911	-0.0006	0.0002	0.002686	0.541825	--
cg02852847	1	14898807			2709	1228	3937	-0.0044	0.0015	0.002689	0.541825	--
cg05706719	13	31897413	B3GALTL	Body	2710	1215	3925	0.0024	0.0008	0.002689	0.541825	++
cg11737710	19	37959864	ZNF570	TSS200	2704	1229	3933	-0.0006	0.0002	0.002689	0.541825	--
cg10321208	1	53662243	CPT2;CPT2	1stExon;5'UTR	2710	1224	3934	-0.0009	0.0003	0.002691	0.541849	--
cg04346226	18	8610369	RAB12	Body	2709	1218	3927	0.0028	0.0009	0.002692	0.541849	++
cg09200921	13	49867061	CDADC1	3'UTR	2710	1224	3934	0.0044	0.0015	0.002694	0.541962	++
cg14165789	6	160390107	IGF2R	TSS200	2709	1221	3930	-0.0003	0.0001	0.002696	0.542074	--
cg27077685	16	68346347	PRMT7;SLC7A6OS	5'UTR;TSS1500	2710	1226	3936	-0.0028	0.0009	0.002698	0.542186	--
cg08154591	7	158736033	WDR60	Body	2707	1207	3914	-0.0019	0.0006	0.0027	0.542209	--
cg12399700	12	113902262	LHX5	Body	2692	1198	3890	0.0034	0.0011	0.002701	0.542209	++
cg04716990	20	13976126	MACROD2	TSS200	2710	1147	3857	0.0042	0.0014	0.002703	0.542233	++
cg25805837	10	130935371			2709	1214	3923	0.0023	0.0008	0.002704	0.542233	++
cg15119650	17	14205803	HS3ST3B1;MGC12916	Body;TSS1500	2704	1231	3935	-0.0039	0.0013	0.002706	0.542256	--
cg04733989	22	42467013	NAGA	TSS200	2708	1228	3936	-0.0004	0.0001	0.002707	0.542256	--
cg11014073	12	64460951	SRGAP1	Body	2709	1214	3923	0.0022	0.0007	0.002712	0.542656	++
cg06339712	11	118307066	MLL	TSS200	2707	1226	3933	-0.0004	0.0001	0.002714	0.542656	--
cg12422930	6	31763285	VARS	5'UTR	2708	1224	3932	-0.0016	0.0005	0.002719	0.542656	--
cg24283019	6	32381449			2706	1224	3930	0.0044	0.0015	0.00272	0.542656	++
cg11820993	17	79633565	CCDC137;C17orf90	TSS200;1stExon	2707	1222	3929	-0.0004	0.0001	0.002721	0.542656	--
cg04474085	4	77342550			2704	1231	3935	-0.0053	0.0018	0.002722	0.542656	--
cg02243276	8	103872978	AZIN1;AZIN1	5'UTR;5'UTR	2706	1215	3921	0.0032	0.0011	0.002725	0.542656	++
cg13082295	15	20564078			2703	1212	3915	-0.0028	0.0009	0.002725	0.542656	--
cg27653831	16	67700515	C16orf86;C16orf48;C16orf48	TSS1500;5'UTR;1stExon	2704	1220	3924	-0.0009	0.0003	0.002725	0.542656	--
cg27579618	16	11836828	TXNDC11	TSS200	2704	1226	3930	-0.0014	0.0005	0.002734	0.542656	--
cg22685369	1	234040395	SLC35F3	TSS1500	2706	1217	3923	-0.0005	0.0002	0.002735	0.542656	--
cg25432992	2	121493541			2708	1226	3934	-0.001	0.0003	0.002735	0.542656	--
cg26823290	2	317633			2710	1231	3941	-0.0042	0.0014	0.002736	0.542656	--
cg05994508	17	78518873	RPTOR;RPTOR;RPTOR;RPTOR	1stExon;5'UTR;1stExon;5'UTR	2710	1226	3936	-0.0004	0.0001	0.002738	0.542656	--
cg05160935	8	118532754	MED30	TSS1500	2708	1207	3915	0.001	0.0003	0.002739	0.542656	++
cg13792037	1	165738062	TMCO1;TMCO1	1stExon;5'UTR	2708	1214	3922	-0.0014	0.0005	0.00274	0.542656	--
cg22374213	18	67136976	DOK6	Body	2709	1212	3921	-0.0026	0.0009	0.002742	0.542656	--
cg25954627	10	8090846			2708	1230	3938	0.0024	0.0008	0.002743	0.542656	++
cg26359216	10	14646455	FAM107B	Body	2696	1223	3919	-0.0006	0.0002	0.002743	0.542656	--
cg08259514	16	1131634			2708	1207	3915	-0.0032	0.0011	0.002744	0.542656	--
cg03321784	17	37729644			2710	1229	3939	0.0044	0.0015	0.002748	0.542656	++
cg07278054	3	55523594			2710	1222	3932	0.0045	0.0015	0.002749	0.542656	++
cg16391678	16	30485597	ITGAL;ITGAL	Body;Body	2710	1229	3939	-0.0055	0.0018	0.00275	0.542656	--
cg10658706	11	93517407	MED17;MED17	5'UTR;1stExon	2704	1227	3931	-0.0005	0.0002	0.002753	0.542656	--
cg14457214	9	140083259	ANAPC2;SSNA1	TSS1500;Body	2708	1226	3934	-0.0004	0.0001	0.002756	0.542656	--
cg26596419	16	1591503	IFT140;TMEM204	Body;Body	2710	1227	3937	-0.0022	0.0007	0.002756	0.542656	--
cg10786829	13	44545173			2696	1231	3927	-0.0028	0.0009	0.002758	0.542656	--
cg26074940	3	66293457	SLC25A26;SLC25A26;SLC25A26	5'UTR;Body;Body	2710	1232	3942	-0.0039	0.0013	0.002758	0.542656	--
cg13363982	1	37721104			2710	1224	3934	0.0037	0.0012	0.002759	0.542656	++
cg25712981	20	36148775	BLCAP;BLCAP;BLCAP;BLCAP;NNAT;NNAT;BLCAP	5'UTR;5'UTR;5'UTR;5'UTR;TSS1500;TSS1500;5'UTR	2709	1227	3936	-0.0064	0.0021	0.002759	0.542656	--
cg03812546	12	118728016	TAOK3	5'UTR	2705	1216	3921	0.0029	0.001	0.00276	0.542656	++
cg02062348	12	124196676	ATP6V0A2	TSS200	2687	1194	3881	-0.0004	0.0001	0.002762	0.542656	--
cg11052202	6	99290546			2708	1225	3933	0.0046	0.0015	0.002762	0.542656	++
cg15898859	2	75825250			2709	1194	3903	-0.002	0.0007	0.002762	0.542656	--
cg27593348	19	1238119	C19orf26	TSS200	2710	1222	3932	-0.0003	0.0001	0.002762	0.542656	--
cg05941624	6	158402524	SYNJ2	TSS1500	2708	1224	3932	-0.0007	0.0002	0.002765	0.542656	--
cg27139077	15	43622721	ADAL;ADAL;LCMT2;LCMT2	TSS200;TSS200;5'UTR;1stExon	2706	1227	3933	-0.0006	0.0002	0.00277	0.542656	--
cg04246880	10	135150497	CALY	TSS200	2708	1223	3931	-0.0005	0.0002	0.002777	0.542656	--
cg08038504	1	224803763	CNIH3	TSS1500	2702	1223	3925	-0.0013	0.0004	0.002778	0.542656	--
cg00521551	11	64646313	EHD1	TSS200	2709	1221	3930	-0.0013	0.0004	0.002779	0.542656	--
cg07197823	2	121103050	INHBB	TSS1500	2707	1218	3925	-0.0009	0.0003	0.002779	0.542656	--
cg01347539	12	125308147	SCARB1;SCARB1	Body;Body	2710	1224	3934	-0.0015	0.0005	0.00278	0.542656	--
cg05410123	12	122242586	SETD1B;LOC338799	TSS200;TSS1500	2710	1226	3936	-0.0005	0.0002	0.00278	0.542656	--
cg13249789	11	47600513	KBTBD4;NDUFS3;KBTBD4;KBTBD4;KBTBD4;KBTBD4	5'UTR;TSS200;5'UTR;1stExon;1stExon;Body	2708	1225	3933	-0.0006	0.0002	0.002784	0.542656	--
cg13686012	11	101000655	PGR	TSS200	2710	1176	3886	0.0024	0.0008	0.002786	0.542656	++
cg22685807	6	28945189			2710	1141	3851	0.0049	0.0016	0.002786	0.542656	++
cg10911971	3	40351164	EIF1B	TSS200	2708	1218	3926	-0.0004	0.0001	0.002787	0.542656	--
cg26559315	8	143858636	LYNX1;LYNX1;LYNX1;LYNX1;LYNX1	5'UTR;5'UTR;TSS200;5'UTR;1stExon	2710	1188	3898	-0.0009	0.0003	0.002787	0.542656	--
cg25867056	20	37377616	ACTR5	Body	2710	1218	3928	-0.0014	0.0005	0.002789	0.542656	--
cg27088306	4	42400885	SHISA3	Body	2710	1177	3887	0.002	0.0007	0.00279	0.542656	++
cg26577658	16	84423876	ATP2C2	Body	2700	1212	3912	-0.0014	0.0005	0.002795	0.542656	--
cg10786087	13	99092272	FARP1	Body	2699	1185	3884	-0.001	0.0003	0.002796	0.542656	--
cg04112539	6	7107936	RREB1;RREB1;RREB1;RREB1;RREB1	1stExon;TSS200;TSS200;5'UTR;TSS200	2710	1196	3906	-0.0004	0.0001	0.002798	0.542656	--
cg22798045	11	33279087	HIPK3;HIPK3	TSS200;TSS200	2710	1225	3935	-0.0004	0.0001	0.002803	0.542656	--
cg10933186	5	140719302	PCDHGA2;PCDHGA1;PCDHGA2	1stExon;Body;1stExon	2710	1232	3942	0.0097	0.0032	0.002806	0.542656	++
cg21527621	1	55013419	ACOT11;ACOT11	TSS1500;TSS1500	2710	1219	3929	0.0036	0.0012	0.002808	0.542656	++
cg07454803	19	54371995	MYADM;MYADM;MYADM;MYADM;MYADM	TSS1500;5'UTR;5'UTR;5'UTR;TSS1500	2705	1227	3932	-0.0007	0.0002	0.00281	0.542656	--
cg17226286	12	130529673			2708	1230	3938	0.006	0.002	0.002812	0.542656	++
cg23209962	5	73163484	RGNEF	Body	2710	1224	3934	0.0025	0.0008	0.002812	0.542656	++
cg10560368	13	23993099	SACS	5'UTR	2710	1228	3938	-0.002	0.0007	0.002814	0.542656	--
cg20985486	12	56510361	RPL41;RPL41	TSS200;TSS200	2710	1223	3933	-0.0004	0.0002	0.002814	0.542656	--
cg03247208	2	39005648	GEMIN6	5'UTR	2703	1229	3932	0.0035	0.0012	0.002815	0.542656	++
cg23690480	21	46410455			2706	1213	3919	-0.0021	0.0007	0.002816	0.542656	--
cg10959999	3	133647103	C3orf36;C3orf36	3'UTR;1stExon	2705	1231	3936	-0.004	0.0013	0.002818	0.542656	--
cg06421633	17	48797139	LUC7L3;LUC7L3	1stExon;1stExon	2706	1220	3926	-0.0006	0.0002	0.002819	0.542656	--
cg07769421	17	80816851	TBCD	Body	2703	1217	3920	-0.0046	0.0015	0.002819	0.542656	--
cg26772386	21	44110482	PDE9A;PDE9A;PDE9A;PDE9A;PDE9A;PDE9A;PDE9A;PDE9A;PDE9A;PDE9A;PDE9A;PDE9A;PDE9A;PDE9A;PDE9A;PDE9A;PDE9A;PDE9A;PDE9A;PDE9A	Body;Body;5'UTR;Body;Body;Body;5'UTR;5'UTR;Body;Body;5'UTR;5'UTR;5'UTR;Body;5'UTR;Body;Body;Body;Body;Body	2710	1232	3942	0.009	0.003	0.002819	0.542656	++
cg21218093	20	44600160	ZNF335	5'UTR	2707	1228	3935	0.0052	0.0017	0.00282	0.542656	++
cg08552042	16	58058836	MMP15	TSS1500	2707	1218	3925	0.0018	0.0006	0.002821	0.542656	++
cg19776272	11	33758214	CD59;CD59;CD59;CD59	TSS200;TSS200;TSS200;TSS200	2710	1226	3936	0.0038	0.0013	0.002821	0.542656	++
cg05279284	14	24769176	DHRS1;C14orf21;DHRS1	TSS1500;1stExon;TSS200	2695	1206	3901	-0.0004	0.0001	0.002825	0.542656	--
cg14688104	8	99439441	KCNS2;KCNS2	1stExon;5'UTR	2708	1110	3818	-0.0006	0.0002	0.002825	0.542656	--
cg17454920	14	74185993	C14orf43;C14orf43	3'UTR;3'UTR	2710	1216	3926	-0.0021	0.0007	0.002825	0.542656	--
cg00549575	11	8008752	EIF3F	TSS200	2705	1226	3931	-0.0027	0.0009	0.002827	0.542656	--
cg23205949	10	91140307	IFIT1L	Body	2698	1212	3910	0.002	0.0007	0.002827	0.542656	++
cg01255417	6	10422636			2710	1230	3940	-0.0065	0.0022	0.00283	0.542656	--
cg17215215	1	27648674	TMEM222;TMEM222	1stExon;5'UTR	2702	1226	3928	-0.0007	0.0002	0.002834	0.542656	--
cg22467468	19	19774512	ATP13A1	TSS200	2709	1225	3934	-0.0005	0.0002	0.002835	0.542656	--
cg19914124	1	3073626	PRDM16;PRDM16	Body;Body	2710	1225	3935	-0.0023	0.0008	0.002836	0.542656	--
cg24495475	12	52667851			2710	1229	3939	-0.0035	0.0012	0.002836	0.542656	--
cg25477928	2	24583610	ITSN2;ITSN2;ITSN2	TSS1500;TSS1500;TSS1500	2707	1212	3919	-0.001	0.0003	0.002839	0.542656	--
cg25953453	20	30697017	TM9SF4	TSS1500	2710	1232	3942	0.0057	0.0019	0.002839	0.542656	++
cg11786839	6	1635578	GMDS	Body	2710	1227	3937	-0.0024	0.0008	0.00284	0.542656	--
cg17507573	15	79382998	RASGRF1;RASGRF1;RASGRF1;RASGRF1	5'UTR;1stExon;1stExon;5'UTR	2709	1223	3932	-0.0011	0.0004	0.002841	0.542656	--
cg17632711	5	174045291			2709	1231	3940	-0.0039	0.0013	0.002841	0.542656	--
cg26967579	5	65893440	MAST4;MAST4	Body;Body	2708	1224	3932	0.0022	0.0007	0.002842	0.542656	++
cg02847098	1	111991921	WDR77;ATP5F1;ATP5F1	TSS200;5'UTR;1stExon	2709	1218	3927	-0.0011	0.0004	0.002844	0.542656	--
cg05398883	1	42630335	GUCA2A	1stExon	2709	1225	3934	-0.002	0.0007	0.002847	0.542656	--
cg23206630	15	62942319	TLN2	Body	2709	1232	3941	-0.0066	0.0022	0.00285	0.542656	--
cg13442820	19	1672531			2708	1204	3912	-0.0006	0.0002	0.002851	0.542656	--
cg20650693	17	46986071	UBE2Z	1stExon	2710	1227	3937	-0.0005	0.0002	0.002853	0.542656	--
cg11551740	17	48049090	DLX4;DLX4	Body;TSS1500	2709	1210	3919	-0.0009	0.0003	0.002854	0.542656	--
cg08143636	8	92082417	OTUD6B	TSS200	2688	1175	3863	-0.0004	0.0001	0.002855	0.542656	--
cg00627788	3	196296266	WDR53;FBXO45	TSS1500;Body	2708	1224	3932	-0.0004	0.0001	0.002856	0.542656	--
cg20767111	7	155249648	EN2	TSS1500	2708	1217	3925	0.001	0.0003	0.002858	0.542656	++
cg07135732	1	91184290	BARHL2	TSS1500	2710	1228	3938	0.0027	0.0009	0.002867	0.542656	++
cg09230732	5	54603874	DHX29;SKIV2L2	TSS1500;1stExon	2710	1217	3927	-0.001	0.0003	0.002867	0.542656	--
cg21017348	12	29493833	ERGIC2	3'UTR	2709	1232	3941	-0.005	0.0017	0.002871	0.542656	--
cg07032245	16	2070748	NPW	3'UTR	2705	1222	3927	-0.0008	0.0003	0.002872	0.542656	--
cg22709783	5	52721293			2706	1232	3938	-0.0049	0.0017	0.002872	0.542656	--
cg02481778	13	77460607	KCTD12	TSS200	2707	1223	3930	-0.0004	0.0001	0.002875	0.542656	--
cg03844381	13	111805922	ARHGEF7;ARHGEF7;ARHGEF7;ARHGEF7	Body;TSS200;Body;Body	2701	1213	3914	-0.0003	0.0001	0.002875	0.542656	--
cg07582047	11	65658459	CCDC85B	1stExon	2708	1217	3925	-0.0004	0.0001	0.002876	0.542656	--
cg25763520	12	49687715	PRPH	TSS1500	2707	1225	3932	-0.0023	0.0008	0.002876	0.542656	--
cg03094285	4	8617738	CPZ;CPZ;CPZ	Body;Body;Body	2705	1211	3916	-0.0012	0.0004	0.002877	0.542656	--
cg08318842	16	55512806	MMP2	TSS1500	2710	1221	3931	0.0026	0.0009	0.002877	0.542656	++
cg14309500	18	66382077	CCDC102B;TMX3	TSS1500;Body	2708	1222	3930	-0.0003	0.0001	0.002877	0.542656	--
cg07642499	11	69957602	ANO1;ANO1	Body;Body	2710	1219	3929	-0.005	0.0017	0.002878	0.542656	--
cg18831738	6	13814565	CCDC90A	1stExon	2709	1206	3915	-0.0003	0.0001	0.002878	0.542656	--
cg24306515	7	112090466	IFRD1;IFRD1	TSS200;5'UTR	2709	1214	3923	-0.0011	0.0004	0.002885	0.542656	--
cg01965508	1	207120628	PIGR	TSS1500	2709	1231	3940	-0.003	0.001	0.002886	0.542656	--
cg11650763	5	92930530			2710	1227	3937	-0.004	0.0013	0.002888	0.542656	--
cg02910054	16	12241554	SNX29	Body	2710	1232	3942	0.0105	0.0035	0.002891	0.542656	++
cg07038191	16	29801882	KIF22	TSS200	2685	1213	3898	-0.0003	0.0001	0.002891	0.542656	--
cg23012703	15	68346524	PIAS1	TSS200	2686	1216	3902	-0.0006	0.0002	0.002891	0.542656	--
cg16799965	14	24605127	PSME1;PSME1	TSS1500;TSS1500	2710	1227	3937	-0.0006	0.0002	0.002894	0.542656	--
cg03237948	11	65833762	SF3B2	Body	2706	1212	3918	-0.0027	0.0009	0.002895	0.542656	--
cg00148513	1	241584653			2710	1227	3937	-0.0024	0.0008	0.0029	0.542656	--
cg20600916	8	37797458	GOT1L1	1stExon	2706	1220	3926	0.0019	0.0006	0.0029	0.542656	++
cg25069807	17	76171191	TK1	Body	2709	1154	3863	0.0025	0.0008	0.002902	0.542656	++
cg22796051	1	171771709			2710	1221	3931	0.0034	0.0012	0.002904	0.542656	++
[truncated: 407,565+ more rows]
