# Supplementary material for: DNA methylation in peripheral tissues and left-handedness
Source: Sci Rep. 2022 Apr 4;12:5606. doi: 10.1038/s41598-022-08998-0 (PMC8980054; doi:10.1038/s41598-022-08998-0)
Supplement: Supplementary file 4 — Supplementary Information 4. [file 41598_2022_8998_MOESM4_ESM.xlsx]

## Sheet: SupplementaryTable_33
Supplementary Table 33. Meta-analysis summary statistics (adjusted model)
cgid	CHR	Position	Gene	Gene region	N NTR	N ALSPAC	Weight	β	SE	p-value	q-value	Direction
cg22804475	8	20054597	ATP6V1B2	TSS200	2648	1030	3678	-0.0007	0.0002	1.283e-06	0.197397	--
cg09239756	12	106642360	CKAP4	TSS1500	2660	1052	3712	-0.0032	0.0007	1.816e-06	0.197397	--
cg22541911	12	51785465	GALNT6	TSS1500	2653	1043	3696	-0.001	0.0002	1.897e-06	0.197397	--
cg13719901	3	46608139	LRRC2;LRRC2	5'UTR;TSS200	2663	1052	3715	0.0081	0.0017	2.604e-06	0.197397	++
cg02850812	13	46961666	C13orf18	TSS200	2663	1047	3710	-0.0014	0.0003	2.623e-06	0.197397	--
cg16852837	18	51750955	MBD2;MBD2;MBD2;MBD2	1stExon;1stExon;5'UTR;5'UTR	2660	1051	3711	-0.0006	0.0001	3.277e-06	0.205512	--
cg09893588	20	61340109	NTSR1	TSS200	2657	1019	3676	-0.0011	0.0003	9.117e-06	0.256332	--
cg12402132	12	121148554	UNC119B	Body	2660	1054	3714	-0.0009	0.0002	9.542e-06	0.256332	--
cg05922972	15	77362853	TSPAN3;TSPAN3;TSPAN3	Body;Body;Body	2651	1046	3697	-0.0005	0.0001	1.089e-05	0.256332	--
cg25956012	20	35086635	DLGAP4	Body	2658	1048	3706	0.0031	0.0007	1.108e-05	0.256332	++
cg01777187	21	40721343	HMGN1	TSS1500	2655	1051	3706	-0.0009	0.0002	1.114e-05	0.256332	--
cg03333377	11	93277841	C11orf75	TSS1500	2661	1056	3717	0.0065	0.0015	1.124e-05	0.256332	++
cg19613592	15	59639303	MYO1E	Body	2661	1055	3716	-0.0051	0.0012	1.144e-05	0.256332	--
cg01513909	11	64889881	FAU;MRPL49	TSS1500;1stExon	2660	1055	3715	-0.0008	0.0002	1.176e-05	0.256332	--
cg17162132	11	62439285	C11orf83;C11orf48	1stExon;TSS200	2625	1023	3648	-0.0005	0.0001	1.39e-05	0.256332	--
cg24800655	12	133065941	FBRSL1	TSS1500	2663	1052	3715	-0.0005	0.0001	1.399e-05	0.256332	--
cg01878788	6	33176342	RING1;RING1	1stExon;5'UTR	2653	1033	3686	-0.0009	0.0002	1.521e-05	0.256332	--
cg00746864	17	65373877	PITPNC1;PITPNC1	TSS200;TSS200	2657	1051	3708	-0.001	0.0002	1.606e-05	0.256332	--
cg01822537	2	9695953	ADAM17	TSS200	2663	1051	3714	-0.0008	0.0002	1.699e-05	0.256332	--
cg07506334	16	3073707	HCFC1R1;HCFC1R1;HCFC1R1;THOC6;THOC6	Body;Body;Body;TSS1500;TSS1500	2660	1048	3708	-0.0021	0.0005	1.727e-05	0.256332	--
cg25999486	13	76056030	TBC1D4;TBC1D4	1stExon;5'UTR	2661	1041	3702	-0.0009	0.0002	1.771e-05	0.256332	--
cg14438323	17	58156134	HEATR6	1stExon	2658	1053	3711	-0.001	0.0002	1.774e-05	0.256332	--
cg24630209	17	60744606	MRC2	Body	2663	1057	3720	-0.0039	0.0009	1.83e-05	0.256332	--
cg14039020	8	99989605			2661	1058	3719	-0.0096	0.0022	1.857e-05	0.256332	--
cg06875060	7	128096171	C7orf68;C7orf68	5'UTR;5'UTR	2661	1055	3716	-0.0017	0.0004	1.957e-05	0.256332	--
cg23782833	7	218121	FAM20C	Body	2658	1055	3713	-0.0048	0.0011	2.012e-05	0.256332	--
cg13959088	3	13035351	IQSEC1	Body	2657	1054	3711	-0.0006	0.0001	2.112e-05	0.256332	--
cg13997759	19	39230902	CAPN12	Body	2659	1058	3717	-0.007	0.0016	2.16e-05	0.256332	--
cg14235273	17	47295142	ABI3;ABI3	Body;Body	2663	1057	3720	-0.0058	0.0014	2.279e-05	0.256332	--
cg01850135	16	4516078	NMRAL1	Body	2656	1058	3714	-0.0082	0.0019	2.347e-05	0.256332	--
cg15739997	20	48729771	UBE2V1;UBE2V1;UBE2V1;TMEM189-UBE2V1;UBE2V1	TSS200;Body;Body;Body;Body	2654	1055	3709	-0.0007	0.0002	2.427e-05	0.256332	--
cg27256934	11	61197489	CPSF7;CPSF7;CPSF7;SDHAF2	TSS200;TSS200;TSS200;TSS200	2660	1054	3714	-0.0008	0.0002	2.442e-05	0.256332	--
cg26528128	19	1095391	POLR2E	TSS200	2650	1054	3704	-0.0007	0.0002	2.518e-05	0.256332	--
cg03232960	7	2595437	C7orf27	TSS1500	2662	1053	3715	-0.0009	0.0002	2.578e-05	0.256332	--
cg11145633	14	91976900	SMEK1	TSS1500	2662	1053	3715	-0.0008	0.0002	2.603e-05	0.256332	--
cg22223602	11	119077220	CBL	1stExon	2654	1048	3702	-0.0006	0.0001	2.667e-05	0.256332	--
cg16532176	3	156393537	TIPARP;LOC100287227	5'UTR;TSS200	2660	1054	3714	-0.0022	0.0005	2.713e-05	0.256332	--
cg21344989	2	43864329	PLEKHH2	TSS200	2662	1054	3716	-0.0011	0.0003	2.867e-05	0.256332	--
cg23089549	11	44331905	ALX4	TSS200	2660	1057	3717	0.0054	0.0013	2.908e-05	0.256332	++
cg22790142	14	24769116	C14orf21;DHRS1;C14orf21;DHRS1	5'UTR;TSS1500;1stExon;TSS200	2659	1054	3713	-0.0006	0.0001	2.985e-05	0.256332	--
cg05771701	12	123259330	CCDC62;CCDC62;CCDC62	Body;Body;Body	2659	1051	3710	-0.0007	0.0002	3.019e-05	0.256332	--
cg10267855	11	67121112	POLD4;LOC100130987	TSS200;Body	2643	1054	3697	-0.0009	0.0002	3.037e-05	0.256332	--
cg18173908	7	129710284	KLHDC10	TSS200	2659	1048	3707	-0.0014	0.0003	3.149e-05	0.256332	--
cg13984393	1	52831958	CC2D1B	TSS200	2663	1051	3714	-0.0005	0.0001	3.242e-05	0.256332	--
cg11384281	3	64009226	PSMD6	TSS200	2661	1054	3715	-0.0006	0.0001	3.25e-05	0.256332	--
cg03960589	17	40840485	CNTNAP1	Body	2663	1051	3714	-0.0032	0.0008	3.286e-05	0.256332	--
cg12294506	8	6565850	AGPAT5	TSS200	2608	1001	3609	-0.0009	0.0002	3.299e-05	0.256332	--
cg18679324	5	85916067	COX7C	3'UTR	2652	1051	3703	0.0042	0.001	3.317e-05	0.256332	++
cg20185360	6	133119641	C6orf192;C6orf192	5'UTR;1stExon	2656	1052	3708	-0.0012	0.0003	3.338e-05	0.256332	--
cg01934142	4	39368026	RFC1	TSS200	2661	1048	3709	-0.0008	0.0002	3.56e-05	0.259279	--
cg21211480	17	41363774	TMEM106A	TSS200	2652	1040	3692	-0.0011	0.0003	3.562e-05	0.259279	--
cg24798115	7	149157735	ZNF777	5'UTR	2663	1054	3717	-0.0007	0.0002	3.601e-05	0.259279	--
cg24881202	1	11724943	FBXO6	5'UTR	2661	1057	3718	-0.0051	0.0012	3.652e-05	0.259279	--
cg10899904	8	74005557	C8orf84	TSS200	2659	1029	3688	-0.0012	0.0003	3.901e-05	0.271828	--
cg25626012	10	95721252	PIPSL	Body	2662	1052	3714	-0.0046	0.0011	4.156e-05	0.280489	--
cg04873147	13	73634369	KLF5	Body	2660	1034	3694	0.0019	0.0005	4.228e-05	0.280489	++
cg04985652	20	18568437	DTD1	TSS200	2661	1047	3708	-0.0028	0.0007	4.317e-05	0.280489	--
cg09124213	11	62432393	SNORA57;C11orf48;METTL12	TSS1500;Body;TSS1500	2659	1045	3704	-0.0007	0.0002	4.393e-05	0.280489	--
cg10767703	3	186524559	RFC4;RFC4	TSS200;TSS1500	2657	1054	3711	-0.0009	0.0002	4.398e-05	0.280489	--
cg17278249	12	76478805	NAP1L1;NAP1L1	TSS200;TSS200	2660	1055	3715	-0.0009	0.0002	4.585e-05	0.283985	--
cg05964622	7	1609908	PSMG3;KIAA1908;KIAA1908;KIAA1908;PSMG3	TSS1500;Body;Body;Body;TSS1500	2661	1054	3715	-0.0009	0.0002	4.607e-05	0.283985	--
cg07074390	21	40555500	PSMG1;PSMG1	TSS200;TSS200	2663	1047	3710	-0.0007	0.0002	5.041e-05	0.283985	--
cg01741924	16	31453406	ZNF843	5'UTR	2663	1053	3716	0.007	0.0017	5.154e-05	0.283985	++
cg26569144	5	170846504	FGF18	TSS200	2663	1055	3718	-0.0009	0.0002	5.156e-05	0.283985	--
cg01351037	15	85525384	PDE8A;PDE8A;PDE8A;PDE8A	5'UTR;5'UTR;1stExon;1stExon	2658	1051	3709	-0.0007	0.0002	5.166e-05	0.283985	--
cg20347626	2	25896320	DTNB;DTNB;DTNB;DTNB;DTNB;DTNB;DTNB;DTNB;DTNB;DTNB	1stExon;1stExon;1stExon;5'UTR;5'UTR;5'UTR;1stExon;5'UTR;1stExon;5'UTR	2649	1053	3702	-0.0007	0.0002	5.189e-05	0.283985	--
cg05297854	22	50623687	TRABD	TSS1500	2661	1035	3696	-0.0012	0.0003	5.257e-05	0.283985	--
cg15492422	19	2328553	SPPL2B;LSM7;SPPL2B	TSS200;Body;TSS200	2663	1051	3714	-0.0005	0.0001	5.26e-05	0.283985	--
cg18729886	14	61788339	PRKCH	TSS200	2663	1052	3715	-0.001	0.0003	5.282e-05	0.283985	--
cg14052221	9	80912058	PSAT1;PSAT1;PSAT1;PSAT1	1stExon;1stExon;5'UTR;5'UTR	2653	1039	3692	-0.0004	0.0001	5.283e-05	0.283985	--
cg04364453	2	10442941	HPCAL1;HPCAL1	TSS1500;TSS200	2663	1052	3715	-0.0005	0.0001	5.578e-05	0.295539	--
cg15260437	17	79430805	BAHCC1	Body	2662	1057	3719	-0.0061	0.0015	5.874e-05	0.295539	--
cg14719188	2	20851049	HS1BP3	TSS200	2658	1035	3693	-0.0006	0.0002	5.883e-05	0.295539	--
cg27088491	6	33362953	KIFC1	Body	2662	1056	3718	-0.0029	0.0007	5.939e-05	0.295539	--
cg00987513	1	145413337	HFE2;HFE2;HFE2;HFE2;HFE2;HFE2;HFE2;HFE2	1stExon;5'UTR;5'UTR;1stExon;1stExon;5'UTR;5'UTR;1stExon	2663	1055	3718	-0.004	0.001	6.049e-05	0.295539	--
cg12113561	17	36860216			2662	1055	3717	-0.0008	0.0002	6.147e-05	0.295539	--
cg15598244	1	23696413	C1orf213;C1orf213;ZNF436;C1orf213	3'UTR;Body;TSS200;1stExon	2663	1050	3713	0.0068	0.0017	6.167e-05	0.295539	++
cg27530239	17	46909074	CALCOCO2	5'UTR	2663	1039	3702	0.0051	0.0013	6.287e-05	0.295539	++
cg02660350	10	99186001	PGAM1	TSS200	2637	1051	3688	-0.0007	0.0002	6.387e-05	0.295539	--
cg01561160	8	98637229			2645	1032	3677	0.0021	0.0005	6.614e-05	0.295539	++
cg16860848	19	50269991	AP2A1;AP2A1	TSS200;TSS200	2663	1052	3715	-0.0009	0.0002	6.856e-05	0.295539	--
cg05862135	16	3074294	HCFC1R1;HCFC1R1;THOC6;HCFC1R1;THOC6;THOC6;THOC6	TSS200;TSS200;1stExon;TSS200;5'UTR;5'UTR;1stExon	2658	1040	3698	-0.0005	0.0001	6.883e-05	0.295539	--
cg03074872	20	45035404	ELMO2;ELMO2	TSS200;TSS200	2659	1046	3705	-0.0022	0.0005	6.917e-05	0.295539	--
cg17498424	22	42528123	CYP2D6;CYP2D6	TSS1500;TSS1500	2644	1042	3686	-0.0062	0.0016	6.937e-05	0.295539	--
cg00032419	17	27895566	TP53I13	TSS200	2650	1040	3690	-0.0006	0.0002	6.98e-05	0.295539	--
cg03546163	6	35654363	FKBP5;FKBP5;FKBP5;FKBP5	5'UTR;5'UTR;5'UTR;5'UTR	2658	1058	3716	0.0107	0.0027	7.081e-05	0.295539	++
cg15809694	7	150675516	KCNH2;KCNH2	TSS1500;TSS1500	2663	1052	3715	-0.0005	0.0001	7.174e-05	0.295539	--
cg10904972	11	119227328	USP2;USP2	3'UTR;3'UTR	2662	1053	3715	-0.0007	0.0002	7.303e-05	0.295539	--
cg21820436	3	130613407	ATP2C1;ATP2C1;ATP2C1;ATP2C1	TSS200;TSS200;TSS200;TSS200	2658	1051	3709	-0.0006	0.0001	7.311e-05	0.295539	--
cg11457695	19	59030948	ZBTB45	TSS200	2660	1052	3712	-0.0011	0.0003	7.337e-05	0.295539	--
cg17465133	8	12809420	C8orf79	5'UTR	2662	1047	3709	-0.0009	0.0002	7.396e-05	0.295539	--
cg04021745	1	236445389	ERO1LB	TSS200	2660	1042	3702	-0.0004	0.0001	7.521e-05	0.295539	--
cg02516845	16	84076320	SLC38A8	TSS1500	2662	1055	3717	-0.0071	0.0018	7.547e-05	0.295539	--
cg13759513	20	48448154	SLC9A8	Body	2659	1025	3684	0.0121	0.0031	7.552e-05	0.295539	++
cg05021796	5	180632114	TRIM7;TRIM7;TRIM7;TRIM7;TRIM7;TRIM7;TRIM7	1stExon;1stExon;TSS1500;TSS1500;5'UTR;5'UTR;TSS1500	2661	1035	3696	-0.0005	0.0001	7.569e-05	0.295539	--
cg15682575	4	88732782	IBSP	Body	2662	1052	3714	-0.005	0.0013	7.69e-05	0.295539	--
cg11032268	7	5632272	FSCN1	TSS200	2661	1041	3702	-0.0008	0.0002	7.756e-05	0.295539	--
cg06954540	11	65686660	C11orf68;C11orf68;DRAP1	TSS200;TSS200;TSS200	2663	1052	3715	-0.0005	0.0001	7.884e-05	0.295539	--
cg00856002	1	28198968	C1orf38;C1orf38;C1orf38	TSS200;TSS200;TSS200	2662	1053	3715	-0.0007	0.0002	7.966e-05	0.295539	--
cg09490756	16	86665961			2657	1043	3700	-0.0023	0.0006	8.099e-05	0.295539	--
cg27504064	1	233144837	PCNXL2	Body	2663	1052	3715	0.003	0.0008	8.111e-05	0.295539	++
cg18569704	19	13049634	CALR	Body	2663	1049	3712	-0.001	0.0003	8.129e-05	0.295539	--
cg18731789	11	64009083	FKBP2;FKBP2;FKBP2	TSS1500;5'UTR;5'UTR	2651	1054	3705	-0.001	0.0002	8.13e-05	0.295539	--
cg22860233	1	235324437	RBM34;RBM34;RBM34	Body;Body;Body	2649	1041	3690	-0.0009	0.0002	8.249e-05	0.295539	--
cg05972047	11	101785806	ANGPTL5;KIAA1377;KIAA1377	5'UTR;5'UTR;1stExon	2661	1052	3713	-0.0005	0.0001	8.28e-05	0.295539	--
cg07236781	1	25291041	RUNX3	1stExon	2657	1058	3715	-0.0063	0.0016	8.349e-05	0.295539	--
cg04217419	2	129075484	HS6ST1	Body	2660	1048	3708	-0.0007	0.0002	8.404e-05	0.295539	--
cg02822963	3	149470953	COMMD2	TSS1500	2662	1039	3701	0.003	0.0008	8.606e-05	0.297716	++
cg09340403	6	138247491			2662	1058	3720	0.0079	0.002	8.677e-05	0.297716	++
cg06550462	18	5544208	EPB41L3	TSS1500	2663	1056	3719	0.0039	0.001	8.741e-05	0.297716	++
cg12487497	15	34629995	SLC12A6;SLC12A6;SLC12A6;SLC12A6;SLC12A6	TSS200;TSS200;5'UTR;TSS1500;TSS1500	2658	1045	3703	-0.0005	0.0001	8.92e-05	0.297716	--
cg26299549	7	105162761	PUS7	TSS200	2660	1051	3711	-0.0007	0.0002	8.97e-05	0.297716	--
cg07474126	12	121975243	KDM2B;KDM2B	Body;Body	2663	1053	3716	-0.0006	0.0002	9.133e-05	0.297716	--
cg23986470	19	57831678	ZNF543	TSS200	2656	1047	3703	-0.0008	0.0002	9.139e-05	0.297716	--
cg14910495	2	219824329	CDK5R2	TSS200	2655	1051	3706	-0.0008	0.0002	9.141e-05	0.297716	--
cg09837748	14	31028383	G2E3;G2E3	1stExon;5'UTR	2655	1018	3673	-0.0007	0.0002	9.178e-05	0.297716	--
cg06504518	5	133984392	SEC24A	TSS200	2663	1052	3715	-0.0008	0.0002	9.281e-05	0.298484	--
cg22176353	13	114897925	RASA3	1stExon	2656	1053	3709	-0.0005	0.0001	9.501e-05	0.299802	--
cg24440625	10	126810216	CTBP2;CTBP2	5'UTR;5'UTR	2663	1056	3719	-0.0028	0.0007	9.561e-05	0.299802	--
cg25625872	20	62258572	GMEB2	TSS200	2660	1051	3711	-0.0004	0.0001	9.561e-05	0.299802	--
cg07472199	16	31453477	ZNF843	5'UTR	2663	1041	3704	0.0088	0.0022	9.71e-05	0.301958	++
cg26159934	7	105029497	SRPK2	TSS200	2663	1054	3717	-0.0008	0.0002	0.0001002	0.305085	--
cg15890707	5	172197278	DUSP1	Body	2660	1044	3704	0.004	0.001	0.000101	0.305085	++
cg27494615	2	9614744	IAH1	1stExon	2662	1054	3716	-0.001	0.0003	0.0001011	0.305085	--
cg23977631	2	100938799	LONRF2;LONRF2	5'UTR;1stExon	2661	1044	3705	-0.0006	0.0002	0.000102	0.305085	--
cg08914623	11	44327572	ALX4	Body	2639	1043	3682	-0.0005	0.0001	0.0001024	0.305085	--
cg11985287	19	2556805	GNG7	5'UTR	2663	1049	3712	-0.0043	0.0011	0.0001031	0.305085	--
cg26240185	11	13690157	FAR1	TSS200	2653	1050	3703	-0.0006	0.0001	0.0001057	0.305085	--
cg26444348	19	6530187	TNFSF9	TSS1500	2663	1043	3706	-0.0036	0.0009	0.0001072	0.305085	--
cg14538808	17	79869418	PCYT2	TSS200	2661	1046	3707	-0.0013	0.0003	0.0001081	0.305085	--
cg27086024	14	67982146	TMEM229B	TSS200	2660	1053	3713	-0.0006	0.0002	0.0001082	0.305085	--
cg08152263	22	35795274	MCM5	TSS1500	2663	1051	3714	0.0044	0.0011	0.0001102	0.305085	++
cg02473680	21	43639067	ABCG1;ABCG1;ABCG1;ABCG1;ABCG1;ABCG1	TSS1500;TSS200;5'UTR;Body;Body;TSS200	2656	1055	3711	-0.0007	0.0002	0.0001107	0.305085	--
cg00958781	5	140018929	TMCO6	TSS200	2644	1025	3669	-0.0006	0.0002	0.0001111	0.305085	--
cg13556604	1	203274688	BTG2;BTG2	5'UTR;1stExon	2662	1053	3715	-0.0007	0.0002	0.0001111	0.305085	--
cg06343669	12	132690782	GALNT9;GALNT9	Body;TSS1500	2663	1056	3719	-0.0102	0.0026	0.000112	0.305085	--
cg13624320	5	134734938	H2AFY;H2AFY;H2AFY;H2AFY	TSS200;5'UTR;TSS200;TSS200	2659	1044	3703	-0.0009	0.0002	0.0001125	0.305085	--
cg26209816	7	978305	ADAP1	Body	2655	1033	3688	0.0018	0.0005	0.0001125	0.305085	++
cg02861293	1	160011013	KCNJ10	3'UTR	2663	1057	3720	-0.0037	0.0009	0.0001127	0.305085	--
cg06798479	14	102553207	HSP90AA1;HSP90AA1	5'UTR;Body	2662	1055	3717	-0.0006	0.0001	0.0001147	0.306362	--
cg00466121	1	86174151	ZNHIT6;ZNHIT6	TSS200;TSS200	2663	1054	3717	-0.0013	0.0003	0.0001148	0.306362	--
cg24113439	19	11216129	LDLR	Body	2662	1050	3712	-0.0024	0.0006	0.0001158	0.306855	--
cg22987116	6	37461296	C6orf129	Body	2658	1055	3713	-0.003	0.0008	0.00012	0.312212	--
cg03263168	2	158732716	ACVR1;ACVR1	TSS1500;TSS1500	2662	1052	3714	-0.001	0.0003	0.0001205	0.312212	--
cg20680872	18	2655890	SMCHD1;SMCHD1	5'UTR;1stExon	2662	1046	3708	-0.0008	0.0002	0.0001219	0.312212	--
cg04025701	5	149829180	RPS14;RPS14;RPS14;RPS14;RPS14	5'UTR;1stExon;1stExon;5'UTR;5'UTR	2659	1042	3701	-0.0008	0.0002	0.0001222	0.312212	--
cg15389183	14	102829482	TECPR2;CINP	5'UTR;TSS1500	2658	1037	3695	-0.0007	0.0002	0.0001225	0.312212	--
cg10582450	1	153514008	S100A5	5'UTR	2662	1051	3713	-0.0034	0.0009	0.0001228	0.312212	--
cg13947949	1	17766238	RCC2;RCC2	TSS1500;TSS200	2662	1051	3713	-0.0006	0.0002	0.0001259	0.317945	--
cg20832722	2	198523055	RFTN2	Body	2659	1052	3711	-0.0064	0.0017	0.0001271	0.318835	--
cg03657573	3	182972326	MCF2L2;B3GNT5	Body;5'UTR	2663	1046	3709	-0.0007	0.0002	0.0001324	0.327319	--
cg05936194	3	75448983			2649	1037	3686	0.0027	0.0007	0.0001342	0.327319	++
cg22203547	5	145717010			2662	1057	3719	0.0044	0.0011	0.0001355	0.327319	++
cg13031623	4	184719773			2662	1053	3715	-0.0011	0.0003	0.0001357	0.327319	--
cg27309383	2	31361785	GALNT14	TSS1500	2663	1053	3716	0.0038	0.001	0.0001373	0.327319	++
cg16330517	18	43913699	RNF165	TSS1500	2661	1052	3713	-0.0009	0.0002	0.0001378	0.327319	--
cg01730970	1	27687074	MAP3K6	Body	2663	1037	3700	-0.0022	0.0006	0.0001393	0.327319	--
cg19926079	7	56119448	PSPH;CCT6A;CCT6A;CCT6A;CCT6A	TSS200;1stExon;5'UTR;5'UTR;1stExon	2653	1046	3699	-0.0006	0.0002	0.0001393	0.327319	--
cg09941884	16	891400			2662	1055	3717	0.0055	0.0015	0.0001395	0.327319	++
cg22228748	1	99385800	LPPR5;LPPR5	Body;Body	2661	1051	3712	-0.0029	0.0008	0.0001409	0.327319	--
cg06421633	17	48797139	LUC7L3;LUC7L3	1stExon;1stExon	2659	1051	3710	-0.0009	0.0002	0.000142	0.327319	--
cg05279284	14	24769176	DHRS1;C14orf21;DHRS1	TSS1500;1stExon;TSS200	2650	1037	3687	-0.0005	0.0001	0.0001421	0.327319	--
cg02425732	20	17662212	RRBP1;RRBP1	5'UTR;5'UTR	2652	1048	3700	-0.0022	0.0006	0.0001436	0.327319	--
cg15464112	8	101322646	RNF19A	TSS1500	2660	1054	3714	-0.0006	0.0002	0.0001438	0.327319	--
cg24704182	1	155108583	RAG1AP1;RAG1AP1;RAG1AP1	Body;Body;Body	2663	1049	3712	-0.0012	0.0003	0.0001442	0.327319	--
cg26047127	11	117743514	FXYD6;FXYD6;FXYD6;FXYD6;FXYD6	5'UTR;5'UTR;5'UTR;5'UTR;5'UTR	2662	1058	3720	-0.0046	0.0012	0.0001444	0.327319	--
cg23531873	3	25705861	TOP2B	TSS200	2656	1056	3712	-0.0014	0.0004	0.0001479	0.329851	--
cg18018498	11	102962968	DCUN1D5	TSS200	2658	1035	3693	-0.0015	0.0004	0.0001483	0.329851	--
cg09101796	12	52400667	GRASP	TSS200	2643	1051	3694	-0.0009	0.0002	0.0001487	0.329851	--
cg02976929	1	234656318			2655	1056	3711	-0.0022	0.0006	0.0001494	0.329851	--
cg24261808	11	93474459	C11orf54;TAF1D	TSS1500;5'UTR	2663	1047	3710	-0.0011	0.0003	0.0001499	0.329851	--
cg08506053	1	151737992	OAZ3;OAZ3	Body;TSS1500	2660	1058	3718	0.005	0.0013	0.0001508	0.329902	++
cg25798112	3	141595103	ATP1B3	TSS1500	2662	1055	3717	-0.0007	0.0002	0.0001539	0.334263	--
cg13239297	3	50192725	SEMA3F	TSS200	2662	1054	3716	-0.0015	0.0004	0.000155	0.334263	--
cg14180718	1	1850925	TMEM52	TSS200	2660	1045	3705	-0.001	0.0003	0.0001565	0.334263	--
cg21264189	13	79177782	POU4F1	TSS200	2656	1042	3698	-0.0015	0.0004	0.0001567	0.334263	--
cg05941247	12	131943683			2662	1045	3707	-0.0028	0.0007	0.0001582	0.334263	--
cg12338697	4	166034274	TMEM192	TSS1500	2661	1039	3700	-0.0012	0.0003	0.0001588	0.334263	--
cg16054642	15	85176679	SCAND2;SCAND2	Body;Body	2661	1054	3715	-0.0011	0.0003	0.0001593	0.334263	--
cg21796427	17	61562170	ACE;ACE	TSS200;Body	2663	1054	3717	-0.0021	0.0006	0.0001599	0.334263	--
cg16619935	16	2037439	GFER	3'UTR	2661	1054	3715	-0.0029	0.0008	0.0001646	0.339664	--
cg25715328	19	9649297	ZNF426;ZNF426	5'UTR;1stExon	2663	1052	3715	-0.0006	0.0002	0.0001653	0.339664	--
cg00989142	20	31331204	COMMD7;COMMD7;COMMD7;COMMD7	1stExon;5'UTR;5'UTR;1stExon	2663	1051	3714	-0.0006	0.0002	0.0001662	0.339664	--
cg13237829	19	14640386	TECR;MIR639;TECR	5'UTR;Body;1stExon	2658	1054	3712	-0.0009	0.0002	0.0001666	0.339664	--
cg02973320	1	162467753	UHMK1;UHMK1	1stExon;5'UTR	2654	1053	3707	-0.0008	0.0002	0.000167	0.339664	--
cg01721569	2	66810570			2663	1037	3700	-0.0016	0.0004	0.0001679	0.339664	--
cg00200289	17	73401734	GRB2;GRB2;GRB2;GRB2	5'UTR;1stExon;1stExon;5'UTR	2658	1046	3704	-0.0009	0.0003	0.0001692	0.340464	--
cg00616369	2	232329096	NCL;NCL	1stExon;5'UTR	2639	1022	3661	-0.0004	0.0001	0.0001754	0.341406	--
cg26245697	19	2282203	C19orf35	TSS200	2661	1052	3713	-0.0009	0.0002	0.0001781	0.341406	--
cg04003228	2	190539410	ANKAR	TSS1500	2659	1036	3695	-0.0008	0.0002	0.0001782	0.341406	--
cg04150574	19	12512037	ZNF799	TSS200	2659	1051	3710	-0.0009	0.0002	0.0001791	0.341406	--
cg11887124	14	101341331	MIR665	TSS200	2657	1056	3713	-0.0038	0.001	0.0001795	0.341406	--
cg14653250	11	66725860	PC;PC	TSS200;TSS200	2657	1045	3702	-0.0005	0.0001	0.0001797	0.341406	--
cg15868235	3	12486114			2660	1057	3717	-0.0086	0.0023	0.0001799	0.341406	--
cg15977026	12	53661908	ESPL1	TSS200	2652	1055	3707	-0.001	0.0003	0.00018	0.341406	--
cg22247039	17	18086863	ALKBH5	TSS200	2658	1044	3702	-0.0006	0.0002	0.00018	0.341406	--
cg18403606	11	104034982	PDGFD;PDGFD;PDGFD;PDGFD	5'UTR;1stExon;5'UTR;1stExon	2662	1051	3713	-0.0008	0.0002	0.0001805	0.341406	--
cg22693302	11	67188192	ATPGD1;ATPGD1	Body;Body	2663	1053	3716	-0.0009	0.0002	0.0001809	0.341406	--
cg16662139	6	27806254	HIST1H2BN;HIST1H2AK	TSS200;TSS200	2663	1050	3713	-0.0009	0.0003	0.0001824	0.341406	--
cg23653835	1	31538603	PUM1;PUM1	TSS200;TSS200	2654	1054	3708	-0.0009	0.0003	0.0001827	0.341406	--
cg10185552	2	61404578	AHSA2;AHSA2	1stExon;5'UTR	2663	1054	3717	-0.0006	0.0002	0.0001832	0.341406	--
cg12527384	11	123525060	SCN3B;SCN3B;SCN3B;SCN3B	1stExon;5'UTR;1stExon;5'UTR	2659	1050	3709	-0.0008	0.0002	0.0001837	0.341406	--
cg12100506	17	4901134	INCA1;INCA1;INCA1;INCA1;KIF1C	TSS1500;TSS1500;TSS1500;TSS1500;TSS200	2651	1049	3700	-0.0005	0.0001	0.0001846	0.341406	--
cg26351338	17	74721931	C17orf95;JMJD6;JMJD6	TSS1500;Body;Body	2662	1049	3711	0.0021	0.0006	0.0001851	0.341406	++
cg03907864	22	41865051	ACO2;PHF5A	TSS200;TSS1500	2653	1053	3706	-0.0006	0.0002	0.000186	0.341406	--
cg22464760	15	76352047	C15orf27	TSS1500	2659	1054	3713	-0.0009	0.0003	0.0001883	0.34247	--
cg01851809	14	57735266	MUDENG;MUDENG;EXOC5	TSS1500;TSS1500;Body	2662	1046	3708	-0.0015	0.0004	0.0001884	0.34247	--
cg19661569	22	19420050	HIRA;MRPL40;MRPL40	TSS1500;1stExon;5'UTR	2662	1053	3715	-0.0006	0.0002	0.0001898	0.342595	--
cg02679582	5	68389704	SLC30A5;SLC30A5	TSS200;TSS200	2662	1053	3715	-0.0009	0.0002	0.0001911	0.342595	--
cg25495217	7	6048875	PMS2;PMS2;AIMP2	TSS200;TSS200;TSS200	2663	1056	3719	-0.0005	0.0001	0.0001912	0.342595	--
cg17063910	11	433316	ANO9	Body	2663	1058	3721	-0.0049	0.0013	0.0001926	0.343468	--
cg18977061	10	17659544	PTPLA	TSS200	2655	1051	3706	-0.0005	0.0001	0.0001956	0.344455	--
cg04581571	4	114926897			2659	1055	3714	-0.0055	0.0015	0.0001958	0.344455	--
cg03392673	1	161993916	OLFML2B	TSS1500	2663	1040	3703	-0.0007	0.0002	0.0001959	0.344455	--
cg09014478	11	95523067	CEP57;FAM76B	TSS1500;TSS200	2662	1055	3717	-0.0007	0.0002	0.0001989	0.345749	--
cg02600978	6	30166754	TRIM26	Body	2663	1053	3716	0.0033	0.0009	0.0002031	0.345749	++
cg04783204	6	44191600	SLC29A1;SLC29A1;SLC29A1;SLC29A1;SLC29A1;SLC29A1	5'UTR;1stExon;5'UTR;5'UTR;5'UTR;5'UTR	2661	1053	3714	-0.0015	0.0004	0.0002034	0.345749	--
cg25057591	14	71374299	PCNX;PCNX	5'UTR;1stExon	2659	1049	3708	-0.0007	0.0002	0.0002043	0.345749	--
cg02917596	11	61447834	DAGLA	TSS200	2660	1042	3702	-0.0005	0.0001	0.0002051	0.345749	--
cg24973591	4	10079421	WDR1;WDR1	Body;Body	2662	1050	3712	-0.0036	0.001	0.0002058	0.345749	--
cg07888856	6	137243386	SLC35D3	TSS200	2663	1055	3718	-0.0007	0.0002	0.0002062	0.345749	--
cg22524065	8	25902980	EBF2	TSS1500	2662	1036	3698	-0.0006	0.0002	0.0002068	0.345749	--
cg11666087	1	49242513	BEND5;AGBL4;BEND5	1stExon;Body;5'UTR	2662	1024	3686	-0.0009	0.0002	0.000207	0.345749	--
cg27654505	4	99579615	TSPAN5;TSPAN5	1stExon;5'UTR	2663	1048	3711	-0.0004	0.0001	0.0002071	0.345749	--
cg14678099	5	175299587	CPLX2;CPLX2	5'UTR;5'UTR	2661	1053	3714	-0.0006	0.0002	0.000208	0.345749	--
cg04246880	10	135150497	CALY	TSS200	2661	1052	3713	-0.0007	0.0002	0.0002083	0.345749	--
cg11750133	10	93647217			2662	1045	3707	-0.0005	0.0001	0.0002087	0.345749	--
cg19048426	11	1594312	HCCA2;DUSP8;LOC338651	Body;TSS1500;Body	2657	1042	3699	-0.0006	0.0002	0.0002095	0.345749	--
cg06312785	3	135685131	PPP2R3A	5'UTR	2660	1041	3701	-0.0005	0.0001	0.0002124	0.349005	--
cg16691989	13	99852566	UBAC2;UBAC2;UBAC2	TSS200;TSS1500;TSS1500	2651	1054	3705	-0.0007	0.0002	0.0002145	0.349357	--
cg01355753	16	30457524	SEPHS2	TSS1500	2663	1058	3721	0.0095	0.0026	0.000215	0.349357	++
cg22121647	7	134845376	TMEM140	5'UTR	2661	1058	3719	0.0052	0.0014	0.0002154	0.349357	++
cg13550401	7	2288716	NUDT1;NUDT1;NUDT1;NUDT1;NUDT1;NUDT1;NUDT1	Body;Body;Body;Body;Body;Body;Body	2663	1021	3684	0.0098	0.0027	0.0002198	0.354964	++
cg16460359	15	72612629	BRUNOL6	TSS200	2659	1052	3711	-0.0006	0.0002	0.0002213	0.355637	--
cg01910494	16	89139320			2653	1023	3676	-0.0009	0.0002	0.0002239	0.355637	--
cg27471464	17	79633772	CCDC137;C17orf90;CCDC137	1stExon;TSS200;5'UTR	2630	1037	3667	-0.0005	0.0001	0.0002242	0.355637	--
cg12500891	11	57225987			2661	1038	3699	0.0016	0.0004	0.0002251	0.355637	++
cg27470012	16	48643924	N4BP1;N4BP1	5'UTR;1stExon	2661	1051	3712	-0.0005	0.0001	0.0002276	0.355637	--
cg20208633	4	55405888			2657	1023	3680	-0.0034	0.0009	0.0002286	0.355637	--
cg22001533	2	50574516	NRXN1;NRXN1;NRXN1;NRXN1	Body;1stExon;5'UTR;Body	2651	1051	3702	0.0039	0.0011	0.0002291	0.355637	++
cg07027305	7	2059796	MAD1L1;MAD1L1;MAD1L1	Body;Body;Body	2658	1057	3715	0.0077	0.0021	0.0002316	0.355637	++
cg01850934	14	68141664	VTI1B	TSS200	2650	1038	3688	-0.0007	0.0002	0.0002319	0.355637	--
cg15602950	3	45731220	SACM1L	Body	2656	1044	3700	-0.0007	0.0002	0.0002334	0.355637	--
cg02433884	10	102790876	SFXN3;PDZD7;PDZD7	TSS200;1stExon;5'UTR	2646	1050	3696	-0.0006	0.0002	0.000234	0.355637	--
cg07546433	8	102063914			2663	1054	3717	0.004	0.0011	0.0002345	0.355637	++
cg12391563	2	27434617	C2orf28;C2orf28;SLC5A6;C2orf28;SLC5A6	TSS1500;TSS1500;5'UTR;TSS1500;Body	2657	1052	3709	-0.0008	0.0002	0.0002348	0.355637	--
cg22037593	5	132148963	ANKRD43	TSS200	2660	1049	3709	-0.0009	0.0003	0.000237	0.355637	--
cg12255318	6	30294854	TRIM39;HCG18;HCG18;TRIM39	5'UTR;Body;Body;TSS200	2663	1051	3714	-0.0004	0.0001	0.0002374	0.355637	--
cg09776094	16	89357477	ANKRD11	Body	2660	1057	3717	-0.0025	0.0007	0.0002381	0.355637	--
cg15437457	12	1100385	ERC1;ERC1;ERC1;ERC1;ERC1	TSS200;TSS200;TSS200;TSS200;TSS200	2657	1049	3706	-0.0007	0.0002	0.0002382	0.355637	--
cg24004745	3	190231805	IL1RAP;IL1RAP;IL1RAP;IL1RAP;IL1RAP;IL1RAP	TSS200;TSS200;TSS200;TSS200;TSS200;TSS200	2661	1055	3716	-0.0007	0.0002	0.0002388	0.355637	--
cg11820993	17	79633565	CCDC137;C17orf90	TSS200;1stExon	2660	1050	3710	-0.0005	0.0001	0.0002396	0.355637	--
cg15362155	11	62066533	SCGB1D4;SCGB1D4	5'UTR;1stExon	2661	1058	3719	-0.0069	0.0019	0.0002398	0.355637	--
cg08378782	11	64512197	RASGRP2;RASGRP2;RASGRP2	TSS1500;5'UTR;5'UTR	2656	1041	3697	-0.0008	0.0002	0.0002403	0.355637	--
cg15929693	10	72972132	UNC5B	TSS200	2661	1054	3715	-0.0009	0.0002	0.0002418	0.355637	--
cg01360627	6	31544931	TNF	Body	2661	1058	3719	-0.0067	0.0018	0.0002425	0.355637	--
cg10279794	8	143751204	JRK;JRK	5'UTR;5'UTR	2652	1041	3693	-0.0004	0.0001	0.0002429	0.355637	--
cg01238679	20	31407766	MAPRE1;MAPRE1	5'UTR;1stExon	2661	1052	3713	-0.0009	0.0002	0.0002447	0.356884	--
cg12450040	1	154975359	ZBTB7B	5'UTR	2660	1049	3709	-0.0007	0.0002	0.0002491	0.357027	--
cg20061884	7	108210449	THAP5;DNAJB9;THAP5;DNAJB9	TSS1500;1stExon;TSS1500;5'UTR	2662	1052	3714	-0.0006	0.0002	0.0002526	0.357027	--
cg03983811	10	99400441	PI4K2A	TSS200	2663	1053	3716	-0.0006	0.0002	0.0002527	0.357027	--
cg12555306	19	58459142	ZNF256	TSS200	2662	1046	3708	-0.0004	0.0001	0.0002531	0.357027	--
cg13271632	13	26795768	RNF6;RNF6;RNF6;RNF6	1stExon;5'UTR;5'UTR;5'UTR	2654	1053	3707	-0.0006	0.0002	0.0002548	0.357027	--
cg07832834	1	2457954	PANK4	1stExon	2662	1026	3688	-0.0009	0.0002	0.0002551	0.357027	--
cg18718634	11	118023765	SCN4B;SCN4B	TSS200;TSS200	2663	1041	3704	-0.0005	0.0001	0.0002554	0.357027	--
cg22685369	1	234040395	SLC35F3	TSS1500	2659	1045	3704	-0.0007	0.0002	0.0002566	0.357027	--
cg21611775	3	11058836	SLC6A1	5'UTR	2657	1019	3676	-0.0025	0.0007	0.0002573	0.357027	--
cg07055330	2	239986535	HDAC4	Body	2661	1054	3715	-0.0025	0.0007	0.0002585	0.357027	--
cg07556148	3	49577474			2657	1051	3708	-0.0009	0.0003	0.0002588	0.357027	--
cg26444623	18	47792921	CCDC11	TSS200	2658	1017	3675	-0.0007	0.0002	0.0002588	0.357027	--
cg17339505	10	43572621	RET;RET;RET;RET	5'UTR;5'UTR;1stExon;1stExon	2658	1040	3698	-0.0005	0.0001	0.0002589	0.357027	--
cg20536263	22	41418742			2661	1052	3713	-0.0004	0.0001	0.0002604	0.357027	--
cg07318428	10	11653985	USP6NL	TSS1500	2660	1054	3714	-0.0006	0.0002	0.0002617	0.357027	--
cg04992837	19	7553823	PEX11G	Body	2662	1054	3716	-0.0008	0.0002	0.0002623	0.357027	--
cg07795790	11	94227109	MRE11A;MRE11A;ANKRD49	TSS200;TSS200;TSS200	2658	1053	3711	-0.0005	0.0001	0.000263	0.357027	--
cg13946860	20	35807510	RPN2;RPN2;C20orf132;RPN2;C20orf132;RPN2;C20orf132	1stExon;5'UTR;Body;5'UTR;Body;1stExon;Body	2643	1038	3681	-0.0004	0.0001	0.0002632	0.357027	--
cg26346718	17	79482045			2658	1055	3713	-0.0007	0.0002	0.000265	0.357027	--
cg27651220	16	87641133	JPH3	Body	2661	1058	3719	-0.0045	0.0012	0.0002681	0.357027	--
cg06440553	19	41222923	ADCK4;ITPKC	TSS200;TSS200	2659	1052	3711	-0.0007	0.0002	0.0002695	0.357027	--
cg15293582	10	72362866	PRF1;PRF1	TSS1500;TSS1500	2663	1058	3721	-0.0058	0.0016	0.0002698	0.357027	--
cg11694418	1	12678208	DHRS3	TSS1500	2661	1054	3715	-0.0007	0.0002	0.0002701	0.357027	--
cg12790592	14	89884273	FOXN3;FOXN3	TSS1500;5'UTR	2655	1053	3708	-0.0008	0.0002	0.0002712	0.357027	--
cg19524533	11	33848160			2662	1045	3707	-0.0033	0.0009	0.000274	0.357027	--
cg04467278	15	40226257	EIF2AK4	TSS200	2644	1025	3669	-0.0004	0.0001	0.0002747	0.357027	--
cg25252478	2	3622661	RPS7	TSS200	2661	1051	3712	-0.001	0.0003	0.0002747	0.357027	--
cg15991072	1	67773404	IL12RB2;IL12RB2	5'UTR;1stExon	2662	1047	3709	-0.0006	0.0002	0.0002755	0.357027	--
cg14389810	8	126442581	TRIB1;TRIB1	5'UTR;1stExon	2661	1054	3715	-0.0006	0.0002	0.0002767	0.357027	--
cg18174326	2	242088999	PASK;PPP1R7	TSS200;TSS1500	2643	1026	3669	-0.0003	0.0001	0.0002768	0.357027	--
cg05764403	17	26989294	SUPT6H;SDF2	TSS200;TSS1500	2652	1052	3704	-0.0007	0.0002	0.0002776	0.357027	--
cg24571794	5	179564268	RASGEF1C	Body	2663	1047	3710	-0.0025	0.0007	0.0002782	0.357027	--
cg01255850	16	88162906			2663	1051	3714	0.0045	0.0012	0.0002792	0.357027	++
cg02656594	16	27412496	IL21R	TSS1500	2663	1058	3721	0.0074	0.002	0.0002793	0.357027	++
cg10587401	1	120292140	HMGCS2;HMGCS2	3'UTR;3'UTR	2662	1048	3710	-0.0039	0.0011	0.0002809	0.357027	--
cg27149285	3	50375164	RASSF1;RASSF1;RASSF1;RASSF1	TSS1500;Body;Body;5'UTR	2662	1054	3716	-0.0007	0.0002	0.000281	0.357027	--
cg22482194	17	43394337	MAP3K14;MAP3K14	5'UTR;1stExon	2660	1045	3705	-0.0006	0.0002	0.0002829	0.357027	--
cg02153089	11	777833	PDDC1	TSS1500	2663	1054	3717	-0.0008	0.0002	0.0002835	0.357027	--
cg02942044	18	55297659			2661	1050	3711	-0.0008	0.0002	0.0002846	0.357027	--
cg11460364	2	162931397	DPP4	TSS1500	2654	1047	3701	0.0044	0.0012	0.0002847	0.357027	++
cg07847424	16	725543	RHBDL1	TSS1500	2662	1053	3715	-0.0005	0.0001	0.000285	0.357027	--
cg23674344	17	48503163	ACSF2	TSS1500	2663	1027	3690	0.0028	0.0008	0.0002871	0.357027	++
cg25439632	8	49892209			2662	1058	3720	0.0072	0.002	0.0002882	0.357027	++
cg04389897	6	10398601	TFAP2A;TFAP2A;TFAP2A	3'UTR;3'UTR;3'UTR	2663	1017	3680	-0.006	0.0017	0.0002891	0.357027	--
cg13800542	6	137113325	MAP3K5;MAP3K5	1stExon;5'UTR	2660	1055	3715	-0.001	0.0003	0.0002903	0.357027	--
cg21055707	12	110486280	C12orf76	Body	2661	1051	3712	-0.0007	0.0002	0.0002906	0.357027	--
cg16956876	6	31746820	VARS	Body	2660	1057	3717	-0.003	0.0008	0.0002914	0.357027	--
cg07713031	19	2702863	GNG7	TSS200	2662	1053	3715	-0.0009	0.0003	0.0002924	0.357027	--
cg04385631	12	46385625	SFRS2IP	TSS1500	2662	1048	3710	-0.0006	0.0002	0.0002935	0.357027	--
cg12365107	3	52720035	GNL3;GNL3;GNL3;PBRM1;GNL3;GNL3;GNL3	1stExon;5'UTR;5'UTR;TSS200;1stExon;5'UTR;1stExon	2648	1024	3672	-0.0004	0.0001	0.0002952	0.357027	--
cg25718735	10	132959070	TCERG1L	Body	2661	1045	3706	-0.0014	0.0004	0.0002954	0.357027	--
cg11370532	19	12912578	PRDX2;PRDX2;PRDX2;PRDX2	5'UTR;5'UTR;1stExon;1stExon	2663	1055	3718	-0.0008	0.0002	0.0002962	0.357027	--
cg18261223	5	32711517	NPR3	TSS200	2663	1009	3672	0.0018	0.0005	0.0002968	0.357027	++
cg06982551	16	2587708	PDPK1;PDPK1	TSS1500;TSS1500	2660	1048	3708	-0.0006	0.0002	0.000297	0.357027	--
cg07129212	7	6487749	DAGLB;DAGLB	TSS200;TSS200	2660	1052	3712	-0.001	0.0003	0.0002992	0.357027	--
cg15778365	3	133524658	SRPRB	TSS200	2660	1055	3715	-0.0009	0.0002	0.0002992	0.357027	--
cg10700643	1	55270680	C1orf177;C1orf177	TSS1500;TSS1500	2663	1058	3721	-0.0059	0.0016	0.0002996	0.357027	--
cg11993300	10	75571334	NDST2;NDST2	1stExon;5'UTR	2661	1048	3709	-0.0005	0.0001	0.0003004	0.357027	--
cg21323494	17	3772920	CAMKK1;CAMKK1;CAMKK1	Body;Body;Body	2659	1058	3717	-0.0034	0.0009	0.0003008	0.357027	--
cg21206266	8	98656243	MTDH	TSS200	2655	1044	3699	-0.001	0.0003	0.0003021	0.357027	--
cg07709080	15	69113453	ANP32A	TSS200	2663	1052	3715	-0.0008	0.0002	0.0003033	0.357027	--
cg13683040	9	37035766	PAX5	TSS1500	2662	1052	3714	0.0043	0.0012	0.0003048	0.357027	++
cg05496738	2	26101556	ASXL2	TSS1500	2663	1046	3709	-0.0006	0.0002	0.0003061	0.357027	--
cg02955077	1	92764419	RPAP2;GLMN	TSS200;5'UTR	2663	1052	3715	-0.0006	0.0002	0.0003072	0.357027	--
cg00027499	16	30759507	PHKG2	TSS1500	2661	1053	3714	-0.0007	0.0002	0.0003121	0.357027	--
cg13174009	1	68962833	DEPDC1;DEPDC1	TSS200;TSS200	2662	1049	3711	-0.0005	0.0002	0.0003122	0.357027	--
cg16911228	1	51433939	CDKN2C	TSS1500	2656	1052	3708	-0.0007	0.0002	0.0003127	0.357027	--
cg18173058	12	114838359	TBX5;TBX5;TBX5;TBX5	Body;Body;Body;Body	2663	1046	3709	0.0039	0.0011	0.0003131	0.357027	++
cg05441541	16	1543911	TELO2	5'UTR	2662	1054	3716	-0.0008	0.0002	0.0003148	0.357027	--
cg00330502	2	219264282	CTDSP1;CTDSP1	TSS1500;TSS200	2662	1049	3711	-0.0005	0.0001	0.0003149	0.357027	--
cg05904808	5	57790494	GAPT	Body	2663	1040	3703	0.0041	0.0011	0.0003161	0.357027	++
cg12474312	8	28348088	FBXO16	TSS1500	2663	1041	3704	-0.0031	0.0008	0.0003163	0.357027	--
cg00099766	6	90120705	RRAGD	Body	2663	1051	3714	0.0059	0.0016	0.0003174	0.357027	++
cg26404886	12	56386083	RAB5B	3'UTR	2663	1040	3703	0.0024	0.0007	0.0003174	0.357027	++
cg07924154	1	1855209			2663	1058	3721	-0.0055	0.0015	0.0003195	0.357027	--
cg03216261	6	44265681	TCTE1	TSS1500	2657	1051	3708	-0.001	0.0003	0.0003203	0.357027	--
cg15576342	15	93139511			2662	1057	3719	-0.004	0.0011	0.0003208	0.357027	--
cg11945228	6	32940368	BRD2;BRD2	5'UTR;5'UTR	2659	1044	3703	-0.0006	0.0002	0.0003212	0.357027	--
cg20583684	11	33722499	C11orf91	TSS1500	2656	1042	3698	-0.0007	0.0002	0.0003221	0.357027	--
cg12026015	12	56615727	RNF41;RNF41;RNF41;RNF41	TSS200;5'UTR;1stExon;TSS200	2661	1053	3714	-0.0009	0.0003	0.0003222	0.357027	--
cg07243103	16	699355	WDR90	TSS200	2657	1021	3678	-0.0003	0.0001	0.0003224	0.357027	--
cg26576206	19	1064938	ABCA7	Body	2663	1041	3704	0.0089	0.0025	0.0003241	0.357027	++
cg24554054	7	99216405	ZNF498	5'UTR	2663	1057	3720	-0.003	0.0008	0.0003242	0.357027	--
cg21755257	18	23806431	TAF4B;TAF4B	5'UTR;1stExon	2662	1049	3711	-0.0005	0.0001	0.0003245	0.357027	--
cg07279178	16	22217694	EEF2K;EEF2K	5'UTR;1stExon	2662	1053	3715	-0.0008	0.0002	0.0003261	0.357102	--
cg15629134	6	43027399	KLC4;KLC4;MRPL2;KLC4;KLC4;KLC4;KLC4	TSS1500;5'UTR;TSS200;TSS1500;5'UTR;1stExon;1stExon	2662	1055	3717	-0.001	0.0003	0.0003265	0.357102	--
cg23675000	15	31948632	OTUD7A	TSS1500	2663	1057	3720	-0.0034	0.0009	0.0003289	0.357102	--
cg17598574	1	112171207	RAP1A;RAP1A	5'UTR;5'UTR	2659	1056	3715	0.0055	0.0015	0.0003294	0.357102	++
cg17350720	15	38857252	RASGRP1;RASGRP1	TSS1500;TSS1500	2658	1055	3713	-0.0006	0.0002	0.0003319	0.357102	--
cg11445123	20	2781478	CPXM1	TSS200	2661	1052	3713	-0.0021	0.0006	0.0003326	0.357102	--
cg22295064	11	70244434	CTTN;CTTN	TSS1500;TSS200	2658	1026	3684	-0.0012	0.0003	0.0003339	0.357102	--
cg23161218	17	7461638	TNFSF13;TNFSF13;TNFSF13;TNFSF13;TNFSF12-TNFSF13;TNFSF13;TNFSF13	5'UTR;5'UTR;1stExon;1stExon;Body;1stExon;5'UTR	2663	1058	3721	0.0062	0.0017	0.0003348	0.357102	++
cg14976971	1	229478633	C1orf96	5'UTR	2662	1055	3717	-0.0007	0.0002	0.0003358	0.357102	--
cg01166892	16	85320882			2662	1054	3716	-0.0032	0.0009	0.0003359	0.357102	--
cg24385632	11	16838615	PLEKHA7	Body	2662	1050	3712	-0.0018	0.0005	0.0003376	0.357102	--
cg24428758	2	224467086	SCG2;SCG2	5'UTR;1stExon	2662	1057	3719	0.0038	0.0011	0.0003382	0.357102	++
cg14397361	9	140149997	COBRA1	1stExon	2662	1055	3717	-0.0004	0.0001	0.0003403	0.357102	--
cg20253652	19	38397635	WDR87;SIPA1L3	TSS1500;TSS1500	2663	1054	3717	-0.0008	0.0002	0.0003412	0.357102	--
cg24290320	4	148701131	ARHGAP10	Body	2662	1058	3720	-0.0069	0.0019	0.0003413	0.357102	--
cg20586124	18	19998018	CTAGE1	TSS200	2648	1039	3687	-0.0032	0.0009	0.0003416	0.357102	--
cg22374415	2	188210673	CALCRL	3'UTR	2659	1057	3716	-0.0047	0.0013	0.0003424	0.357102	--
cg12245438	18	3012994	LPIN2	TSS1500	2661	1053	3714	-0.0005	0.0001	0.0003425	0.357102	--
cg07532993	19	7553986	PEX11G	TSS200	2663	1054	3717	-0.0004	0.0001	0.0003426	0.357102	--
cg05957285	12	1099985	ERC1;ERC1;ERC1;ERC1;ERC1	TSS1500;TSS1500;TSS1500;TSS1500;TSS1500	2661	1054	3715	-0.0005	0.0001	0.0003446	0.358195	--
cg25624596	15	64443873	SNX22	TSS200	2659	1054	3713	-0.0009	0.0002	0.0003513	0.360486	--
cg03941040	10	60145128	TFAM	TSS200	2652	1046	3698	-0.0007	0.0002	0.0003518	0.360486	--
cg03611732	10	21785697	C10orf114;MIR1915	1stExon;TSS200	2659	1053	3712	-0.0005	0.0001	0.0003526	0.360486	--
cg25665152	3	49761251	GMPPB;GMPPB;GMPPB;GMPPB	1stExon;5'UTR;1stExon;5'UTR	2662	1053	3715	-0.0008	0.0002	0.0003535	0.360486	--
cg12279125	8	2129970			2662	1055	3717	-0.0067	0.0019	0.0003541	0.360486	--
cg26811868	7	64878073			2663	1058	3721	-0.006	0.0017	0.0003554	0.360486	--
cg18593717	1	156722068	HDGF;HDGF;HDGF	TSS200;TSS1500;1stExon	2607	1045	3652	-0.0004	0.0001	0.0003573	0.360486	--
cg02060794	3	52273307	TWF2	TSS200	2663	1052	3715	-0.0005	0.0001	0.0003605	0.360486	--
cg26233529	9	37801319	DCAF10	1stExon	2659	1049	3708	-0.0006	0.0002	0.0003621	0.360486	--
cg11844198	4	154387428	KIAA0922;KIAA0922	TSS200;TSS200	2654	1050	3704	-0.0007	0.0002	0.0003633	0.360486	--
cg10975057	1	197743960	DENND1B;DENND1B	Body;Body	2663	1054	3717	-0.0007	0.0002	0.0003641	0.360486	--
cg16314058	1	43312353	ZNF691	5'UTR	2661	1053	3714	-0.0005	0.0001	0.0003647	0.360486	--
cg19285752	17	17699461	RAI1	Body	2660	1052	3712	-0.0017	0.0005	0.0003656	0.360486	--
cg04116545	6	125684679			2663	1019	3682	0.0024	0.0007	0.0003658	0.360486	++
cg11028622	3	94093345			2662	1056	3718	0.0058	0.0016	0.000366	0.360486	++
cg04233054	1	23112654	EPHB2;EPHB2	Body;Body	2663	1051	3714	-0.0032	0.0009	0.0003664	0.360486	--
cg23296392	10	72648329	PCBD1;PCBD1	1stExon;5'UTR	2661	1054	3715	-0.0008	0.0002	0.0003673	0.360486	--
cg07603881	1	21065497			2659	1057	3716	-0.0038	0.0011	0.0003686	0.360486	--
cg24187352	11	356313			2652	1051	3703	-0.0006	0.0002	0.0003689	0.360486	--
cg09677724	16	70488359	FUK	TSS200	2662	1052	3714	-0.0004	0.0001	0.0003698	0.360486	--
cg27080601	4	147443215	SLC10A7;SLC10A7	TSS200;TSS200	2657	1055	3712	-0.0008	0.0002	0.0003709	0.360486	--
cg08113093	1	38019707	SNIP1	1stExon	2662	1052	3714	-0.0008	0.0002	0.0003714	0.360486	--
cg23158051	2	65454692	ACTR2;ACTR2	TSS200;TSS200	2663	1048	3711	-0.0004	0.0001	0.0003722	0.360486	--
cg18057548	19	3617614	C19orf29;C19orf29	Body;Body	2658	1054	3712	0.0052	0.0015	0.0003728	0.360486	++
cg08050663	14	77725701	TMEM63C	3'UTR	2661	1046	3707	-0.0027	0.0008	0.0003732	0.360486	--
cg17934790	19	14693742	CLEC17A	TSS200	2662	1058	3720	0.007	0.002	0.000375	0.360486	++
cg13397067	3	13521642	HDAC11;HDAC11	TSS200;TSS1500	2659	1055	3714	-0.0006	0.0002	0.0003756	0.360486	--
cg15125472	19	36248077	HSPB6;C19orf55	TSS200;TSS1500	2662	1057	3719	0.0049	0.0014	0.0003773	0.360486	++
cg20465143	8	144653962	C8orf73	Body	2658	1047	3705	0.0012	0.0003	0.0003779	0.360486	++
cg09482777	2	80531645	CTNNA2;LRRTM1;CTNNA2	Body;TSS200;Body	2659	1037	3696	-0.0008	0.0002	0.000379	0.360486	--
cg07386190	1	182361453	GLUL;GLUL;GLUL	TSS200;TSS1500;TSS200	2661	1052	3713	-0.0012	0.0003	0.0003793	0.360486	--
cg07441654	11	1330807	TOLLIP;LOC255512;TOLLIP	1stExon;TSS200;5'UTR	2662	1052	3714	-0.0003	0.0001	0.000383	0.360486	--
cg24375287	13	50366190	KPNA3	Body	2656	1054	3710	-0.0007	0.0002	0.0003831	0.360486	--
cg26536358	1	203830875	SNRPE	Body	2663	1049	3712	-0.0009	0.0002	0.0003831	0.360486	--
cg06107469	12	56862350	SPRYD4;SPRYD4	1stExon;5'UTR	2663	1053	3716	-0.0006	0.0002	0.0003839	0.360486	--
cg08080475	2	110962626	NPHP1;NPHP1;NPHP1;NPHP1;NPHP1;NPHP1;NPHP1;NPHP1	1stExon;5'UTR;5'UTR;1stExon;5'UTR;5'UTR;1stExon;1stExon	2655	1045	3700	-0.0005	0.0001	0.0003892	0.360486	--
cg09177131	1	114696462	SYT6;SYT6	5'UTR;1stExon	2654	1049	3703	-0.0007	0.0002	0.0003899	0.360486	--
cg09111071	4	38665154	FLJ13197;KLF3	Body;TSS1500	2663	1051	3714	-0.0011	0.0003	0.0003901	0.360486	--
cg13470644	19	1568080	MEX3D	TSS200	2662	1057	3719	-0.0006	0.0002	0.0003908	0.360486	--
cg11303749	6	26027410	HIST1H4B	1stExon	2659	1054	3713	0.0024	0.0007	0.0003928	0.360486	++
cg15985196	1	39325463	RRAGC	TSS200	2663	1050	3713	-0.0007	0.0002	0.000398	0.360486	--
cg15079934	11	1892307	LSP1;LSP1;LSP1;LSP1;LSP1	5'UTR;5'UTR;Body;1stExon;5'UTR	2663	1058	3721	-0.0055	0.0016	0.0003984	0.360486	--
cg10396171	16	605214			2660	1056	3716	-0.0058	0.0016	0.0003986	0.360486	--
cg05858008	14	52164293	FRMD6;FRMD6	Body;Body	2660	1058	3718	-0.007	0.002	0.0003993	0.360486	--
cg14260169	10	72344881			2659	1056	3715	0.0075	0.0021	0.0004013	0.360486	++
cg14436888	8	124286735	ZHX1;ZHX1	TSS200;TSS200	2658	1034	3692	-0.0004	0.0001	0.0004019	0.360486	--
cg27593348	19	1238119	C19orf26	TSS200	2663	1051	3714	-0.0004	0.0001	0.0004031	0.360486	--
cg19437341	19	46272643	SIX5	TSS200	2662	1051	3713	-0.0006	0.0002	0.0004038	0.360486	--
cg14568259	9	127421654	NR6A1;NR6A1	Body;Body	2663	1040	3703	0.0033	0.0009	0.0004047	0.360486	++
cg01787084	16	87371097	FBXO31;FBXO31	Body;Body	2661	1058	3719	0.0081	0.0023	0.0004052	0.360486	++
cg11499984	10	102046232	BLOC1S2;BLOC1S2	Body;TSS200	2661	1047	3708	-0.0013	0.0004	0.0004064	0.360486	--
cg25036234	2	25264781	EFR3B	TSS200	2662	1052	3714	-0.0008	0.0002	0.0004071	0.360486	--
cg14315058	8	99182422			2663	1055	3718	-0.0009	0.0003	0.0004079	0.360486	--
cg18089426	14	101175970			2663	1058	3721	-0.0133	0.0038	0.0004081	0.360486	--
cg26385494	3	123303464	PTPLB	Body	2662	1054	3716	-0.0007	0.0002	0.0004081	0.360486	--
cg06098276	17	76171208	TK1	Body	2663	1037	3700	0.0072	0.002	0.0004092	0.360486	++
cg03612258	19	8070121	ELAVL1	5'UTR	2654	1046	3700	-0.0006	0.0002	0.0004107	0.360486	--
cg08245702	2	71127349	VAX2	TSS1500	2655	1032	3687	0.0028	0.0008	0.0004107	0.360486	++
cg17541810	12	11802970	ETV6;ETV6	5'UTR;1stExon	2631	1034	3665	-0.0007	0.0002	0.0004107	0.360486	--
cg13173903	20	35807784	RPN2;C20orf132;C20orf132;C20orf132;RPN2	Body;1stExon;1stExon;1stExon;Body	2645	1001	3646	-0.0005	0.0001	0.0004111	0.360486	--
cg15466505	17	77983884	TBC1D16	Body	2660	1056	3716	-0.0031	0.0009	0.0004124	0.360486	--
cg17366378	15	45458906			2663	1050	3713	-0.0007	0.0002	0.0004125	0.360486	--
cg08941098	7	141244370			2661	1058	3719	-0.0059	0.0017	0.0004126	0.360486	--
cg24705741	12	123635215			2662	1053	3715	-0.0006	0.0002	0.000414	0.360486	--
cg00740691	17	2680064			2661	1043	3704	-0.0006	0.0002	0.0004142	0.360486	--
cg03315869	11	134146676	GLB1L3	Body	2660	1043	3703	-0.0008	0.0002	0.0004144	0.360486	--
cg21561537	6	30654555	KIAA1949;KIAA1949;KIAA1949	5'UTR;5'UTR;1stExon	2660	1051	3711	-0.001	0.0003	0.0004152	0.360486	--
cg12532398	4	103997887	NHEDC2;NHEDC2	1stExon;5'UTR	2661	1049	3710	-0.0006	0.0002	0.0004155	0.360486	--
cg21605540	17	17485823	PEMT;PEMT	Body;TSS200	2663	1057	3720	-0.0029	0.0008	0.0004157	0.360486	--
cg15606745	22	37005514	CACNG2	Body	2660	1053	3713	-0.004	0.0011	0.0004165	0.360486	--
cg16661464	18	61037759			2649	1054	3703	-0.0046	0.0013	0.0004179	0.360486	--
cg12748915	4	95373019	PDLIM5;PDLIM5;PDLIM5;PDLIM5;PDLIM5	TSS200;TSS200;TSS200;TSS200;TSS200	2662	1053	3715	-0.0007	0.0002	0.0004194	0.360486	--
cg23460145	11	73073425	ARHGEF17	Body	2662	1052	3714	-0.0038	0.0011	0.0004204	0.360486	--
cg06307176	5	131281290			2662	1052	3714	0.0042	0.0012	0.0004205	0.360486	++
cg23187103	8	128748481	MYC;MYC	1stExon;5'UTR	2647	1050	3697	-0.0004	0.0001	0.0004231	0.360486	--
cg11594299	7	4924002	RADIL	TSS1500	2662	1055	3717	0.0058	0.0017	0.0004234	0.360486	++
cg14823967	13	107220428	ARGLU1;ARGLU1	5'UTR;1stExon	2655	1034	3689	-0.0004	0.0001	0.0004235	0.360486	--
cg24664312	1	11714974	FBXO44;FBXO44;FBXO44;FBXO44;FBXO44;FBXO2;FBXO44;FBXO44	1stExon;5'UTR;5'UTR;5'UTR;5'UTR;TSS1500;1stExon;1stExon	2662	1056	3718	-0.001	0.0003	0.0004241	0.360486	--
cg20524972	13	107219895	ARGLU1	Body	2662	1048	3710	-0.0016	0.0005	0.0004244	0.360486	--
cg02859511	7	1609828	KIAA1908;KIAA1908;PSMG3;KIAA1908;PSMG3	Body;Body;TSS200;Body;TSS200	2659	1051	3710	-0.0007	0.0002	0.0004266	0.360486	--
cg06531250	1	147380445	GJA8	Body	2663	1042	3705	-0.0022	0.0006	0.0004269	0.360486	--
cg17416280	17	1957394	HIC1	TSS1500	2662	1056	3718	-0.0004	0.0001	0.0004286	0.360486	--
cg08606497	8	28244769	ZNF395	TSS1500	2663	1057	3720	0.0052	0.0015	0.00043	0.360486	++
cg03861105	2	46770357	RHOQ	Body	2662	1056	3718	-0.0006	0.0002	0.0004303	0.360486	--
cg10511249	1	43533955			2663	1051	3714	-0.0005	0.0002	0.0004316	0.360486	--
cg19690989	11	94658491			2658	1046	3704	-0.0035	0.001	0.0004319	0.360486	--
cg04983977	1	200842145	GPR25	TSS200	2663	1058	3721	-0.0054	0.0015	0.0004323	0.360486	--
cg13490827	1	46269305	MAST2;MAST2	1stExon;5'UTR	2659	1054	3713	-0.0007	0.0002	0.0004324	0.360486	--
cg18043157	6	150390308	ULBP3	TSS200	2660	1055	3715	-0.0008	0.0002	0.0004327	0.360486	--
cg21205987	9	102584491	NR4A3;NR4A3;NR4A3;NR4A3;NR4A3;NR4A3	5'UTR;5'UTR;1stExon;5'UTR;1stExon;1stExon	2660	1055	3715	-0.0013	0.0004	0.0004341	0.360486	--
cg16179589	17	36107292			2663	1049	3712	-0.0041	0.0012	0.0004346	0.360486	--
cg11460331	2	39664131	MAP4K3;MAP4K3	5'UTR;1stExon	2653	1056	3709	-0.0007	0.0002	0.0004352	0.360486	--
cg12691382	11	33037792	DEPDC7;DEPDC7;DEPDC7	5'UTR;1stExon;Body	2659	1044	3703	-0.0008	0.0002	0.0004359	0.360486	--
cg08360631	17	46184579	SNX11;SNX11	TSS1500;TSS1500	2662	1053	3715	-0.0017	0.0005	0.0004378	0.361263	--
cg03027547	6	150920223	PLEKHG1	TSS1500	2662	1056	3718	-0.0051	0.0014	0.0004403	0.361884	--
cg06860352	19	14142585	IL27RA;IL27RA	5'UTR;1stExon	2657	1051	3708	-0.0005	0.0001	0.0004414	0.361884	--
cg08085093	17	80250923			2654	1053	3707	-0.0009	0.0002	0.0004419	0.361884	--
cg25025455	3	134204912	CEP63;CEP63;ANAPC13;CEP63;CEP63;ANAPC13;CEP63;ANAPC13	5'UTR;5'UTR;TSS200;5'UTR;TSS200;TSS200;1stExon;TSS200	2662	1056	3718	0.0024	0.0007	0.0004424	0.361884	++
cg22900360	10	72360372	PRF1;PRF1	Body;Body	2661	1058	3719	-0.0054	0.0015	0.0004439	0.362324	--
cg11655629	7	113724864			2663	1050	3713	-0.001	0.0003	0.0004454	0.362761	--
cg02385840	12	5539588			2662	1054	3716	0.0035	0.001	0.0004505	0.365357	++
cg00758701	13	49879718			2659	1049	3708	-0.0029	0.0008	0.0004507	0.365357	--
cg03555909	11	60682030	TMEM109	5'UTR	2658	1052	3710	-0.0004	0.0001	0.0004515	0.365357	--
cg23604961	13	108870525	LIG4;ABHD13;LIG4	1stExon;TSS1500;5'UTR	2659	1051	3710	-0.0005	0.0001	0.0004549	0.367318	--
cg25716065	12	124086667	DDX55	TSS200	2662	1052	3714	-0.0013	0.0004	0.0004566	0.367598	--
cg19875936	12	7858848			2653	1058	3711	-0.0033	0.0009	0.0004572	0.367598	--
cg26476595	16	2284284	E4F1	Body	2660	1051	3711	-0.0019	0.0005	0.000459	0.368258	--
cg10545536	3	45635693	LIMD1	TSS1500	2657	1048	3705	-0.0005	0.0001	0.0004608	0.368916	--
cg05653887	22	46767176	CELSR1	Body	2655	1058	3713	-0.0061	0.0017	0.0004633	0.37013	--
cg00479463	19	33726786			2663	1058	3721	-0.0069	0.002	0.0004662	0.370949	--
cg22746256	10	64576222	EGR2;EGR2;EGR2;EGR2	TSS200;5'UTR;TSS200;TSS200	2647	1055	3702	-0.0014	0.0004	0.0004686	0.370949	--
cg03338959	7	105926305	NAMPT	TSS1500	2663	1046	3709	0.0023	0.0007	0.0004715	0.370949	++
cg25535047	20	61174805			2662	1058	3720	-0.0081	0.0023	0.0004727	0.370949	--
cg01717331	1	43855507	MED8;MED8;C1orf84	TSS200;TSS200;TSS200	2660	1055	3715	-0.0006	0.0002	0.0004735	0.370949	--
cg20710842	4	140201262	C4orf49	1stExon	2656	1054	3710	-0.0012	0.0003	0.0004743	0.370949	--
cg18388891	19	8274283	LASS4;LASS4	1stExon;5'UTR	2663	1054	3717	-0.0007	0.0002	0.0004754	0.370949	--
cg14204124	9	37651660	FRMPD1	5'UTR	2663	1034	3697	0.006	0.0017	0.0004778	0.370949	++
cg17490932	1	94703172	ARHGAP29;ARHGAP29	1stExon;5'UTR	2658	1051	3709	-0.0006	0.0002	0.0004801	0.370949	--
cg22792503	17	72729129	RAB37	Body	2663	1057	3720	-0.0038	0.0011	0.0004801	0.370949	--
cg24133663	3	189679585	LEPREL1;LEPREL1	Body;Body	2662	1055	3717	0.0028	0.0008	0.0004802	0.370949	++
cg04111064	3	138666048	FOXL2;C3orf72	TSS200;TSS200	2660	1054	3714	-0.001	0.0003	0.0004805	0.370949	--
cg27139117	16	58163299	C16orf80	TSS200	2656	1037	3693	-0.0013	0.0004	0.0004808	0.370949	--
ch.15.1497565F	15	88581122	NTRK3;NTRK3;NTRK3	Body;Body;Body	2662	1048	3710	0.0019	0.0005	0.0004815	0.370949	++
cg19974445	11	20385310	HTATIP2;HTATIP2;HTATIP2;HTATIP2;HTATIP2;HTATIP2;HTATIP2	1stExon;5'UTR;TSS1500;1stExon;5'UTR;5'UTR;TSS200	2660	1050	3710	-0.0006	0.0002	0.0004816	0.370949	--
cg26641455	7	157404464	PTPRN2;PTPRN2;PTPRN2	Body;Body;Body	2658	1055	3713	-0.0026	0.0007	0.0004829	0.370949	--
cg04112539	6	7107936	RREB1;RREB1;RREB1;RREB1;RREB1	1stExon;TSS200;TSS200;5'UTR;TSS200	2663	1024	3687	-0.0005	0.0001	0.0004842	0.370949	--
cg23724095	3	11888357	C3orf31	TSS200	2657	1056	3713	-0.001	0.0003	0.0004842	0.370949	--
cg17972213	1	101704898	S1PR1	Body	2663	1058	3721	-0.0062	0.0018	0.0004844	0.370949	--
cg10820693	2	237994591	COPS8;COPS8;COPS8;COPS8	1stExon;1stExon;5'UTR;5'UTR	2659	1054	3713	-0.0007	0.0002	0.0004847	0.370949	--
cg04879451	1	38274248	C1orf122;C1orf122;YRDC	Body;5'UTR;TSS1500	2659	1054	3713	-0.0009	0.0003	0.0004866	0.370949	--
cg11168235	3	99536617	MIR548G;C3orf26	Body;TSS200	2663	1049	3712	0.0013	0.0004	0.0004868	0.370949	++
cg01786075	1	165738056	TMCO1;TMCO1	1stExon;5'UTR	2660	1047	3707	-0.0016	0.0004	0.000487	0.370949	--
cg00039441	2	176957473	HOXD13	TSS200	2607	1039	3646	-0.002	0.0006	0.000489	0.371274	--
cg06839611	1	19812479	CAPZB	TSS1500	2663	1048	3711	-0.0006	0.0002	0.0004894	0.371274	--
cg16056105	14	36003201	INSM2	TSS200	2663	1048	3711	-0.0008	0.0002	0.0004929	0.371969	--
cg05823563	9	104249936	C9orf125	TSS1500	2663	1057	3720	0.006	0.0017	0.000497	0.371969	++
cg01124027	4	4543907	STX18	TSS200	2661	1048	3709	-0.0004	0.0001	0.0004983	0.371969	--
cg07584845	1	9970639	CTNNBIP1;CTNNBIP1	TSS1500;TSS1500	2661	1053	3714	-0.0016	0.0005	0.0004985	0.371969	--
cg17609887	7	157053014	UBE3C	Body	2661	1033	3694	0.0027	0.0008	0.0004989	0.371969	++
cg25433188	10	7453511	SFMBT2	TSS200	2660	1052	3712	-0.002	0.0006	0.0004991	0.371969	--
cg07786776	17	40250289			2663	1051	3714	0.0034	0.001	0.0005014	0.371969	++
cg12784625	2	46524557	EPAS1;EPAS1	5'UTR;1stExon	2654	1047	3701	-0.0006	0.0002	0.0005029	0.371969	--
cg01609559	6	46138957	ENPP5	TSS1500	2663	1049	3712	0.003	0.0008	0.0005035	0.371969	++
cg00522403	16	31453591	ZNF843	5'UTR	2647	1008	3655	0.0031	0.0009	0.0005038	0.371969	++
cg23757094	21	35445744	SLC5A3;MRPS6	TSS200;TSS200	2663	1053	3716	-0.0008	0.0002	0.0005056	0.371969	--
cg00323842	5	124044098	ZNF608	Body	2663	1055	3718	0.0053	0.0015	0.0005058	0.371969	++
cg08745599	17	17495332	PEMT	TSS1500	2659	1051	3710	-0.0005	0.0002	0.0005066	0.371969	--
cg06812522	12	569221	B4GALNT3	TSS1500	2663	1047	3710	-0.0011	0.0003	0.0005069	0.371969	--
cg24425021	13	79177520	POU4F1;POU4F1	5'UTR;1stExon	2660	1037	3697	-0.0006	0.0002	0.0005089	0.371969	--
cg23894768	18	5295771	ZFP161;ZFP161;ZFP161	TSS200;5'UTR;5'UTR	2653	1048	3701	-0.0004	0.0001	0.0005094	0.371969	--
cg23071583	13	113951629	LAMP1;LAMP1	5'UTR;1stExon	2658	1048	3706	-0.0006	0.0002	0.0005099	0.371969	--
cg19552044	7	124570047	POT1;POT1;POT1;POT1;POT1	TSS200;TSS200;TSS200;TSS200;TSS200	2660	1046	3706	-0.001	0.0003	0.0005113	0.371969	--
cg01604138	11	71202794	NADSYN1	Body	2663	1050	3713	-0.0025	0.0007	0.0005128	0.371969	--
cg07920739	12	102271195	DRAM1;DRAM1	1stExon;5'UTR	2662	1055	3717	-0.0005	0.0001	0.0005132	0.371969	--
cg02363277	17	40706718	HSD17B1	Body	2655	1052	3707	-0.0006	0.0002	0.0005164	0.371969	--
cg11525834	7	73153318	ABHD11;ABHD11;ABHD11;ABHD11;ABHD11;ABHD11;ABHD11	TSS200;TSS200;TSS200;TSS200;TSS200;TSS200;TSS200	2663	1045	3708	-0.0019	0.0006	0.0005165	0.371969	--
cg24999243	17	76374969	PGS1	Body	2662	1051	3713	-0.0004	0.0001	0.0005173	0.371969	--
cg02398191	11	832821	CD151;CD151;CD151;CD151	TSS200;TSS200;TSS200;TSS200	2662	1045	3707	-0.0005	0.0001	0.0005181	0.371969	--
cg01956781	6	170615920	FAM120B;FAM120B	1stExon;5'UTR	2652	1043	3695	-0.0007	0.0002	0.0005182	0.371969	--
cg01555307	17	61044018			2656	1047	3703	-0.0004	0.0001	0.0005213	0.371969	--
cg19407252	8	145016746	PLEC1;PLEC1;PLEC1;PLEC1;PLEC1;PLEC1;PLEC1	Body;Body;Body;TSS200;Body;Body;Body	2663	1052	3715	-0.0007	0.0002	0.0005226	0.371969	--
cg08709576	5	33935027	RXFP3	TSS1500	2661	1039	3700	-0.0019	0.0006	0.0005241	0.371969	--
cg05949800	10	101292583	NKX2-3	TSS200	2663	1054	3717	-0.0008	0.0002	0.0005242	0.371969	--
cg20166714	12	113592444	CCDC42B	Body	2661	1048	3709	-0.0009	0.0003	0.0005251	0.371969	--
cg05379634	19	1856726	KLF16	Body	2663	1045	3708	0.0032	0.0009	0.0005258	0.371969	++
cg24724633	19	36909413	ZFP82;ZFP82	5'UTR;1stExon	2660	1050	3710	-0.0007	0.0002	0.0005267	0.371969	--
cg19548524	19	19775680	ATP13A1	TSS1500	2622	1035	3657	0.0032	0.0009	0.0005271	0.371969	++
cg12510999	2	28022223	RBKS	Body	2663	1056	3719	0.0042	0.0012	0.0005273	0.371969	++
cg19329556	3	15469027	METTL6;EAF1;METTL6	5'UTR;TSS200;1stExon	2663	1058	3721	0.0019	0.0005	0.0005284	0.371969	++
cg12561338	19	12175505	ZNF844	TSS200	2660	1045	3705	-0.0007	0.0002	0.0005286	0.371969	--
cg04447621	6	3849475	FAM50B	TSS200	2661	1058	3719	-0.0069	0.002	0.0005291	0.371969	--
cg06606198	12	124086727	DDX55	1stExon	2652	1041	3693	-0.0006	0.0002	0.0005291	0.371969	--
cg22798045	11	33279087	HIPK3;HIPK3	TSS200;TSS200	2663	1053	3716	-0.0005	0.0001	0.0005295	0.371969	--
cg00701428	14	77889141	C14orf148;C14orf148	1stExon;1stExon	2661	1035	3696	-0.0024	0.0007	0.0005355	0.371969	--
cg01634275	6	144417437	SF3B5	TSS1500	2660	1041	3701	-0.0011	0.0003	0.0005363	0.371969	--
cg08158976	1	228297975	MRPL55;MRPL55;MRPL55;MRPL55;MRPL55;MRPL55;MRPL55;MRPL55	TSS1500;TSS1500;TSS1500;TSS1500;TSS1500;TSS1500;TSS1500;TSS1500	2662	1058	3720	0.0071	0.0021	0.000537	0.371969	++
cg10938336	10	78676267	KCNMA1;KCNMA1;KCNMA1;KCNMA1	Body;Body;Body;Body	2660	1058	3718	-0.0035	0.001	0.0005384	0.371969	--
cg08872937	3	23958490	NKIRAS1;RPL15;NKIRAS1	5'UTR;TSS200;1stExon	2660	1032	3692	-0.0003	0.0001	0.0005399	0.371969	--
cg09798418	1	173991365			2635	1049	3684	-0.0008	0.0002	0.0005445	0.371969	--
cg05048372	18	60382543	PHLPP1	TSS200	2659	1039	3698	-0.0004	0.0001	0.0005448	0.371969	--
cg16569664	4	174255099	HMGB2;HMGB2;HMGB2	TSS200;5'UTR;5'UTR	2658	1051	3709	-0.0011	0.0003	0.0005455	0.371969	--
cg21665557	2	220427342	OBSL1	Body	2659	1000	3659	0.0025	0.0007	0.0005462	0.371969	++
cg01000469	2	39347731	SOS1	TSS200	2660	1052	3712	-0.0004	0.0001	0.0005463	0.371969	--
cg15936999	17	73840853	UNC13D	TSS200	2655	1052	3707	-0.0005	0.0002	0.0005485	0.371969	--
cg19735627	14	70233737	SFRS5;SFRS5;LOC100289511	TSS200;TSS200;Body	2662	1052	3714	-0.0009	0.0003	0.0005502	0.371969	--
cg21364077	6	41394456			2662	1052	3714	0.0043	0.0012	0.0005509	0.371969	++
cg08648317	11	59807830	PLAC1L;PLAC1L	1stExon;5'UTR	2663	1047	3710	-0.0028	0.0008	0.0005515	0.371969	--
cg07309102	9	110251826	KLF4;KLF4	1stExon;5'UTR	2663	1036	3699	-0.0006	0.0002	0.0005516	0.371969	--
cg17032989	2	153259061	FMNL2	Body	2660	1046	3706	0.0035	0.001	0.0005519	0.371969	++
cg08586014	6	90529518	MDN1	TSS200	2660	1053	3713	-0.0006	0.0002	0.0005523	0.371969	--
cg15321401	6	166884430	RPS6KA2;RPS6KA2	Body;Body	2661	1050	3711	-0.0022	0.0006	0.0005543	0.371969	--
cg08320059	16	30569757	ZNF764	TSS200	2663	1046	3709	-0.0005	0.0002	0.0005572	0.371969	--
cg14324338	9	130890192	LOC389791;PTGES2;PTGES2;PTGES2;PTGES2	TSS1500;1stExon;5'UTR;Body;Body	2640	1052	3692	-0.0008	0.0002	0.0005595	0.371969	--
cg13862524	19	33210498	TDRD12	TSS200	2659	1045	3704	-0.004	0.0012	0.0005597	0.371969	--
cg22933133	8	786096			2660	1039	3699	-0.0019	0.0006	0.000561	0.371969	--
cg23969309	17	38278604	MSL1	TSS200	2663	1050	3713	-0.0006	0.0002	0.0005626	0.371969	--
cg13150171	1	41326892	CITED4;CITED4	3'UTR;1stExon	2663	1038	3701	0.0033	0.001	0.0005638	0.371969	++
cg19941370	14	35874353	NFKBIA	TSS1500	2661	1053	3714	-0.0009	0.0003	0.0005646	0.371969	--
cg03570858	17	74733464	MIR636;SFRS2;MFSD11	TSS1500;TSS200;TSS1500	2661	1052	3713	-0.0004	0.0001	0.0005655	0.371969	--
cg07701375	4	144258077	GAB1;GAB1;GAB1;GAB1	5'UTR;1stExon;1stExon;5'UTR	2653	1054	3707	-0.0008	0.0002	0.0005658	0.371969	--
cg18601509	5	1801482	NDUFS6	TSS200	2663	1054	3717	-0.0004	0.0001	0.000566	0.371969	--
cg22709783	5	52721293			2659	1058	3717	-0.0058	0.0017	0.0005693	0.371969	--
cg12935497	15	82339233	MEX3B	TSS1500	2662	1053	3715	-0.0007	0.0002	0.0005718	0.371969	--
cg09230732	5	54603874	DHX29;SKIV2L2	TSS1500;1stExon	2663	1046	3709	-0.0012	0.0004	0.0005725	0.371969	--
cg03001875	1	234614834	TARBP1	1stExon	2657	1035	3692	-0.0004	0.0001	0.0005733	0.371969	--
cg13132847	4	7044968	CCDC96;TADA2B	TSS1500;TSS200	2659	1049	3708	-0.0007	0.0002	0.0005738	0.371969	--
cg18404925	7	6413861	RAC1;RAC1	TSS1500;TSS1500	2662	1019	3681	-0.0037	0.0011	0.0005745	0.371969	--
cg18334849	4	90815958	MMRN1	TSS200	2654	1057	3711	0.006	0.0017	0.0005749	0.371969	++
cg23080354	22	45405880	PHF21B;PHF21B	TSS1500;TSS200	2663	1045	3708	-0.0005	0.0001	0.0005752	0.371969	--
cg22456975	1	174969442	CACYBP;CACYBP	Body;5'UTR	2663	1052	3715	-0.0008	0.0002	0.0005759	0.371969	--
cg10504660	5	148737539	PCYOX1L	TSS200	2659	1054	3713	-0.0008	0.0002	0.0005783	0.371969	--
cg09247346	2	219081710	ARPC2;ARPC2	TSS1500;TSS200	2658	1050	3708	-0.0008	0.0002	0.0005787	0.371969	--
cg06894687	1	180123317	QSOX1;QSOX1	TSS1500;TSS1500	2661	1049	3710	0.0038	0.0011	0.0005809	0.371969	++
cg17663235	19	18263861	PIK3R2	TSS200	2660	1053	3713	-0.0005	0.0002	0.0005811	0.371969	--
cg22976585	2	232458914	C2orf57;C2orf57	3'UTR;1stExon	2658	1058	3716	-0.004	0.0012	0.0005823	0.371969	--
cg14549755	19	17581276	SLC27A1	TSS200	2663	1055	3718	-0.0009	0.0003	0.0005824	0.371969	--
cg24392132	12	6753626	ACRBP	Body	2662	1058	3720	0.0051	0.0015	0.0005824	0.371969	++
cg06544141	1	27320384	TRNP1	1stExon	2658	1051	3709	-0.0006	0.0002	0.0005838	0.371969	--
cg03556069	2	135476601	TMEM163	TSS200	2661	1052	3713	-0.0009	0.0003	0.0005844	0.371969	--
cg12054851	19	49977286	FLT3LG	TSS200	2663	1047	3710	0.0012	0.0003	0.0005844	0.371969	++
cg27050990	7	2629313	IQCE;IQCE	Body;Body	2663	1044	3707	-0.0029	0.0008	0.0005845	0.371969	--
cg13249789	11	47600513	KBTBD4;NDUFS3;KBTBD4;KBTBD4;KBTBD4;KBTBD4	5'UTR;TSS200;5'UTR;1stExon;1stExon;Body	2661	1052	3713	-0.0007	0.0002	0.0005859	0.371969	--
cg25674838	17	41856568	C17orf105;DUSP3	TSS1500;TSS1500	2659	1051	3710	-0.0007	0.0002	0.0005861	0.371969	--
cg14191955	17	8311635			2663	1055	3718	-0.003	0.0009	0.0005871	0.371969	--
cg22053620	19	1585246	MBD3	Body	2662	1040	3702	0.003	0.0009	0.0005902	0.371969	++
cg06489912	12	51015475	DIP2B	Body	2662	1058	3720	0.0054	0.0016	0.0005916	0.371969	++
cg21393986	3	196159244	UBXN7	1stExon	2663	1046	3709	-0.0017	0.0005	0.0005916	0.371969	--
cg05140079	16	57496545	POLR2C	TSS200	2663	1053	3716	-0.0004	0.0001	0.0005922	0.371969	--
cg19328682	18	47807700	MBD1;MBD1;MBD1;MBD1;MBD1	5'UTR;5'UTR;5'UTR;5'UTR;5'UTR	2662	1047	3709	-0.0017	0.0005	0.0005935	0.371969	--
cg16194253	14	24768981	DHRS1;DHRS1;C14orf21;DHRS1	5'UTR;1stExon;TSS200;TSS1500	2662	1056	3718	-0.0019	0.0006	0.0005948	0.371969	--
cg02364331	5	892731	TRIP13;BRD9;TRIP13;BRD9;BRD9	TSS1500;Body;TSS1500;TSS200;1stExon	2617	1045	3662	-0.0006	0.0002	0.0005953	0.371969	--
cg19445996	17	72733168	RAB37;RAB37;RAB37;RAB37	TSS200;1stExon;Body;TSS200	2663	1048	3711	-0.0004	0.0001	0.0005957	0.371969	--
cg00622170	4	2944594	C4orf10;NOP14	Body;Body	2663	1055	3718	-0.0054	0.0016	0.0005963	0.371969	--
cg27041875	19	13030336	SYCE2	TSS1500	2661	1051	3712	-0.0007	0.0002	0.0005981	0.371969	--
cg07013955	16	1595532	IFT140;TMEM204	Body;Body	2662	1049	3711	0.007	0.002	0.0005996	0.371969	++
cg12859429	11	20046011	NAV2;NAV2;NAV2;NAV2	Body;Body;Body;Body	2663	1058	3721	-0.0041	0.0012	0.0005999	0.371969	--
cg13790259	19	42704706	DEDD2	Body	2662	1058	3720	-0.0054	0.0016	0.000601	0.371969	--
cg14843080	1	168195833	SFT2D2	Body	2661	1044	3705	-0.0005	0.0001	0.0006016	0.371969	--
cg02169286	7	138665283	KIAA1549;KIAA1549	Body;Body	2663	1044	3707	0.0042	0.0012	0.0006018	0.371969	++
cg08535148	4	26321143	RBPJ;RBPJ;RBPJ;RBPJ	TSS200;TSS1500;TSS1500;TSS200	2660	1054	3714	-0.0006	0.0002	0.0006048	0.371969	--
cg21396127	1	245134348	EFCAB2;EFCAB2;EFCAB2;EFCAB2;EFCAB2	Body;Body;Body;Body;Body	2659	1052	3711	-0.0005	0.0001	0.0006075	0.371969	--
cg26172907	11	64851495	CDCA5;ZFPL1;CDCA5	5'UTR;TSS200;1stExon	2642	1029	3671	-0.0003	0.0001	0.0006081	0.371969	--
cg24564088	7	1499048	MICALL2;MICALL2	1stExon;5'UTR	2661	1040	3701	-0.0004	0.0001	0.0006093	0.371969	--
cg00145757	11	118478637	PHLDB1;PHLDB1;PHLDB1	5'UTR;5'UTR;5'UTR	2662	1054	3716	0.0019	0.0006	0.0006095	0.371969	++
cg14293098	9	108006974	SLC44A1;SLC44A1	5'UTR;1stExon	2658	1053	3711	-0.0007	0.0002	0.0006095	0.371969	--
cg14801518	11	128559075			2662	1044	3706	-0.0024	0.0007	0.0006097	0.371969	--
cg24504843	4	56896641	CEP135	3'UTR	2663	1057	3720	-0.0059	0.0017	0.0006097	0.371969	--
cg15780484	4	26862189	STIM2;STIM2;STIM2	TSS200;TSS200;TSS200	2662	1050	3712	-0.0006	0.0002	0.0006113	0.371969	--
cg10035988	14	74079767			2660	1053	3713	-0.0009	0.0003	0.0006117	0.371969	--
cg13995193	19	3669804	PIP5K1C	Body	2654	1046	3700	0.0005	0.0002	0.0006118	0.371969	++
cg13515021	12	49177075	ADCY6;ADCY6	1stExon;Body	2660	1051	3711	-0.0028	0.0008	0.000612	0.371969	--
cg04005938	7	148334417			2655	1058	3713	-0.0072	0.0021	0.0006136	0.371969	--
cg23465989	20	37101470	RALGAPB	TSS200	2663	1049	3712	-0.0006	0.0002	0.0006138	0.371969	--
cg14013220	1	244998909	FAM36A;FAM36A	1stExon;5'UTR	2634	1053	3687	-0.0008	0.0002	0.0006156	0.371969	--
cg11594513	5	134734934	H2AFY;H2AFY;H2AFY;H2AFY	TSS200;5'UTR;TSS200;TSS200	2657	1043	3700	-0.0004	0.0001	0.0006165	0.371969	--
cg14098532	3	111717874	TAGLN3;TAGLN3;TAGLN3;TAGLN3;TAGLN3	TSS200;1stExon;5'UTR;1stExon;5'UTR	2656	1012	3668	0.0026	0.0008	0.0006177	0.371969	++
cg24692607	11	77899728	KCTD21;USP35	TSS200;TSS1500	2659	1052	3711	-0.0007	0.0002	0.0006183	0.371969	--
cg03000848	16	396164	AXIN1;AXIN1	Body;Body	2662	1058	3720	-0.0088	0.0026	0.0006192	0.371969	--
cg11142522	1	32673467	IQCC;IQCC;DCDC2B	Body;Body;TSS1500	2662	1048	3710	-0.0029	0.0008	0.0006209	0.371969	--
cg18457775	11	108093680	ATM;ATM;NPAT	1stExon;5'UTR;TSS1500	2662	1052	3714	-0.0005	0.0001	0.0006211	0.371969	--
cg26261192	15	34875891	GOLGA8B	TSS200	2659	1053	3712	-0.0005	0.0001	0.0006211	0.371969	--
cg10698404	7	75988421	YWHAG	TSS200	2663	1052	3715	-0.0007	0.0002	0.0006217	0.371969	--
cg01906662	3	9975349	CRELD1;CRELD1;CRELD1	TSS200;TSS200;TSS200	2662	1054	3716	-0.0015	0.0004	0.0006227	0.371969	--
cg09065617	1	245317980	KIF26B	TSS1500	2655	1043	3698	-0.0006	0.0002	0.000623	0.371969	--
cg13573980	1	223963249	CAPN2;CAPN2	3'UTR;3'UTR	2661	1045	3706	-0.0025	0.0007	0.000623	0.371969	--
cg06100552	3	65735467	MAGI1;MAGI1;MAGI1	Body;Body;Body	2663	1038	3701	0.0021	0.0006	0.0006231	0.371969	++
cg02890030	14	102414739			2652	1052	3704	-0.0011	0.0003	0.0006247	0.371969	--
cg05343755	12	31800175	C12orf72;C12orf72	5'UTR;1stExon	2663	1041	3704	0.0028	0.0008	0.0006258	0.371969	++
cg27449131	6	30712027	IER3	Body	2625	1049	3674	-0.0007	0.0002	0.0006277	0.371969	--
cg13932375	9	138798603	CAMSAP1	Body	2659	1048	3707	-0.0005	0.0001	0.0006282	0.371969	--
cg19350420	22	42764760			2662	1050	3712	-0.0006	0.0002	0.0006284	0.371969	--
cg13241807	11	33757992	CD59;CD59;CD59;CD59;CD59;CD59;CD59;CD59	1stExon;5'UTR;1stExon;5'UTR;5'UTR;1stExon;5'UTR;1stExon	2662	1049	3711	-0.001	0.0003	0.0006287	0.371969	--
cg08229018	4	119274133	PRSS12	TSS1500	2661	1051	3712	0.0035	0.001	0.0006293	0.371969	++
cg03546687	16	2198080	RAB26	TSS1500	2663	1056	3719	0.0057	0.0017	0.0006296	0.371969	++
cg17283383	12	94853645	CCDC41;CCDC41;CCDC41;CCDC41;LOC144486	1stExon;5'UTR;5'UTR;1stExon;TSS200	2657	1044	3701	-0.0004	0.0001	0.0006297	0.371969	--
cg07582047	11	65658459	CCDC85B	1stExon	2661	1046	3707	-0.0005	0.0001	0.0006307	0.371976	--
cg24479027	17	1012576	ABR;ABR;ABR	Body;TSS1500;Body	2659	1051	3710	-0.0008	0.0002	0.0006332	0.372839	--
cg07079833	8	38239909	WHSC1L1;WHSC1L1	TSS200;TSS200	2656	1055	3711	-0.0007	0.0002	0.0006366	0.372839	--
cg23580287	20	60554468	TAF4	Body	2659	1057	3716	-0.0026	0.0008	0.0006368	0.372839	--
cg14039237	9	130833354	SLC25A25	Body	2663	1055	3718	0.0048	0.0014	0.0006378	0.372839	++
cg14785511	20	62680998	SOX18	TSS200	2658	1054	3712	-0.001	0.0003	0.0006385	0.372839	--
cg01388260	16	85399742			2662	1055	3717	-0.0023	0.0007	0.0006387	0.372839	--
cg17552471	7	4678661			2662	1058	3720	-0.0048	0.0014	0.0006391	0.372839	--
cg25345817	6	16129310	MYLIP	TSS200	2648	1053	3701	-0.0004	0.0001	0.0006405	0.372881	--
cg03465061	16	1391682	BAIAP3	Body	2658	1058	3716	-0.0031	0.0009	0.0006418	0.372881	--
cg07660750	11	31828715	PAX6;PAX6;PAX6	5'UTR;5'UTR;5'UTR	2661	1035	3696	-0.006	0.0017	0.0006442	0.372881	--
cg03888447	2	36607424	CRIM1	Body	2661	1047	3708	0.0031	0.0009	0.0006459	0.372881	++
cg14474811	12	118500931			2662	1057	3719	0.0055	0.0016	0.0006491	0.372881	++
cg02835462	1	46391567	MAST2	Body	2663	1055	3718	0.0051	0.0015	0.0006494	0.372881	++
cg12614442	1	147142665	ACP6	TSS200	2663	1054	3717	-0.0006	0.0002	0.0006499	0.372881	--
cg11029501	1	234614232	TARBP1	1stExon	2656	1034	3690	-0.0003	0.0001	0.0006518	0.372881	--
cg02932840	10	28591940			2663	1055	3718	-0.0006	0.0002	0.0006524	0.372881	--
cg02344929	13	113260640			2663	1037	3700	0.0012	0.0004	0.0006527	0.372881	++
cg26579311	8	119124103	EXT1	TSS200	2661	1039	3700	-0.0004	0.0001	0.0006538	0.372881	--
cg08008931	2	51259493	NRXN1;NRXN1;NRXN1;NRXN1	1stExon;5'UTR;1stExon;5'UTR	2660	1047	3707	-0.0009	0.0003	0.0006544	0.372881	--
cg26489513	7	57928306			2663	1057	3720	0.0056	0.0016	0.0006553	0.372881	++
cg21607669	19	17581292	SLC27A1	TSS200	2658	1053	3711	-0.001	0.0003	0.0006557	0.372881	--
cg22554448	4	668354	ATP5I	TSS1500	2662	1046	3708	-0.001	0.0003	0.0006566	0.372881	--
cg13546102	1	29241356	EPB41;EPB41;EPB41;EPB41;EPB41;EPB41	5'UTR;5'UTR;5'UTR;5'UTR;5'UTR;5'UTR	2656	1052	3708	-0.0009	0.0003	0.0006575	0.372881	--
cg07065759	2	198017462	ANKRD44	Body	2662	1058	3720	0.0067	0.002	0.0006579	0.372881	++
cg06699638	8	37963308	ASH2L;ASH2L	Body;TSS200	2661	1051	3712	-0.0008	0.0002	0.000658	0.372881	--
cg25555068	17	79304649	TMEM105	TSS200	2659	1056	3715	-0.0039	0.0011	0.000658	0.372881	--
cg07866464	2	106810675	UXS1	1stExon	2662	1054	3716	-0.0005	0.0001	0.0006604	0.373678	--
cg18701590	5	176873419	PRR7	TSS1500	2662	1054	3716	-0.0008	0.0002	0.0006653	0.375378	--
cg07713135	13	99093756	FARP1	Body	2658	1052	3710	-0.003	0.0009	0.0006654	0.375378	--
cg08315050	11	66247820	DPP3;DPP3	TSS200;TSS200	2662	1025	3687	-0.0004	0.0001	0.0006689	0.376281	--
cg14170835	1	88418535			2663	1058	3721	-0.0046	0.0013	0.0006699	0.376281	--
cg03567656	5	176764267	LMAN2	Body	2663	1036	3699	-0.0019	0.0006	0.0006704	0.376281	--
cg13533707	11	73309287	FAM168A	TSS200	2663	1052	3715	-0.0004	0.0001	0.000672	0.376281	--
cg11701759	15	41136462	SPINT1;SPINT1;SPINT1	TSS200;5'UTR;5'UTR	2652	1043	3695	-0.0004	0.0001	0.0006741	0.376281	--
cg07225255	15	44086625	SERF2;MIR1282	3'UTR;TSS1500	2663	1040	3703	0.002	0.0006	0.0006752	0.376281	++
cg24123563	14	77924517	C14orf133;AHSA1;AHSA1	TSS1500;1stExon;5'UTR	2661	1053	3714	-0.0005	0.0002	0.0006757	0.376281	--
cg06579790	21	43934326	SLC37A1	5'UTR	2660	1048	3708	-0.001	0.0003	0.000676	0.376281	--
cg22912359	17	38574272	TOP2A	TSS200	2653	1053	3706	-0.0006	0.0002	0.000676	0.376281	--
cg16960291	18	77206969	NFATC1;NFATC1;NFATC1;NFATC1;NFATC1	Body;5'UTR;Body;Body;Body	2657	1038	3695	-0.0015	0.0004	0.0006778	0.376726	--
cg10227368	1	226150231			2662	1052	3714	-0.0027	0.0008	0.0006789	0.37678	--
cg15017496	11	73056771	ARHGEF17	Body	2659	1058	3717	-0.0033	0.001	0.0006799	0.37678	--
cg07050647	2	122287957	CLASP1;CLASP1;CLASP1;RNU4ATAC	Body;Body;Body;TSS1500	2663	1054	3717	-0.0024	0.0007	0.0006825	0.377441	--
cg17215215	1	27648674	TMEM222;TMEM222	1stExon;5'UTR	2655	1052	3707	-0.0009	0.0003	0.0006831	0.377441	--
cg18832825	12	132628991	NOC4L;DDX51	TSS200;TSS200	2657	1053	3710	-0.0006	0.0002	0.0006845	0.377483	--
cg13304760	5	176944156	DDX41	TSS200	2650	1052	3702	-0.001	0.0003	0.0006858	0.377483	--
cg25253727	20	34555956	C20orf152	TSS1500	2662	1054	3716	0.0024	0.0007	0.0006868	0.377483	++
cg15100417	5	1728044			2663	1046	3709	0.0026	0.0008	0.0006885	0.377483	++
cg20275528	17	75369484	SEPT9;SEPT9;SEPT9;SEPT9;SEPT9	5'UTR;Body;5'UTR;Body;1stExon	2661	1050	3711	-0.0005	0.0001	0.0006893	0.377483	--
cg16484912	17	74464334	AANAT;AANAT	Body;5'UTR	2663	1057	3720	-0.0044	0.0013	0.0006901	0.377483	--
cg10884341	2	198365065	HSPE1;HSPE1;HSPD1;HSPD1	1stExon;5'UTR;TSS1500;TSS200	2662	1054	3716	-0.0005	0.0002	0.0006909	0.377483	--
cg04692993	2	192110021	MYO1B;MYO1B;MYO1B	TSS200;TSS1500;TSS200	2655	1054	3709	-0.0007	0.0002	0.0006912	0.377483	--
cg10946038	5	14872384	ANKH	TSS1500	2663	1053	3716	-0.0005	0.0001	0.0006984	0.379565	--
cg21179912	9	2024387	SMARCA2;SMARCA2	5'UTR;5'UTR	2661	1047	3708	0.0026	0.0008	0.000699	0.379565	++
cg12955777	19	7701829	STXBP2;STXBP2	TSS200;TSS200	2663	1052	3715	-0.0004	0.0001	0.0006995	0.379565	--
cg11805083	2	97218336	ARID5A	3'UTR	2661	1057	3718	-0.0034	0.001	0.0007007	0.379565	--
cg22598028	3	44626492	ZNF660;ZNF660	5'UTR;1stExon	2662	1022	3684	0.0039	0.0011	0.0007015	0.379565	++
cg12592974	7	26438242			2661	1032	3693	-0.0004	0.0001	0.0007021	0.379565	--
cg26231529	11	67033704	ADRBK1	TSS200	2660	1053	3713	-0.0007	0.0002	0.0007027	0.379565	--
cg01885963	11	6947628	ZNF215	TSS200	2660	1045	3705	-0.0011	0.0003	0.0007036	0.379565	--
cg18113107	1	226288408			2662	1038	3700	0.0017	0.0005	0.0007045	0.379565	++
cg21349637	18	13218607	C18orf1;C18orf1	TSS200;TSS200	2661	1040	3701	-0.0005	0.0002	0.0007051	0.379565	--
cg10042799	14	95236123	GSC	1stExon	2657	1037	3694	-0.0008	0.0002	0.0007081	0.380544	--
cg01331554	4	76598477	G3BP2;G3BP2;G3BP2;G3BP2;G3BP2	1stExon;5'UTR;1stExon;TSS200;5'UTR	2661	1054	3715	-0.0005	0.0001	0.0007123	0.380544	--
cg23130731	10	105978651	MIR609;C10orf79	TSS200;Body	2663	1038	3701	0.0055	0.0016	0.0007125	0.380544	++
cg03861044	17	40172102	NKIRAS2;NKIRAS2;NKIRAS2;NKIRAS2;NKIRAS2;NKIRAS2;NKIRAS2;NKIRAS2;NKIRAS2	1stExon;1stExon;5'UTR;5'UTR;5'UTR;5'UTR;5'UTR;1stExon;1stExon	2663	1054	3717	-0.0008	0.0002	0.0007129	0.380544	--
cg24375895	1	247374146			2663	1046	3709	-0.001	0.0003	0.0007129	0.380544	--
cg10176457	19	797221	PTBP1;PTBP1;PTBP1;PTBP1	TSS200;TSS200;TSS200;TSS200	2663	1054	3717	-0.0007	0.0002	0.0007155	0.380544	--
cg18775587	5	154135052	LARP1;LARP1;LARP1	1stExon;Body;5'UTR	2662	1052	3714	-0.0005	0.0002	0.0007158	0.380544	--
cg13193757	20	48552853	RNF114	TSS200	2655	1047	3702	-0.0006	0.0002	0.0007186	0.380544	--
cg24129390	13	33780205	STARD13;STARD13	TSS200;Body	2663	1058	3721	0.0047	0.0014	0.0007188	0.380544	++
cg15775005	18	9136598	ANKRD12;ANKRD12	TSS200;TSS200	2661	1053	3714	-0.0005	0.0002	0.0007199	0.380544	--
cg10545083	2	220094517	ANKZF1;ATG9A;ANKZF1;ANKZF1;ATG9A	TSS200;TSS200;1stExon;5'UTR;TSS200	2651	1051	3702	-0.0015	0.0004	0.0007218	0.380544	--
cg23621158	4	83206416			2660	1047	3707	-0.0006	0.0002	0.0007222	0.380544	--
cg23288008	1	228296932	MRPL55;MRPL55;MRPL55;MRPL55;MRPL55;MRPL55;MRPL55;MRPL55;MRPL55;MRPL55;MRPL55;MRPL55	5'UTR;1stExon;5'UTR;5'UTR;5'UTR;5'UTR;1stExon;5'UTR;1stExon;5'UTR;5'UTR;1stExon	2650	1053	3703	-0.0008	0.0002	0.0007223	0.380544	--
cg22345878	12	6234313	VWF	TSS1500	2663	1058	3721	0.0049	0.0014	0.0007228	0.380544	++
cg08017990	19	44100430	ZNF576;IRGQ;ZNF576	TSS200;TSS200;TSS1500	2660	1049	3709	-0.0003	0.0001	0.0007231	0.380544	--
cg27216259	6	82462460	FAM46A	TSS200	2656	1051	3707	-0.0008	0.0002	0.0007231	0.380544	--
cg15421236	8	125384727	TMEM65;TMEM65	5'UTR;1stExon	2661	1057	3718	-0.0008	0.0002	0.0007244	0.380696	--
cg07106761	12	112205145	ALDH2	Body	2657	1048	3705	0.0037	0.0011	0.0007266	0.381155	++
cg19988558	8	144794916			2662	1058	3720	-0.0027	0.0008	0.0007273	0.381155	--
cg14093570	1	16679143	FBXO42	TSS200	2662	1051	3713	-0.0008	0.0002	0.0007301	0.38209	--
cg23003881	5	173043929	BOD1;BOD1	TSS1500;TSS1500	2663	1054	3717	0.0026	0.0008	0.000733	0.382805	++
cg02577651	3	51976427	PARP3;RRP9;PARP3;PARP3;PARP3	5'UTR;TSS1500;1stExon;1stExon;5'UTR	2659	1040	3699	-0.0005	0.0001	0.0007335	0.382805	--
cg14993530	1	245027115	HNRNPU;HNRNPU	1stExon;1stExon	2663	1047	3710	-0.0013	0.0004	0.0007364	0.382872	--
cg22750557	17	38264650			2663	1053	3716	-0.0006	0.0002	0.0007365	0.382872	--
cg10932427	5	96271079	LNPEP	TSS1500	2662	1053	3715	-0.0009	0.0003	0.0007372	0.382872	--
cg08740729	20	35491708	C20orf117	1stExon	2650	1031	3681	-0.0007	0.0002	0.0007377	0.382872	--
cg05116242	3	47021211	NBEAL2;NBEAL2	1stExon;5'UTR	2662	1053	3715	-0.0006	0.0002	0.0007409	0.383052	--
cg16672503	16	67906986	EDC4	TSS200	2661	1053	3714	-0.0007	0.0002	0.000741	0.383052	--
cg25580342	17	14204593	HS3ST3B1;HS3ST3B1	1stExon;5'UTR	2663	1055	3718	-0.0006	0.0002	0.0007411	0.383052	--
cg25684844	2	239335822	ASB1	Body	2659	1054	3713	-0.0007	0.0002	0.0007449	0.384488	--
cg01136750	10	26986380	PDSS1	TSS1500	2660	1052	3712	-0.0006	0.0002	0.0007467	0.384889	--
cg21871213	17	8383800	MYH10	Body	2631	1038	3669	0.0006	0.0002	0.0007499	0.38601	++
cg21901946	7	127744210			2654	1050	3704	-0.0005	0.0002	0.000752	0.386562	--
cg08715489	11	67374154	NDUFV1;NDUFV1	TSS200;TSS200	2658	1054	3712	-0.0006	0.0002	0.000754	0.386995	--
cg20983617	3	133614790	RAB6B	TSS200	2663	1050	3713	-0.0008	0.0002	0.0007549	0.386995	--
cg10243989	3	119119690	CDGAP	Body	2660	1039	3699	0.0033	0.001	0.0007591	0.387891	++
cg06101725	13	40230077	COG6;COG6;COG6	Body;Body;Body	2663	1054	3717	-0.0007	0.0002	0.0007606	0.387891	--
cg02905118	12	124458211	ZNF664;ZNF664;CCDC92	1stExon;5'UTR;TSS1500	2659	1051	3710	-0.0012	0.0004	0.0007619	0.387891	--
cg24283684	6	136172947	PDE7B;PDE7B	1stExon;5'UTR	2663	1048	3711	0.0032	0.0009	0.0007619	0.387891	++
cg20402747	17	77954963	TBC1D16	Body	2652	1029	3681	-0.0019	0.0006	0.0007644	0.387891	--
cg14126091	2	105946410	TGFBRAP1;TGFBRAP1	TSS1500;TSS1500	2660	1053	3713	-0.0008	0.0002	0.0007648	0.387891	--
cg16121929	17	65373724	PITPNC1;PITPNC1	TSS200;TSS200	2657	1051	3708	-0.0005	0.0002	0.0007657	0.387891	--
cg10953863	8	144911662	PUF60;PUF60;PUF60	TSS1500;TSS200;TSS200	2660	1055	3715	-0.0013	0.0004	0.000768	0.387891	--
cg24688856	8	145064186	GRINA;GRINA	TSS200;TSS200	2661	1052	3713	-0.0007	0.0002	0.0007689	0.387891	--
cg09354439	1	16563753	C1orf89	TSS200	2647	1047	3694	-0.0005	0.0001	0.0007702	0.387891	--
cg26201787	12	77157648	ZDHHC17	TSS1500	2662	1055	3717	-0.0007	0.0002	0.0007724	0.387891	--
cg22336774	19	7600718	PNPLA6;PNPLA6;PNPLA6;PNPLA6;PNPLA6	Body;Body;Body;1stExon;Body	2660	1049	3709	-0.0005	0.0002	0.0007731	0.387891	--
cg10765909	12	53715428	AAAS	TSS200	2659	1045	3704	-0.0057	0.0017	0.0007738	0.387891	--
cg10354859	13	53024439	VPS36	Body	2662	1055	3717	-0.0007	0.0002	0.0007749	0.387891	--
cg06382459	1	2159373	SKI	TSS1500	2658	1052	3710	-0.0007	0.0002	0.0007755	0.387891	--
cg16953067	3	9005230	RAD18	TSS200	2658	1056	3714	-0.0005	0.0001	0.0007765	0.387891	--
cg06028247	10	1686427	ADARB2	Body	2662	1052	3714	0.0048	0.0014	0.0007803	0.387891	++
cg16623111	6	168467559	FRMD1;FRMD1	Body;Body	2661	1057	3718	-0.0044	0.0013	0.0007823	0.387891	--
cg14907310	11	2287734			2659	1058	3717	-0.0067	0.002	0.0007835	0.387891	--
cg12929567	11	64059594	KCNK4	5'UTR	2656	1027	3683	-0.0007	0.0002	0.0007863	0.387891	--
cg14579362	19	39926682	RPS16	TSS200	2661	1042	3703	-0.0007	0.0002	0.0007863	0.387891	--
cg14254668	6	33359534	KIFC1;KIFC1	5'UTR;1stExon	2661	1053	3714	-0.0005	0.0001	0.0007867	0.387891	--
cg07962882	19	1117289	SBNO2;SBNO2	Body;Body	2659	1049	3708	0.0009	0.0003	0.0007885	0.387891	++
cg23569945	8	54935029	TCEA1;TCEA1	TSS200;TSS200	2662	1045	3707	-0.0009	0.0003	0.0007901	0.387891	--
cg18496543	3	87016674	VGLL3	Body	2663	1039	3702	-0.003	0.0009	0.0007902	0.387891	--
cg05830192	6	107436188	BEND3	TSS1500	2662	1052	3714	-0.0005	0.0001	0.0007913	0.387891	--
cg27626334	11	2203686			2663	1053	3716	-0.0035	0.001	0.0007931	0.387891	--
cg03140827	1	117909199	MAN1A2	TSS1500	2661	1056	3717	-0.001	0.0003	0.0007943	0.387891	--
cg04863182	15	81616686	STARD5	TSS200	2663	1051	3714	-0.0005	0.0001	0.0007952	0.387891	--
cg23317907	2	222437071	EPHA4	TSS200	2663	1054	3717	-0.0009	0.0003	0.0007955	0.387891	--
cg13163403	17	72744541	SLC9A3R1	TSS1500	2647	1049	3696	-0.0004	0.0001	0.0007957	0.387891	--
cg04833430	12	56101579	ITGA7;ITGA7;ITGA7;ITGA7;ITGA7	1stExon;Body;5'UTR;1stExon;5'UTR	2663	1050	3713	-0.0013	0.0004	0.0007978	0.387891	--
cg22467468	19	19774512	ATP13A1	TSS200	2662	1053	3715	-0.0006	0.0002	0.0007978	0.387891	--
cg04739228	19	42806843	PAFAH1B3;PAFAH1B3;PRR19;PAFAH1B3;PAFAH1B3	1stExon;5'UTR;5'UTR;TSS200;5'UTR	2662	1058	3720	-0.0054	0.0016	0.0007998	0.387891	--
cg10658706	11	93517407	MED17;MED17	5'UTR;1stExon	2657	1054	3711	-0.0006	0.0002	0.0007998	0.387891	--
cg21422740	1	1960689	GABRD	Body	2655	1052	3707	-0.0022	0.0007	0.0007999	0.387891	--
cg09410612	13	36944649	SPG20	TSS1500	2663	1026	3689	-0.0021	0.0006	0.0008022	0.387891	--
cg17169566	4	150999923	DCLK2;DCLK2	TSS200;TSS200	2662	1051	3713	-0.0006	0.0002	0.0008037	0.387891	--
cg01014490	1	714177			2658	1028	3686	-0.0008	0.0002	0.0008068	0.387891	--
cg03572260	17	37808339	STARD3;STARD3;STARD3	5'UTR;5'UTR;5'UTR	2662	1053	3715	0.0056	0.0017	0.0008107	0.387891	++
cg25088355	8	144691901	PYCRL	TSS200	2661	1055	3716	-0.0005	0.0001	0.0008109	0.387891	--
cg08162372	14	54422925	BMP4;BMP4	5'UTR;5'UTR	2659	1042	3701	-0.0025	0.0007	0.0008136	0.387891	--
cg25614836	10	114110373	GUCY2G	Body	2663	1045	3708	-0.0026	0.0008	0.0008142	0.387891	--
cg03701001	12	51818636	SLC4A8;SLC4A8;SLC4A8;SLC4A8	5'UTR;1stExon;1stExon;5'UTR	2651	1047	3698	-0.0006	0.0002	0.0008145	0.387891	--
cg11828070	8	110657193	GOLSYN;GOLSYN;GOLSYN;GOLSYN;GOLSYN;GOLSYN;GOLSYN;GOLSYN;GOLSYN;GOLSYN;GOLSYN;GOLSYN;GOLSYN;GOLSYN	TSS200;TSS200;5'UTR;5'UTR;5'UTR;TSS200;5'UTR;5'UTR;5'UTR;5'UTR;5'UTR;5'UTR;5'UTR;5'UTR	2650	1039	3689	-0.0008	0.0002	0.0008169	0.387891	--
cg01471088	12	3700193	PRMT8	Body	2662	1051	3713	0.0028	0.0008	0.0008177	0.387891	++
cg10682197	7	155534636	RBM33	Body	2635	1058	3693	-0.0041	0.0012	0.0008182	0.387891	--
cg27429194	17	3099847	OR1A2	TSS1500	2660	1058	3718	-0.0051	0.0015	0.0008182	0.387891	--
cg03342084	11	43902343	ALKBH3	TSS200	2662	1041	3703	-0.0004	0.0001	0.0008197	0.387891	--
cg07139811	2	176033051	ATF2;MIR933	TSS200;TSS1500	2663	1055	3718	-0.0006	0.0002	0.0008213	0.387891	--
cg23077449	2	5204989			2661	1056	3717	0.0055	0.0017	0.000823	0.387891	++
cg01685242	11	65405760	SIPA1	5'UTR	2660	1050	3710	-0.0006	0.0002	0.0008232	0.387891	--
cg00869582	16	12564745	SNX29	Body	2663	1049	3712	0.0034	0.001	0.0008238	0.387891	++
cg06850597	1	201501212			2663	1053	3716	0.0031	0.0009	0.0008252	0.387891	++
cg08860119	8	143695901	ARC	TSS200	2663	1052	3715	-0.002	0.0006	0.000826	0.387891	--
cg01505176	6	31763310	VARS	5'UTR	2655	1053	3708	-0.0006	0.0002	0.0008284	0.387891	--
cg16799965	14	24605127	PSME1;PSME1	TSS1500;TSS1500	2663	1054	3717	-0.0007	0.0002	0.0008294	0.387891	--
cg06647218	16	68279240	PLA2G15	TSS200	2661	1051	3712	-0.0005	0.0002	0.0008302	0.387891	--
cg10845147	5	172149624			2663	1058	3721	-0.0065	0.0019	0.0008304	0.387891	--
cg14756795	6	31621299	BAT3;BAT3;BAT3;BAT3	TSS1500;TSS1500;TSS1500;TSS1500	2663	1057	3720	0.0071	0.0021	0.0008304	0.387891	++
cg02713581	15	63449717	RPS27L;RPS27L	5'UTR;1stExon	2655	1052	3707	-0.0006	0.0002	0.0008308	0.387891	--
cg12874092	10	17271519	VIM	Body	2646	1023	3669	-0.0005	0.0002	0.0008309	0.387891	--
cg03452187	11	120039793			2646	1048	3694	-0.0011	0.0003	0.0008323	0.387891	--
cg10943348	15	72668568	HEXA;C15orf34	TSS200;Body	2635	1056	3691	-0.0014	0.0004	0.0008334	0.387891	--
cg26342670	12	56320924	WIBG;WIBG	Body;TSS200	2662	1053	3715	-0.0005	0.0001	0.0008367	0.387891	--
cg27003782	10	125651391	CPXM2;CPXM2	1stExon;5'UTR	2663	1045	3708	0.0049	0.0015	0.0008379	0.387891	++
cg17355196	1	202615759	SYT2	5'UTR	2659	1047	3706	-0.0024	0.0007	0.0008395	0.387891	--
cg02441831	11	64901569	SYVN1;SYVN1	5'UTR;5'UTR	2657	1051	3708	-0.0008	0.0002	0.0008402	0.387891	--
cg19600081	4	24804634			2663	1055	3718	-0.0037	0.0011	0.0008406	0.387891	--
cg01481569	12	29673649	TMTC1	Body	2656	1058	3714	-0.004	0.0012	0.0008431	0.387891	--
cg14519859	11	63448755	RTN3;RTN3;RTN3;RTN3	TSS200;TSS200;TSS200;TSS200	2658	1049	3707	-0.0004	0.0001	0.0008433	0.387891	--
cg24588096	1	46016657	AKR1A1;AKR1A1;AKR1A1;AKR1A1	1stExon;1stExon;5'UTR;5'UTR	2656	1046	3702	-0.0006	0.0002	0.0008435	0.387891	--
cg03523363	20	48532218	SPATA2	TSS200	2663	1051	3714	-0.0007	0.0002	0.0008436	0.387891	--
cg23784907	11	59436644	PATL1	TSS200	2663	1050	3713	-0.0013	0.0004	0.0008452	0.387891	--
cg08858160	12	34456631			2661	1034	3695	0.0014	0.0004	0.0008475	0.387891	++
cg01911352	22	38302090	MICALL1	TSS1500	2656	1048	3704	-0.0007	0.0002	0.0008485	0.387891	--
cg13643060	7	95765717	SLC25A13;SLC25A13;SLC25A13	Body;Body;Body	2655	1044	3699	0.003	0.0009	0.0008485	0.387891	++
cg14831317	15	35262037	AQR	TSS200	2663	1053	3716	-0.0008	0.0002	0.000849	0.387891	--
cg07746699	16	1662305	IFT140	TSS200	2663	1041	3704	-0.0014	0.0004	0.0008492	0.387891	--
cg05759718	1	50489596	AGBL4;AGBL4	1stExon;5'UTR	2663	973	3636	0.0019	0.0006	0.0008527	0.387891	++
cg23325335	15	99979290			2659	1056	3715	-0.0071	0.0021	0.0008534	0.387891	--
cg16847696	7	124405760	GPR37	TSS200	2661	996	3657	-0.0009	0.0003	0.0008545	0.387891	--
cg01056350	1	210502156	HHAT;HHAT;HHAT;HHAT;HHAT;HHAT	TSS1500;5'UTR;TSS200;TSS200;5'UTR;TSS200	2658	1046	3704	-0.0005	0.0001	0.0008556	0.387891	--
cg23678114	17	43212777	ACBD4;ACBD4;ACBD4;ACBD4;ACBD4	TSS1500;TSS1500;5'UTR;TSS1500;TSS1500	2663	1049	3712	-0.0014	0.0004	0.0008565	0.387891	--
cg13990013	11	47600528	KBTBD4;NDUFS3;KBTBD4;KBTBD4;KBTBD4	5'UTR;TSS200;1stExon;Body;TSS200	2653	1053	3706	-0.0005	0.0002	0.0008605	0.387891	--
cg16157615	3	13607231	FBLN2;FBLN2	5'UTR;5'UTR	2662	1055	3717	-0.0032	0.001	0.000861	0.387891	--
cg20048045	10	73770523	CHST3	3'UTR	2663	1048	3711	-0.0022	0.0007	0.0008614	0.387891	--
cg11910829	17	79670396	MRPL12	TSS200	2653	1047	3700	-0.0007	0.0002	0.0008622	0.387891	--
cg26267791	3	48343031	NME6	TSS200	2659	1049	3708	-0.0005	0.0001	0.0008623	0.387891	--
cg18319818	4	146540545	MMAA;MMAA	1stExon;5'UTR	2657	1047	3704	-0.0005	0.0001	0.000863	0.387891	--
cg00966890	21	33031758	SOD1	TSS200	2653	1049	3702	-0.0007	0.0002	0.000864	0.387891	--
cg26284638	5	10355326	2006-03-01	Body	2663	1049	3712	0.0021	0.0006	0.000864	0.387891	++
cg09132913	16	58549799	SETD6;SETD6	Body;Body	2662	1048	3710	-0.0007	0.0002	0.0008646	0.387891	--
cg03043827	4	128981985	LARP1B;LARP1B;LARP1B	TSS1500;TSS1500;TSS1500	2662	1049	3711	-0.0014	0.0004	0.0008647	0.387891	--
cg11259183	19	39811358			2663	1049	3712	-0.0006	0.0002	0.0008651	0.387891	--
cg13183282	1	155948244	ARHGEF2;ARHGEF2;ARHGEF2;ARHGEF2;ARHGEF2	5'UTR;1stExon;TSS1500;1stExon;5'UTR	2660	1054	3714	-0.0008	0.0002	0.0008656	0.387891	--
cg20688651	12	66220754	HMGA2;RPSAP52;HMGA2	Body;TSS200;Body	2662	1056	3718	0.0059	0.0018	0.0008657	0.387891	++
cg18232832	5	138940696	UBE2D2;UBE2D2	TSS200;TSS200	2640	1032	3672	-0.0005	0.0002	0.000866	0.387891	--
cg26869849	2	27632522	PPM1G;PPM1G	TSS200;TSS200	2661	1055	3716	-0.0006	0.0002	0.0008666	0.387891	--
cg19821582	14	32670656			2659	1046	3705	-0.0005	0.0001	0.0008671	0.387891	--
cg01292856	11	65242576			2663	1048	3711	0.0024	0.0007	0.0008678	0.387891	++
cg07775371	16	1922155	C16orf73;C16orf73;C16orf73	5'UTR;TSS200;1stExon	2659	1044	3703	-0.0007	0.0002	0.0008684	0.387891	--
cg10024000	17	29422363	NF1;NF1;NF1	1stExon;1stExon;1stExon	2656	1051	3707	-0.0004	0.0001	0.0008706	0.387891	--
cg11635074	17	40925442	VPS25	TSS200	2661	1054	3715	-0.0005	0.0001	0.0008709	0.387891	--
cg00078940	5	134734932	H2AFY;H2AFY;H2AFY;H2AFY	TSS200;5'UTR;TSS200;TSS200	2663	1053	3716	-0.0007	0.0002	0.0008727	0.387891	--
cg08667569	5	147240402			2662	1049	3711	-0.0036	0.0011	0.0008727	0.387891	--
cg08418872	12	6442954	TNFRSF1A	Body	2662	1058	3720	-0.0059	0.0018	0.0008737	0.387891	--
cg23848568	5	55008353	SLC38A9	TSS200	2663	1053	3716	-0.0009	0.0003	0.0008748	0.387891	--
cg10206190	1	17745990	RCC2;RCC2	Body;Body	2660	1053	3713	0.0022	0.0007	0.0008762	0.387891	++
cg14377152	15	45431690	DUOX1;DUOX1	Body;Body	2660	1058	3718	-0.0029	0.0009	0.0008762	0.387891	--
cg00157012	8	25059252	DOCK5	Body	2662	1056	3718	0.0065	0.002	0.0008763	0.387891	++
cg26105280	1	11159908	EXOSC10;EXOSC10;EXOSC10;EXOSC10	5'UTR;1stExon;1stExon;5'UTR	2663	1053	3716	-0.0005	0.0001	0.0008772	0.387891	--
cg08424639	20	62258568	GMEB2	TSS200	2655	1049	3704	-0.0005	0.0001	0.0008777	0.387891	--
cg22370524	2	41924786			2661	1057	3718	-0.0015	0.0004	0.0008779	0.387891	--
cg16119421	20	3212013	SLC4A11	Body	2662	1040	3702	-0.0011	0.0003	0.0008803	0.387891	--
cg13278911	3	39222419			2660	1051	3711	-0.0005	0.0002	0.0008817	0.387891	--
cg05698228	5	73937299	ENC1	TSS200	2657	1022	3679	-0.0007	0.0002	0.0008825	0.387891	--
cg08037059	1	90460796	LOC492303;ZNF326;ZNF326;ZNF326;ZNF326	TSS1500;1stExon;5'UTR;1stExon;5'UTR	2640	1044	3684	-0.0007	0.0002	0.0008825	0.387891	--
cg00721125	16	87417448	FBXO31;FBXO31	Body;TSS200	2660	1053	3713	-0.0006	0.0002	0.0008844	0.387891	--
cg13260726	2	234763101	HJURP	1stExon	2662	1050	3712	-0.0012	0.0004	0.0008844	0.387891	--
cg10786087	13	99092272	FARP1	Body	2653	1014	3667	-0.0011	0.0003	0.0008849	0.387891	--
cg23530543	11	124788414	HEPN1	TSS1500	2658	1058	3716	0.0064	0.0019	0.0008859	0.387891	++
cg06876710	8	26148870	PPP2R2A	TSS200	2661	1036	3697	-0.0005	0.0002	0.0008871	0.387891	--
cg08627604	5	37371213	NUP155;NUP155	TSS1500;TSS200	2653	1045	3698	-0.0005	0.0001	0.0008886	0.387891	--
cg00478692	2	128145435			2662	1050	3712	-0.0006	0.0002	0.0008898	0.387891	--
cg08517062	8	134582856	ST3GAL1;ST3GAL1	5'UTR;5'UTR	2660	1052	3712	-0.0007	0.0002	0.0008898	0.387891	--
cg02352716	17	1104805			2661	1058	3719	-0.0062	0.0019	0.0008912	0.387891	--
cg19890858	22	50624742	TRABD	5'UTR	2659	1053	3712	-0.001	0.0003	0.0008918	0.387891	--
cg11325604	12	2999761	TULP3;TULP3	TSS1500;TSS1500	2659	1053	3712	-0.0008	0.0002	0.0008933	0.387891	--
cg27139077	15	43622721	ADAL;ADAL;LCMT2;LCMT2	TSS200;TSS200;5'UTR;1stExon	2659	1054	3713	-0.0007	0.0002	0.0008947	0.387891	--
cg21600563	14	39901846	FBXO33	TSS200	2660	1051	3711	-0.0004	0.0001	0.0008955	0.387891	--
cg04631389	17	74448799	AANAT;UBE2O	TSS1500;Body	2663	1055	3718	-0.0007	0.0002	0.0008956	0.387891	--
cg25974922	19	5660924	SAFB	Body	2663	1058	3721	-0.0046	0.0014	0.0008967	0.387891	--
cg20275932	1	23695367	C1orf213;ZNF436;C1orf213;ZNF436	TSS200;5'UTR;TSS200;TSS1500	2660	1041	3701	-0.0005	0.0002	0.0008978	0.387891	--
cg01518025	11	1983125			2663	1051	3714	-0.0028	0.0008	0.000898	0.387891	--
cg25017584	8	144824658			2661	1057	3718	-0.0055	0.0017	0.0008996	0.387891	--
cg14730941	19	42580259	ZNF574	TSS200	2657	1053	3710	-0.0006	0.0002	0.0009003	0.387891	--
cg03644271	11	18415989	LDHA;LDHA;LDHA;LDHA;LDHA;LDHA;LDHA;LDHA;LDHA	5'UTR;1stExon;5'UTR;Body;5'UTR;5'UTR;1stExon;1stExon;1stExon	2654	1050	3704	-0.0008	0.0002	0.0009015	0.387891	--
cg09246302	7	112121036	C7orf53;C7orf53;C7orf53	1stExon;TSS200;5'UTR	2632	1053	3685	-0.0052	0.0016	0.0009015	0.387891	--
cg14376968	9	131936938			2656	1051	3707	-0.0007	0.0002	0.0009063	0.387891	--
cg02162544	10	72163814	EIF4EBP2	TSS200	2661	1055	3716	-0.0011	0.0003	0.000908	0.387891	--
cg13518298	9	34589711	CNTFR;CNTFR;CNTFR;CNTFR	5'UTR;1stExon;1stExon;5'UTR	2658	1049	3707	-0.0015	0.0005	0.0009085	0.387891	--
cg20992011	8	144513000	MAFA	TSS1500	2662	1051	3713	-0.0007	0.0002	0.0009101	0.387891	--
cg11416533	1	3773643	KIAA0562;DFFB;KIAA0562	1stExon;TSS1500;5'UTR	2663	1055	3718	-0.0013	0.0004	0.0009109	0.387891	--
cg09727436	3	187721145			2658	1025	3683	0.0043	0.0013	0.0009112	0.387891	++
cg10587854	3	37011630			2662	1036	3698	0.0027	0.0008	0.0009115	0.387891	++
cg01929770	12	112856494	PTPN11	TSS200	2658	1053	3711	-0.0014	0.0004	0.0009121	0.387891	--
cg08596817	11	320929	IFITM3	TSS200	2661	1050	3711	-0.0033	0.001	0.0009133	0.387891	--
cg01708493	7	155089390	INSIG1;INSIG1;INSIG1	TSS200;TSS200;TSS200	2661	1050	3711	-0.0005	0.0001	0.0009157	0.387891	--
cg10776287	11	64794833	SNX15;SNX15	TSS200;TSS200	2654	1052	3706	-0.0011	0.0003	0.0009164	0.387891	--
cg17245290	10	35504020			2663	1049	3712	0.0027	0.0008	0.0009192	0.387891	++
cg06945667	16	19566991	C16orf62	TSS200	2660	1054	3714	-0.0013	0.0004	0.0009196	0.387891	--
cg05153364	12	4382086	CCND2	TSS1500	2647	1049	3696	-0.0006	0.0002	0.0009199	0.387891	--
cg19878838	4	77135506	SCARB2	TSS1500	2662	1027	3689	0.0028	0.0008	0.00092	0.387891	++
cg15489301	7	134213038	AKR1B10	Body	2662	1058	3720	0.0074	0.0022	0.000922	0.387891	++
cg03361817	10	63663270	ARID5B	Body	2662	1051	3713	-0.0007	0.0002	0.0009234	0.387891	--
cg18265887	22	37640250	RAC2;RAC2	1stExon;5'UTR	2650	1047	3697	-0.0006	0.0002	0.0009234	0.387891	--
cg03698956	16	8768031	ABAT	TSS1500	2663	1049	3712	0.0035	0.0011	0.0009261	0.387891	++
cg11642927	5	134094382	DDX46	TSS200	2657	1049	3706	-0.0004	0.0001	0.0009279	0.387891	--
cg12513738	4	77069719	NUP54	TSS200	2661	1054	3715	-0.001	0.0003	0.0009294	0.387891	--
cg04468380	8	8601022			2663	1058	3721	-0.0045	0.0014	0.0009296	0.387891	--
cg13371767	13	113473689	ATP11A;ATP11A	Body;Body	2659	1042	3701	-0.0026	0.0008	0.0009307	0.387891	--
cg08026651	2	84743142	DNAH6	TSS1500	2663	1050	3713	0.0031	0.0009	0.000932	0.387891	++
cg06077733	10	60094879	UBE2D1;UBE2D1	5'UTR;1stExon	2662	1054	3716	-0.0003	0.0001	0.0009332	0.387891	--
cg01189926	6	2734480	MYLK4	Body	2663	1045	3708	-0.0019	0.0006	0.0009336	0.387891	--
cg11923957	19	10530257	PDE4A	TSS1500	2661	1045	3706	0.0031	0.0009	0.0009339	0.387891	++
cg24354901	1	202777590	KDM5B	TSS200	2661	1045	3706	-0.0005	0.0001	0.0009349	0.387891	--
cg08619712	11	2288051			2661	1048	3709	-0.0038	0.0012	0.0009357	0.387891	--
cg09271671	16	70432453	ST3GAL2	5'UTR	2657	1033	3690	-0.0012	0.0003	0.0009358	0.387891	--
cg02277999	14	88851963	SPATA7;SPATA7	TSS200;TSS200	2661	1042	3703	-0.0006	0.0002	0.0009373	0.387891	--
cg07617814	20	52198164	ZNF217	1stExon	2662	1058	3720	-0.004	0.0012	0.0009374	0.387891	--
cg10507402	2	162930666	DPP4;DPP4	1stExon;5'UTR	2659	1027	3686	-0.0005	0.0002	0.0009386	0.387891	--
cg19466818	17	56409534	MIR142	TSS1500	2655	1049	3704	-0.0012	0.0004	0.0009391	0.387891	--
cg26033501	17	7893484			2662	1041	3703	-0.0004	0.0001	0.0009392	0.387891	--
cg24768974	17	47337641			2661	1041	3702	-0.0004	0.0001	0.0009408	0.387891	--
cg12884381	3	33481853	UBP1;UBP1;UBP1;UBP1;UBP1;UBP1	1stExon;1stExon;5'UTR;5'UTR;1stExon;5'UTR	2661	1053	3714	-0.0008	0.0002	0.0009409	0.387891	--
cg07026010	7	44506445	NUDCD3	Body	2661	1058	3719	-0.0051	0.0015	0.0009411	0.387891	--
cg15932738	12	6875631	PTMS;PTMS	1stExon;5'UTR	2662	1052	3714	-0.0008	0.0002	0.0009414	0.387891	--
cg27622722	8	67624757	SGK3	TSS200	2659	1050	3709	-0.0005	0.0002	0.000942	0.387891	--
cg06641938	1	26633271	UBXN11;UBXN11;UBXN11	5'UTR;TSS200;TSS200	2661	1044	3705	-0.0022	0.0007	0.0009422	0.387891	--
cg24226687	20	60757891	GTPBP5	TSS200	2663	1045	3708	-0.0004	0.0001	0.000945	0.38838	--
cg09180171	1	22677913			2661	1033	3694	0.003	0.0009	0.0009463	0.38838	++
cg18864479	15	56757382	MNS1	TSS200	2663	1046	3709	0.0015	0.0005	0.000947	0.38838	++
cg18788891	5	70883072	MCCC2	TSS200	2662	1048	3710	-0.0005	0.0001	0.0009479	0.38838	--
cg23688420	17	26879359	UNC119;UNC119	1stExon;1stExon	2661	1052	3713	-0.0005	0.0002	0.0009493	0.38838	--
cg16176247	4	2936583	C4orf10;MFSD10;MFSD10;MFSD10	TSS1500;5'UTR;1stExon;TSS1500	2662	1053	3715	-0.0005	0.0002	0.0009513	0.38838	--
cg01020035	10	682152	DIP2C	Body	2662	1054	3716	-0.0029	0.0009	0.0009535	0.38838	--
cg16712664	16	30787355			2662	1048	3710	-0.0004	0.0001	0.0009555	0.38838	--
cg20860086	6	13814875	CCDC90A	TSS200	2661	1054	3715	-0.0006	0.0002	0.0009562	0.38838	--
cg26573335	6	41863096	USP49;USP49	1stExon;5'UTR	2658	1026	3684	-0.0005	0.0001	0.0009564	0.38838	--
cg06155606	11	6704862	MRPL17	TSS1500	2655	1054	3709	-0.0007	0.0002	0.000958	0.38838	--
cg11650763	5	92930530			2663	1053	3716	-0.0045	0.0014	0.0009586	0.38838	--
cg13110711	17	27894392	ABHD15;TP53I13	TSS1500;TSS1500	2663	1050	3713	-0.0004	0.0001	0.0009611	0.38838	--
cg19033438	6	33163824	RXRB	Body	2659	1053	3712	0.0035	0.0011	0.0009622	0.38838	++
cg11206788	11	133658715			2663	1040	3703	-0.0029	0.0009	0.0009624	0.38838	--
cg12556436	6	83777615	DOPEY1	5'UTR	2662	1052	3714	-0.0005	0.0002	0.0009624	0.38838	--
cg04311355	16	1470717	C16orf91	Body	2656	1051	3707	-0.0005	0.0001	0.0009626	0.38838	--
cg03294066	8	494721	C8orf42	1stExon	2652	1048	3700	-0.0019	0.0006	0.000963	0.38838	--
cg23059689	13	111288257	CARKD	Body	2663	1043	3706	-0.0022	0.0007	0.000963	0.38838	--
cg06089844	16	68344779	PRMT7;SLC7A6OS	TSS200;1stExon	2662	1054	3716	-0.0007	0.0002	0.0009642	0.388448	--
cg16415931	11	10879592	ZBED5;ZBED5;ZBED5;ZBED5	5'UTR;1stExon;1stExon;5'UTR	2660	1054	3714	-0.0006	0.0002	0.0009673	0.38928	--
cg24107665	8	144372932	ZNF696	TSS1500	2661	1058	3719	0.0077	0.0023	0.0009691	0.389533	++
cg21919445	14	102446939	DYNC1H1	Body	2660	1055	3715	0.0053	0.0016	0.00097	0.389533	++
cg00883712	16	30366293	CD2BP2;CD2BP2	5'UTR;TSS200	2661	1055	3716	-0.0007	0.0002	0.0009726	0.389844	--
cg10861599	1	173176523	TNFSF4	TSS200	2663	1041	3704	0.0037	0.0011	0.0009737	0.389844	++
cg16736242	8	11660109	FDFT1	TSS200	2663	1051	3714	-0.0005	0.0002	0.0009765	0.389844	--
cg14669345	6	118603516	SLC35F1	Body	2663	1054	3717	-0.0029	0.0009	0.0009793	0.389844	--
cg04582539	19	9938647	UBL5;UBL5;UBL5;UBL5	5'UTR;1stExon;5'UTR;1stExon	2660	1050	3710	-0.0006	0.0002	0.0009799	0.389844	--
cg10357841	11	450288	PTDSS2;PTDSS2	5'UTR;1stExon	2661	1053	3714	-0.0007	0.0002	0.0009804	0.389844	--
cg23685597	8	143556749	BAI1	Body	2660	1039	3699	-0.001	0.0003	0.0009805	0.389844	--
cg06620654	19	59086971	MGC2752	Body	2661	1050	3711	-0.0004	0.0001	0.0009829	0.389844	--
cg26633994	19	57791739	ZNF460	TSS200	2663	1054	3717	0.0011	0.0003	0.0009837	0.389844	++
cg12341060	14	105635236	JAG2;JAG2	TSS200;TSS200	2650	1047	3697	-0.0009	0.0003	0.0009841	0.389844	--
cg14051306	5	56248243	MIER3	TSS1500	2661	1054	3715	-0.0007	0.0002	0.000985	0.389844	--
cg24911891	8	142405051			2657	1058	3715	-0.0125	0.0038	0.0009854	0.389844	--
cg25466974	1	211752620	SLC30A1	TSS1500	2663	1054	3717	-0.0007	0.0002	0.0009862	0.389844	--
cg17944241	17	40021637	KLHL11	TSS200	2662	1049	3711	-0.0007	0.0002	0.0009866	0.389844	--
cg07330718	11	118927777	HYOU1;HYOU1;HYOU1	1stExon;5'UTR;5'UTR	2646	1039	3685	-0.0009	0.0003	0.0009875	0.389844	--
cg10161194	19	3983180	EEF2;SNORD37	Body;TSS1500	2663	1038	3701	-0.0025	0.0007	0.0009884	0.389844	--
cg24437104	1	227951794	SNAP47	Body	2663	1057	3720	0.0034	0.001	0.0009898	0.389844	++
cg11474250	5	107007126	EFNA5	TSS1500	2660	1052	3712	-0.0007	0.0002	0.0009902	0.389844	--
cg24090393	1	1560804	MIB2;MIB2;MIB2;MIB2;MIB2;MIB2	Body;Body;Body;Body;Body;Body	2658	1052	3710	-0.0017	0.0005	0.0009916	0.389844	--
cg05801338	6	79788076	PHIP	TSS200	2660	1053	3713	-0.0005	0.0001	0.0009936	0.389844	--
cg19915007	7	41189312			2661	1054	3715	-0.0028	0.0009	0.0009939	0.389844	--
cg08846221	1	10541698	PEX14	Body	2648	1049	3697	-0.002	0.0006	0.0009955	0.389844	--
cg06646488	20	61569335	C20orf11;DIDO1;DIDO1;DIDO1	TSS200;TSS200;TSS200;TSS200	2653	1046	3699	-0.0009	0.0003	0.0009957	0.389844	--
cg06169200	11	22647380	FANCF;FANCF	5'UTR;1stExon	2661	1047	3708	0.0014	0.0004	0.0009962	0.389844	++
cg26672614	22	39548389	CBX7	1stExon	2662	1054	3716	-0.0005	0.0001	0.0009986	0.389844	--
cg02665399	7	611060	PRKAR1B;PRKAR1B;PRKAR1B;PRKAR1B;PRKAR1B;PRKAR1B	Body;Body;Body;Body;Body;Body	2660	1039	3699	0.0009	0.0003	0.0009994	0.389844	++
cg00469341	7	14031022	ETV1;ETV1;ETV1;ETV1;ETV1	5'UTR;TSS1500;TSS1500;1stExon;TSS200	2662	1049	3711	-0.0011	0.0003	0.001001	0.389844	--
cg01006077	7	100965198	RABL5;RABL5;RABL5;RABL5	TSS200;TSS200;TSS200;TSS200	2662	1050	3712	-0.0008	0.0003	0.001001	0.389844	--
cg03022732	13	42614748			2663	1046	3709	-0.002	0.0006	0.001003	0.389844	--
cg23526147	19	13134813	NFIX	Body	2647	1058	3705	0.0057	0.0017	0.001005	0.389844	++
cg23623625	1	149968511	OTUD7B	5'UTR	2662	1058	3720	0.0047	0.0014	0.001005	0.389844	++
cg19320816	6	26087776	HFE;HFE;HFE;HFE;HFE;HFE;HFE;HFE;HFE	Body;Body;Body;Body;Body;Body;Body;Body;Body	2654	1047	3701	-0.0005	0.0002	0.001006	0.389844	--
cg20387139	6	33265424	RGL2;RGL2	Body;Body	2660	1049	3709	0.005	0.0015	0.001006	0.389844	++
cg25835306	10	60094732	UBE2D1	TSS200	2661	1045	3706	-0.0003	0.0001	0.001006	0.389844	--
cg15399433	7	116503128	CAPZA2	Body	2663	1052	3715	-0.0007	0.0002	0.001009	0.390189	--
cg22471742	19	2427708	TIMM13;TIMM13	1stExon;5'UTR	2658	1048	3706	-0.0005	0.0001	0.001009	0.390189	--
cg13934606	12	57610705	NXPH4;NXPH4	5'UTR;1stExon	2654	1052	3706	-0.0009	0.0003	0.00101	0.390189	--
cg06456258	22	39898429	SMCR7L;SMCR7L	5'UTR;1stExon	2662	1045	3707	-0.0003	0.0001	0.001014	0.390399	--
cg23339899	8	145137239	GPAA1	TSS1500	2646	1042	3688	-0.0008	0.0002	0.001018	0.390399	--
cg16342550	14	23815952	SLC22A17;SLC22A17	Body;Body	2661	1052	3713	-0.0028	0.0009	0.001023	0.390399	--
cg00393340	2	241388772	GPC1	Body	2663	1057	3720	-0.0022	0.0007	0.001025	0.390399	--
cg09317102	19	4909554	UHRF1;UHRF1;UHRF1	5'UTR;1stExon;TSS1500	2662	1033	3695	-0.0003	0.0001	0.001026	0.390399	--
cg04332534	19	37096487	ZNF382;ZNF529;ZNF529;ZNF529	5'UTR;TSS1500;TSS1500;TSS1500	2658	1010	3668	-0.001	0.0003	0.001028	0.390399	--
cg08691567	12	53183930	KRT3	Body	2662	1029	3691	-0.0065	0.002	0.001028	0.390399	--
cg16883944	17	15163711	PMP22;PMP22;PMP22	Body;Body;Body	2663	1048	3711	0.0043	0.0013	0.001029	0.390399	++
cg08193650	2	43451868	ZFP36L2	Body	2663	1053	3716	-0.0004	0.0001	0.00103	0.390399	--
cg16493531	6	30711802	FLOT1;IER3	TSS1500;Body	2644	1043	3687	-0.0015	0.0005	0.00103	0.390399	--
cg00711916	2	97426274	CNNM4	TSS1500	2662	1043	3705	0.0015	0.0005	0.001031	0.390399	++
cg19515446	6	26108335	HIST1H1T;HIST1H1T	5'UTR;1stExon	2662	1028	3690	0.0023	0.0007	0.001031	0.390399	++
cg21278806	13	33001751	N4BP2L1;N4BP2L1	Body;Body	2658	1052	3710	-0.001	0.0003	0.001032	0.390399	--
cg05943476	2	70780904	TGFA;TGFA;TGFA;TGFA	1stExon;5'UTR;5'UTR;1stExon	2661	1052	3713	-0.0005	0.0001	0.001035	0.390399	--
cg07340922	11	114548759	FAM55B	TSS1500	2662	1058	3720	-0.0043	0.0013	0.001037	0.390399	--
cg25622628	19	1275762	C19orf24	1stExon	2660	1052	3712	-0.0005	0.0002	0.001038	0.390399	--
cg03722586	22	22090126	YPEL1	TSS200	2662	1050	3712	-0.0003	0.0001	0.001039	0.390399	--
cg12802822	11	58910102	FAM111A;FAM111A;FAM111A	TSS1500;TSS1500;TSS1500	2658	1046	3704	-0.0005	0.0002	0.001039	0.390399	--
cg06904287	11	33796187	FBXO3;FBXO3	TSS200;TSS200	2650	1053	3703	-0.0036	0.0011	0.00104	0.390399	--
cg14657818	2	8822058	ID2	TSS200	2659	1030	3689	-0.0004	0.0001	0.001041	0.390399	--
cg15843385	1	155036091	EFNA4;EFNA4;EFNA4	TSS200;TSS200;TSS200	2646	1049	3695	-0.0005	0.0001	0.001041	0.390399	--
cg17377463	19	48908557	GRIN2D	Body	2662	1056	3718	-0.0039	0.0012	0.001041	0.390399	--
cg23659592	1	160175286	PEA15;PEA15	5'UTR;1stExon	2663	1045	3708	-0.0005	0.0001	0.001042	0.390399	--
cg00473834	3	23987430	NR1D2;NR1D2	TSS200;Body	2650	1052	3702	-0.0005	0.0001	0.001043	0.390399	--
cg03671013	11	72145289	CLPB	1stExon	2661	1054	3715	-0.0007	0.0002	0.001043	0.390399	--
cg08286218	13	115000425	CDC16;CDC16;CDC16;CDC16	5'UTR;1stExon;1stExon;5'UTR	2662	1054	3716	-0.0011	0.0003	0.001043	0.390399	--
cg08944476	10	71561505	COL13A1;COL13A1;COL13A1;COL13A1;COL13A1;COL13A1;COL13A1;COL13A1;COL13A1;COL13A1;COL13A1;COL13A1;COL13A1;COL13A1;COL13A1;COL13A1;COL13A1;COL13A1;COL13A1;COL13A1	TSS200;TSS200;TSS200;TSS200;TSS200;TSS200;TSS200;TSS200;TSS200;TSS200;TSS200;TSS200;TSS200;TSS200;TSS200;TSS200;TSS200;TSS200;TSS200;TSS200	2663	1052	3715	-0.0009	0.0003	0.001043	0.390399	--
cg08547499	17	40830481	PLEKHH3	TSS1500	2656	1051	3707	-0.0004	0.0001	0.001044	0.390399	--
cg23266943	11	64660386	MIR194-2	TSS1500	2661	1057	3718	-0.0035	0.0011	0.001045	0.390399	--
cg17891735	7	158669929	WDR60	Body	2660	1058	3718	-0.0019	0.0006	0.001046	0.390399	--
cg20649017	2	176980837	HOXD10	TSS1500	2662	1051	3713	0.0037	0.0011	0.001047	0.390399	++
cg25373063	1	150266194	MRPS21;MRPS21	TSS200;TSS200	2660	1055	3715	-0.0007	0.0002	0.001047	0.390399	--
cg01065033	6	170863692	PSMB1;TBP	TSS1500;5'UTR	2645	1050	3695	-0.0005	0.0002	0.00105	0.390399	--
cg25993851	11	46722334	ARHGAP1;ZNF408	TSS1500;TSS200	2660	1034	3694	-0.0005	0.0001	0.001051	0.390399	--
cg08818193	8	145734657	MFSD3;MFSD3	1stExon;5'UTR	2659	1054	3713	-0.0007	0.0002	0.001052	0.390399	--
cg21266749	1	226249703	LOC440926;H3F3A	TSS1500;TSS1500	2663	1054	3717	-0.0005	0.0001	0.001052	0.390399	--
cg06272054	12	46766548	SLC38A2;SLC38A2	5'UTR;1stExon	2659	1052	3711	-0.0004	0.0001	0.001054	0.390399	--
cg04875118	8	144373569	ZNF696;ZNF696	5'UTR;1stExon	2641	1007	3648	-0.0006	0.0002	0.001056	0.390399	--
cg24059197	6	90348542	LYRM2;LYRM2;LYRM2;LYRM2	TSS1500;TSS1500;TSS1500;TSS200	2662	1053	3715	-0.0006	0.0002	0.001056	0.390399	--
cg21269843	5	76934696	OTP	TSS200	2663	1049	3712	0.0031	0.001	0.001058	0.390399	++
cg19953799	2	97427733	CNNM4	1stExon	2662	1040	3702	0.0021	0.0006	0.001059	0.390399	++
cg03001901	19	14248008	ASF1B	TSS1500	2662	1054	3716	-0.0005	0.0002	0.00106	0.390399	--
cg10523996	3	126423120	CHCHD6;CHCHD6	1stExon;5'UTR	2659	1054	3713	-0.0005	0.0002	0.001062	0.390399	--
cg09387486	7	156309358			2659	1041	3700	0.0021	0.0006	0.001064	0.390399	++
cg18127823	7	966081	ADAP1	Body	2660	1044	3704	-0.0022	0.0007	0.001065	0.390399	--
cg22069342	18	3261971	MYL12B;MYL12B;MYL12B;MYL12B	TSS200;TSS1500;TSS1500;TSS200	2663	1055	3718	-0.0005	0.0001	0.001066	0.390399	--
cg03098356	6	87865314	ZNF292	1stExon	2651	1043	3694	-0.0006	0.0002	0.001067	0.390399	--
cg03650009	4	47465676	COMMD8	TSS200	2663	1055	3718	-0.0005	0.0002	0.001067	0.390399	--
cg08857898	6	150070787	PCMT1	TSS200	2663	1054	3717	-0.0007	0.0002	0.001067	0.390399	--
cg03132089	20	55926498	RAE1;RAE1	TSS200;5'UTR	2653	1050	3703	-0.0005	0.0002	0.001069	0.390399	--
cg14203252	19	45251919	BCL3	TSS200	2662	1054	3716	-0.0005	0.0002	0.00107	0.390399	--
cg19860178	3	196594579	SENP5	TSS200	2636	1054	3690	-0.0004	0.0001	0.00107	0.390399	--
cg03325810	2	25016443	CENPO;C2orf79	5'UTR;TSS200	2659	1051	3710	-0.0007	0.0002	0.001075	0.390399	--
cg16047053	11	57972613	OR1S2	TSS1500	2662	1058	3720	0.0048	0.0015	0.001076	0.390399	++
cg08549335	7	30387954	ZNRF2	Body	2655	1058	3713	0.0078	0.0024	0.001078	0.390399	++
cg09571466	11	129939695	APLP2;APLP2;APLP2;APLP2;APLP2;APLP2	TSS200;TSS200;TSS200;TSS200;TSS200;TSS200	2650	1048	3698	-0.0011	0.0003	0.001078	0.390399	--
cg11473287	22	38302119	MICALL1	TSS1500	2662	1051	3713	-0.0007	0.0002	0.001078	0.390399	--
cg09674251	1	41249501	KCNQ4;KCNQ4	TSS200;TSS200	2662	1050	3712	-0.0005	0.0002	0.00108	0.390399	--
cg10221896	16	79263595			2662	1048	3710	0.0031	0.0009	0.00108	0.390399	++
cg21868703	1	145516067	GNRHR2;PEX11B	Body;TSS1500	2663	1053	3716	-0.0006	0.0002	0.001082	0.390399	--
cg09518351	2	27434612	C2orf28;C2orf28;SLC5A6;C2orf28;SLC5A6	TSS1500;TSS1500;5'UTR;TSS1500;Body	2661	1047	3708	-0.0009	0.0003	0.001083	0.390399	--
cg19031658	4	74964856	CXCL2;CXCL2	1stExon;5'UTR	2661	1015	3676	-0.0011	0.0003	0.001083	0.390399	--
cg07599133	19	35068628	LOC643719	TSS200	2660	1022	3682	0.0024	0.0007	0.001086	0.390399	++
cg12653649	7	150756397	CDK5;CDK5;SLC4A2	TSS1500;TSS1500;TSS1500	2660	1052	3712	-0.0006	0.0002	0.001086	0.390399	--
cg09112687	15	61521000	RORA	Body	2662	1055	3717	0.0017	0.0005	0.001088	0.390399	++
cg13902357	6	31324280	HLA-B	Body	2659	1053	3712	-0.0024	0.0007	0.001091	0.390399	--
cg21379458	12	13651438			2655	1055	3710	-0.0049	0.0015	0.001091	0.390399	--
cg14384960	4	146807291	ZNF827	Body	2659	1057	3716	0.0043	0.0013	0.001092	0.390399	++
cg16044565	22	45705693	FAM118A;FAM118A	5'UTR;TSS200	2662	1053	3715	-0.0005	0.0002	0.001092	0.390399	--
cg15701254	10	106075068	ITPRIP	Body	2662	1018	3680	-0.001	0.0003	0.001094	0.390399	--
cg04646100	11	105893010	KIAA1826	TSS200	2655	1048	3703	-0.0017	0.0005	0.001095	0.390399	--
cg13686012	11	101000655	PGR	TSS200	2663	1007	3670	0.0027	0.0008	0.001098	0.390399	++
cg26303861	1	20988122	DDOST	TSS200	2662	1055	3717	-0.0005	0.0001	0.001098	0.390399	--
cg16285215	12	31477228	FAM60A;FLJ13224;FAM60A;FAM60A	5'UTR;TSS200;5'UTR;5'UTR	2659	1052	3711	-0.001	0.0003	0.001099	0.390399	--
cg19088553	6	101901884	GRIK2;GRIK2;GRIK2	Body;Body;Body	2663	1058	3721	-0.0058	0.0018	0.001099	0.390399	--
cg13408046	13	112998443			2662	1051	3713	-0.0033	0.001	0.0011	0.390399	--
cg16900814	1	173990879			2661	1055	3716	-0.001	0.0003	0.001101	0.390399	--
cg11073833	1	153936127	SLC39A1	5'UTR	2661	1054	3715	-0.0007	0.0002	0.001102	0.390399	--
cg20958720	2	207024115	NDUFS1;EEF1B2;EEF1B2;EEF1B2;NDUFS1	1stExon;TSS1500;TSS1500;TSS1500;5'UTR	2662	1053	3715	-0.0006	0.0002	0.001102	0.390399	--
cg23012703	15	68346524	PIAS1	TSS200	2639	1046	3685	-0.0007	0.0002	0.001103	0.390399	--
cg01295842	19	16683254	SLC35E1	TSS200	2662	1054	3716	-0.0005	0.0002	0.001107	0.390399	--
cg19109909	11	64570509	MAP4K2	Body	2662	1053	3715	-0.0006	0.0002	0.001107	0.390399	--
cg17752083	10	135101849	TUBGCP2	Body	2662	1048	3710	-0.0018	0.0006	0.001108	0.390399	--
cg05196820	4	54967018	GSX2	1stExon	2661	1047	3708	-0.0005	0.0002	0.001109	0.390399	--
cg23338503	5	169064530	DOCK2	Body	2661	1052	3713	-0.001	0.0003	0.001109	0.390399	--
cg10543501	5	153857285	HAND1	1stExon	2663	1056	3719	0.0031	0.001	0.00111	0.390399	++
cg21626523	7	120628113	C7orf58;C7orf58	TSS1500;TSS1500	2663	1056	3719	0.0028	0.0009	0.00111	0.390399	++
cg15814157	19	56041511	SBK2	Body	2662	1046	3708	-0.0023	0.0007	0.001111	0.390399	--
cg11856332	19	15583704	PGLYRP2	Body	2662	1056	3718	-0.0028	0.0009	0.001113	0.390399	--
cg20468058	19	18885858	CRTC1;CRTC1	Body;Body	2659	1058	3717	-0.0031	0.001	0.001116	0.390399	--
cg22791453	9	133319899	ASS1;ASS1	TSS200;TSS200	2644	1058	3702	0.0046	0.0014	0.001116	0.390399	++
cg08095452	17	55958800	CUEDC1	Body	2663	1054	3717	-0.0031	0.001	0.001117	0.390399	--
cg23360149	10	27531117	ACBD5;ACBD5;ACBD5	TSS200;TSS1500;TSS200	2663	1055	3718	-0.0007	0.0002	0.001118	0.390399	--
cg23756354	6	30713097	IER3	TSS1500	2661	1040	3701	-0.0021	0.0006	0.001118	0.390399	--
cg24463006	20	37303096			2663	1052	3715	-0.0006	0.0002	0.001118	0.390399	--
cg10806140	7	37956554	SFRP4	TSS200	2662	1047	3709	0.0016	0.0005	0.001119	0.390399	++
cg14086160	1	159895389	TAGLN2	TSS200	2659	1052	3711	-0.001	0.0003	0.001119	0.390399	--
cg14591054	15	69110337	ANP32A	Body	2663	1052	3715	-0.0006	0.0002	0.00112	0.390399	--
cg16212145	14	25103730	GZMB	TSS1500	2663	1057	3720	-0.0049	0.0015	0.001121	0.390399	--
cg02661802	10	124221056	HTRA1;HTRA1	1stExon;5'UTR	2658	1049	3707	-0.0006	0.0002	0.001122	0.390399	--
cg09321019	10	98144406	TLL2	Body	2646	1048	3694	0.0033	0.001	0.001122	0.390399	++
cg00482994	6	32945234	BRD2;BRD2	Body;Body	2663	1047	3710	-0.0022	0.0007	0.001124	0.390399	--
cg02877808	22	24236438	MIF	TSS200	2658	1034	3692	-0.0006	0.0002	0.001124	0.390399	--
cg09455722	6	33217326			2637	1050	3687	-0.0006	0.0002	0.001124	0.390399	--
cg16739198	7	5229675	WIPI2;WIPI2;WIPI2;WIPI2	TSS200;TSS200;TSS200;TSS200	2659	1052	3711	-0.0006	0.0002	0.001125	0.390399	--
cg00444261	8	26371564	PNMA2	TSS200	2649	1040	3689	-0.0007	0.0002	0.001129	0.390399	--
cg19268976	19	41129636	LTBP4;LTBP4;LTBP4	Body;Body;Body	2661	1051	3712	-0.0025	0.0008	0.001131	0.390399	--
cg09513259	9	136039474	GBGT1	TSS200	2659	1058	3717	0.0039	0.0012	0.001133	0.390399	++
cg20788387	5	34915805	RAD1;BRIX1;RAD1	TSS200;TSS200;TSS200	2658	1041	3699	-0.0005	0.0001	0.001133	0.390399	--
cg16319535	5	153599583	GALNT10	Body	2663	1055	3718	-0.0036	0.0011	0.001134	0.390399	--
cg26856322	1	169076014	ATP1B1;ATP1B1;ATP1B1;ATP1B1	1stExon;1stExon;5'UTR;5'UTR	2663	1052	3715	-0.0005	0.0001	0.001134	0.390399	--
cg13724496	20	6748730	BMP2	TSS200	2653	1025	3678	-0.0012	0.0004	0.001135	0.390399	--
cg18841952	6	47652462	GPR111	Body	2663	1056	3719	-0.004	0.0012	0.001135	0.390399	--
cg23415756	17	8925752	NTN1	Body	2661	1021	3682	-0.0006	0.0002	0.001135	0.390399	--
cg07454803	19	54371995	MYADM;MYADM;MYADM;MYADM;MYADM	TSS1500;5'UTR;5'UTR;5'UTR;TSS1500	2658	1054	3712	-0.0008	0.0002	0.001136	0.390399	--
cg25485875	10	134600998	NKX6-2	TSS1500	2658	1003	3661	-0.0023	0.0007	0.001136	0.390399	--
cg10703493	4	159593022	C4orf46;C4orf46;ETFDH	1stExon;5'UTR;TSS1500	2663	1052	3715	-0.0011	0.0003	0.001137	0.390399	--
cg13050967	5	176924674	PDLIM7;PDLIM7;PDLIM7	TSS200;TSS200;TSS200	2660	1053	3713	-0.0005	0.0002	0.001137	0.390399	--
cg25522181	2	96933283	CIAO1	Body	2662	1057	3719	-0.005	0.0015	0.001137	0.390399	--
cg02005367	8	145133412	EXOSC4	TSS200	2663	1054	3717	-0.0004	0.0001	0.001139	0.390399	--
cg26734916	11	62432630	SNORA57;C11orf48;METTL12	TSS1500;Body;TSS200	2658	1055	3713	-0.0006	0.0002	0.001141	0.390399	--
cg03257547	11	75146471	GDPD5	3'UTR	2662	1054	3716	-0.0021	0.0006	0.001142	0.390399	--
cg18159937	11	2334892	TSPAN32	Body	2663	1056	3719	-0.0039	0.0012	0.001144	0.390399	--
cg13467708	4	644973	PDE6B;PDE6B	Body;Body	2661	1058	3719	0.0075	0.0023	0.001146	0.390399	++
cg22553289	17	33469403	NLE1;NLE1	TSS200;TSS200	2663	1055	3718	-0.0005	0.0001	0.001146	0.390399	--
cg27089079	13	51020511			2663	1058	3721	-0.0063	0.0019	0.001146	0.390399	--
cg20599798	2	31361760	GALNT14	TSS200	2659	1050	3709	0.0031	0.001	0.001147	0.390399	++
cg13709851	9	136223826	SURF1;SURF2	TSS1500;Body	2662	1052	3714	-0.0006	0.0002	0.00115	0.390399	--
cg23424273	6	78173227	HTR1B	TSS200	2661	1050	3711	-0.0007	0.0002	0.00115	0.390399	--
cg22630231	19	5720634	TMEM146;LONP1	TSS200;TSS1500	2659	1055	3714	-0.0005	0.0002	0.001156	0.390399	--
cg12582777	6	165658423			2663	1053	3716	-0.0054	0.0017	0.001159	0.390399	--
cg14420108	9	34647483	GALT	Body	2663	1055	3718	0.0043	0.0013	0.001159	0.390399	++
cg19275536	6	52926650	ICK;ICK	TSS200;TSS200	2663	1054	3717	-0.0006	0.0002	0.001159	0.390399	--
cg26540123	20	44420762	WFDC3;DNTTIP1	TSS1500;Body	2657	1053	3710	-0.0005	0.0002	0.001159	0.390399	--
cg11304457	19	30302479	CCNE1;CCNE1	TSS1500;TSS1500	2658	1041	3699	-0.0006	0.0002	0.00116	0.390399	--
cg15930145	14	90864542	CALM1;CALM1	TSS200;Body	2659	1053	3712	-0.0012	0.0004	0.001161	0.390399	--
cg01751134	16	55543166	LPCAT2	1stExon	2657	1025	3682	-0.0007	0.0002	0.001164	0.390399	--
cg08657161	17	79670690	MRPL12	Body	2662	1055	3717	-0.0008	0.0002	0.001164	0.390399	--
cg14519032	5	173930869			2662	1049	3711	-0.0033	0.001	0.001164	0.390399	--
cg23389215	11	64375765	NRXN2;NRXN2;NRXN2	Body;Body;Body	2663	1058	3721	-0.0052	0.0016	0.001164	0.390399	--
cg09461650	3	58419588	PDHB	TSS200	2659	1053	3712	-0.0006	0.0002	0.001165	0.390399	--
cg19121857	6	31707815	MSH5;MSH5;MSH5;MSH5;MSH5;MSH5;MSH5;MSH5	1stExon;5'UTR;5'UTR;5'UTR;1stExon;1stExon;1stExon;5'UTR	2647	1056	3703	-0.0008	0.0002	0.001166	0.390399	--
cg04379155	17	7143007	PHF23	TSS200	2661	1055	3716	-0.0006	0.0002	0.001167	0.390399	--
cg22111082	1	228594464	TRIM11;TRIM11	1stExon;5'UTR	2655	1051	3706	-0.0005	0.0002	0.001167	0.390399	--
cg07687332	6	97285776	GPR63;GPR63	TSS1500;TSS1500	2662	1045	3707	0.0025	0.0008	0.001169	0.390399	++
cg25253217	19	47776728	PRR24	TSS1500	2662	1052	3714	-0.0005	0.0002	0.00117	0.390399	--
cg26919818	5	177540566	N4BP3;N4BP3	5'UTR;1stExon	2662	1053	3715	-0.0005	0.0002	0.00117	0.390399	--
cg08908331	15	72978726	HIGD2B;BBS4	TSS1500;Body	2658	1048	3706	-0.001	0.0003	0.001172	0.390399	--
cg22044861	7	157129591	DNAJB6;DNAJB6	TSS200;TSS200	2660	1053	3713	-0.0008	0.0002	0.001172	0.390399	--
cg16385933	10	112631792	LOC282997;PDCD4;PDCD4	TSS1500;5'UTR;5'UTR	2661	1049	3710	-0.0004	0.0001	0.001173	0.390399	--
cg01656789	2	74803718	C2orf65	Body	2662	1045	3707	0.0022	0.0007	0.001174	0.390399	++
cg06932612	14	77965123	ISM2;ISM2	1stExon;1stExon	2661	1053	3714	-0.0005	0.0001	0.001174	0.390399	--
cg21768539	5	177929808	COL23A1	Body	2663	1058	3721	0.0055	0.0017	0.001176	0.390399	++
cg10961099	8	2046910	MYOM2	Body	2660	1032	3692	-0.0021	0.0007	0.00118	0.390399	--
cg06492699	3	39149242	GORASP1;TTC21A;TTC21A;TTC21A;TTC21A	TSS200;1stExon;5'UTR;1stExon;5'UTR	2662	1041	3703	-0.0011	0.0003	0.001182	0.390399	--
cg02331352	16	2813897	SRRM2	Body	2663	1044	3707	0.0025	0.0008	0.001183	0.390399	++
cg06265841	13	100153613	TM9SF2	TSS200	2662	1046	3708	-0.0006	0.0002	0.001185	0.390399	--
cg18558647	15	93198495	FAM174B	Body	2662	1043	3705	-0.0009	0.0003	0.001185	0.390399	--
cg01997006	20	49410882	BCAS4;BCAS4;BCAS4	TSS1500;TSS1500;TSS1500	2662	1041	3703	-0.0011	0.0003	0.001186	0.390399	--
cg24475443	11	116643735	BUD13;BUD13	TSS200;TSS200	2662	1052	3714	-0.0004	0.0001	0.001186	0.390399	--
cg09895187	8	55047972	MRPL15	Body	2660	1053	3713	-0.0006	0.0002	0.001187	0.390399	--
cg19983818	5	10441822	ROPN1L	TSS200	2663	1045	3708	-0.0005	0.0002	0.001188	0.390399	--
cg07453218	19	1490525	REEP6;PCSK4	TSS1500;TSS200	2652	1051	3703	-0.0012	0.0004	0.001189	0.390399	--
cg25646888	3	50330031	IFRD2	TSS200	2661	1049	3710	-0.0004	0.0001	0.00119	0.390399	--
cg00771049	9	127632167	ARPC5L	Body	2656	1034	3690	-0.0004	0.0001	0.001191	0.390399	--
cg12867705	12	112280286	C12orf47;MAPKAPK5;MAPKAPK5;MAPKAPK5;MAPKAPK5	Body;1stExon;1stExon;5'UTR;5'UTR	2657	1054	3711	-0.0009	0.0003	0.001191	0.390399	--
cg26884921	19	50370748	PNKP;PNKP	5'UTR;1stExon	2663	1054	3717	-0.0006	0.0002	0.001192	0.390399	--
cg00250414	7	157522373	PTPRN2;PTPRN2;PTPRN2	Body;Body;Body	2663	1058	3721	-0.0049	0.0015	0.001194	0.390399	--
cg02768905	17	46985891	UBE2Z	1stExon	2662	1054	3716	-0.0009	0.0003	0.001194	0.390399	--
cg10835172	15	77224357	RCN2	Body	2658	1052	3710	-0.0008	0.0002	0.001195	0.390399	--
cg08835847	17	72450692			2661	1058	3719	0.0051	0.0016	0.001196	0.390399	++
cg25354744	6	24775480	GMNN	5'UTR	2663	1052	3715	-0.0008	0.0003	0.001196	0.390399	--
cg07585513	2	212389424	ERBB4;ERBB4	Body;Body	2663	1056	3719	-0.0029	0.0009	0.001199	0.390399	--
cg08088390	20	68170	DEFB125	TSS200	2662	1054	3716	0.0074	0.0023	0.001201	0.390399	++
cg10709246	19	17488116	PLVAP;PLVAP	5'UTR;1stExon	2663	1057	3720	0.0056	0.0017	0.001201	0.390399	++
cg03064832	20	30795574	POFUT1;PLAGL2;POFUT1	TSS200;TSS200;TSS200	2627	1030	3657	-0.0004	0.0001	0.001203	0.390399	--
cg07642499	11	69957602	ANO1;ANO1	Body;Body	2663	1049	3712	-0.0055	0.0017	0.001203	0.390399	--
cg26061304	8	136469480	KHDRBS3	TSS1500	2643	1054	3697	-0.0004	0.0001	0.001204	0.390399	--
cg12421814	4	3449370	HGFAC	Body	2662	1057	3719	-0.003	0.0009	0.001205	0.390399	--
cg13321358	11	60500686			2663	1054	3717	-0.0027	0.0008	0.001207	0.390399	--
cg23017850	6	16760739	ATXN1;ATXN1	5'UTR;5'UTR	2654	1054	3708	-0.0005	0.0002	0.001207	0.390399	--
cg26829925	15	80216159	C15orf37;ST20	Body;TSS200	2652	1047	3699	-0.0004	0.0001	0.001207	0.390399	--
cg05858042	11	569232	MIR210	TSS1500	2629	1058	3687	0.0086	0.0026	0.001209	0.390399	++
cg10713951	4	7044983	CCDC96;TADA2B	TSS1500;TSS200	2663	1050	3713	-0.001	0.0003	0.001214	0.390399	--
cg18138172	1	31191959	MATN1	Body	2661	1054	3715	-0.0012	0.0004	0.001214	0.390399	--
cg17331254	8	52812185	PCMTD1	TSS1500	2661	1054	3715	-0.0008	0.0002	0.001217	0.390399	--
cg23831542	17	21117669	TMEM11;TMEM11;TMEM11	Body;1stExon;5'UTR	2656	1050	3706	-0.0004	0.0001	0.001217	0.390399	--
cg11828766	9	95896749	NINJ1	TSS200	2656	1051	3707	-0.0005	0.0002	0.001218	0.390399	--
cg03454357	2	42565216			2659	1039	3698	0.001	0.0003	0.00122	0.390399	++
cg17150474	15	73343980	NEO1	TSS1500	2660	1053	3713	-0.0004	0.0001	0.00122	0.390399	--
cg03089869	3	50541028	CACNA2D2;CACNA2D2	TSS200;TSS200	2655	1056	3711	-0.0006	0.0002	0.001221	0.390399	--
cg16778289	16	4526868	HMOX2;HMOX2;HMOX2	5'UTR;5'UTR;5'UTR	2656	1041	3697	-0.0009	0.0003	0.001223	0.390399	--
cg15561501	19	30160603	PLEKHF1	5'UTR	2658	1039	3697	-0.0038	0.0012	0.001225	0.390399	--
cg15189070	17	79849054	ANAPC11;ANAPC11;ANAPC11;THOC4;ANAPC11;ANAPC11;ANAPC11;ANAPC11	TSS1500;TSS1500;TSS1500;Body;TSS1500;TSS1500;TSS1500;TSS1500	2663	1053	3716	-0.0006	0.0002	0.001226	0.390399	--
cg26262375	19	36545698	WDR62;THAP8;WDR62	TSS200;TSS200;TSS200	2662	1054	3716	-0.0006	0.0002	0.001226	0.390399	--
cg05010058	2	65284262	CEP68	5'UTR	2660	1037	3697	0.0037	0.0011	0.001227	0.390399	++
cg11052202	6	99290546			2661	1053	3714	0.0051	0.0016	0.001227	0.390399	++
cg18191200	22	43506435	BIK	TSS1500	2663	1056	3719	0.0018	0.0006	0.001228	0.390399	++
cg18313340	13	112760898			2659	1035	3694	-0.003	0.0009	0.001228	0.390399	--
cg19442480	19	14530103	DDX39;DDX39	5'UTR;1stExon	2661	1041	3702	-0.0004	0.0001	0.001228	0.390399	--
cg14595059	17	29158948	ATAD5	TSS200	2652	1002	3654	-0.0005	0.0002	0.00123	0.390399	--
cg05151803	7	155167283			2661	1054	3715	-0.0011	0.0003	0.001231	0.390399	--
cg06605053	15	93424933			2659	1046	3705	0.006	0.0019	0.001231	0.390399	++
cg24975581	12	121128268	MLEC	Body	2663	1044	3707	0.0029	0.0009	0.001231	0.390399	++
cg02196912	14	24868470	NYNRIN	Body	2660	1039	3699	-0.0008	0.0002	0.001235	0.390399	--
cg08071405	4	3446405	HGFAC	Body	2662	1039	3701	-0.0016	0.0005	0.001235	0.390399	--
cg11060349	7	158342963	PTPRN2;PTPRN2;PTPRN2	Body;Body;Body	2662	1054	3716	-0.0046	0.0014	0.001235	0.390399	--
cg27035169	14	23653098	SLC7A8	TSS1500	2663	1042	3705	0.0079	0.0024	0.001237	0.390399	++
cg04479757	22	26951319	MIR548J;TPST2;TPST2	TSS200;5'UTR;5'UTR	2662	1057	3719	0.0031	0.0009	0.001238	0.390399	++
cg09241284	6	30294441	TRIM39;HCG18;HCG18;TRIM39	TSS200;Body;Body;TSS1500	2662	1053	3715	-0.0005	0.0001	0.001239	0.390399	--
cg18881440	2	176470789			2662	1044	3706	-0.0038	0.0012	0.001242	0.390399	--
cg20330566	14	105612753	JAG2;JAG2	Body;Body	2661	1055	3716	-0.0022	0.0007	0.001242	0.390399	--
cg25154482	5	179497098	RNF130	Body	2662	1058	3720	0.0059	0.0018	0.001244	0.390399	++
cg25899961	7	151822892			2662	1053	3715	0.0025	0.0008	0.001245	0.390399	++
cg05941624	6	158402524	SYNJ2	TSS1500	2661	1051	3712	-0.0008	0.0003	0.001246	0.390399	--
cg21305452	1	16481937	EPHA2	Body	2663	1039	3702	-0.002	0.0006	0.001247	0.390399	--
cg02611105	19	55628611	PPP1R12C	1stExon	2660	1051	3711	-0.0004	0.0001	0.001248	0.390399	--
cg03007404	7	5821099	RNF216;RNF216	5'UTR;5'UTR	2661	1053	3714	-0.0005	0.0001	0.001249	0.390399	--
cg04770364	12	120127985	CIT	Body	2663	1058	3721	-0.0025	0.0008	0.001249	0.390399	--
cg13066658	11	32449163	WT1;WT1;WT1;WT1	Body;Body;Body;Body	2661	1026	3687	0.0036	0.0011	0.00125	0.390399	++
cg09376008	7	142377275			2662	1054	3716	0.0044	0.0014	0.001251	0.390399	++
cg03844381	13	111805922	ARHGEF7;ARHGEF7;ARHGEF7;ARHGEF7	Body;TSS200;Body;Body	2654	1042	3696	-0.0004	0.0001	0.001252	0.390399	--
cg15660669	21	17102764	USP25	Body	2657	1054	3711	-0.0007	0.0002	0.001253	0.390399	--
cg23246901	12	113772827	SLC24A6;SLC24A6	1stExon;5'UTR	2654	1029	3683	-0.0011	0.0003	0.001253	0.390399	--
cg16435858	3	129158884	IFT122;IFT122;IFT122;MBD4;IFT122	TSS200;TSS200;TSS200;TSS200;TSS200	2661	1053	3714	-0.0005	0.0002	0.001254	0.390399	--
cg09575871	19	2702929	GNG7	TSS200	2658	1052	3710	-0.0006	0.0002	0.001255	0.390399	--
cg06001237	20	62694736	TCEA2;TCEA2	5'UTR;1stExon	2661	1055	3716	-0.0007	0.0002	0.001256	0.390399	--
cg23744644	11	120473325			2663	1056	3719	-0.0032	0.001	0.001256	0.390399	--
cg11051510	4	164088173	NAF1;NAF1	TSS200;TSS200	2661	1051	3712	-0.0006	0.0002	0.001257	0.390399	--
cg11422402	1	24105080	C1orf128	1stExon	2661	1053	3714	-0.0004	0.0001	0.001257	0.390399	--
cg07795325	4	114557667	CAMK2D;CAMK2D;CAMK2D;CAMK2D;CAMK2D;CAMK2D	Body;Body;Body;Body;Body;Body	2663	1055	3718	0.0042	0.0013	0.001259	0.390399	++
cg18954900	12	96604497	ELK3	5'UTR	2663	1058	3721	0.006	0.0019	0.001259	0.390399	++
cg03023089	22	36806580			2659	1057	3716	0.0065	0.002	0.00126	0.390399	++
cg17921863	19	45320727	BCAM;BCAM	Body;Body	2599	1040	3639	-0.0031	0.001	0.00126	0.390399	--
cg24473832	20	868404	ANGPT4	Body	2662	1051	3713	-0.0033	0.001	0.00126	0.390399	--
cg19436502	3	141944077	GK5	Body	2660	1054	3714	-0.0004	0.0001	0.001261	0.390399	--
cg20216950	3	158519731	MFSD1;MFSD1;MFSD1;MFSD1	5'UTR;1stExon;5'UTR;1stExon	2663	1050	3713	-0.0004	0.0001	0.001261	0.390399	--
cg24635257	1	12226947	TNFRSF1B	TSS200	2654	1050	3704	-0.0007	0.0002	0.001261	0.390399	--
cg06777732	12	131118426			2660	1055	3715	0.018	0.0056	0.001262	0.390399	++
cg10065182	12	49182837	ADCY6	TSS200	2658	1055	3713	-0.0023	0.0007	0.001262	0.390399	--
cg01489519	20	61493186	TCFL5	TSS200	2655	1054	3709	-0.0007	0.0002	0.001263	0.390399	--
cg24654028	11	8854482	ST5	5'UTR	2663	1058	3721	-0.0059	0.0018	0.001263	0.390399	--
cg00627788	3	196296266	WDR53;FBXO45	TSS1500;Body	2661	1050	3711	-0.0005	0.0002	0.001265	0.390399	--
cg16696730	21	43916444	RSPH1	TSS200	2663	1030	3693	-0.001	0.0003	0.001266	0.390399	--
cg22190291	1	21766732	NBPF3;NBPF3	1stExon;5'UTR	2649	1051	3700	-0.0004	0.0001	0.001266	0.390399	--
cg08130630	1	2312475	MORN1	Body	2663	1051	3714	-0.0017	0.0005	0.001267	0.390399	--
cg14496346	9	134422108			2663	1057	3720	0.0025	0.0008	0.001268	0.390399	++
cg22268256	6	31671229	BAT5	TSS200	2656	1050	3706	-0.0018	0.0006	0.001268	0.390399	--
cg23655615	3	13896124	WNT7A	Body	2661	1044	3705	-0.0026	0.0008	0.00127	0.390399	--
cg03660377	16	368048	AXIN1;AXIN1	Body;Body	2659	1056	3715	-0.0041	0.0013	0.001271	0.390399	--
cg04549287	13	52952319	THSD1;THSD1	Body;Body	2660	1054	3714	-0.0024	0.0007	0.001271	0.390399	--
cg08189989	2	105459164			2660	1051	3711	-0.0013	0.0004	0.001272	0.390399	--
cg18676229	7	75988391	YWHAG	TSS200	2641	1044	3685	-0.0006	0.0002	0.001275	0.390636	--
cg03020605	3	196594661	SENP5	TSS200	2663	1045	3708	-0.0017	0.0005	0.001277	0.390636	--
cg14944575	19	52552197	ZNF432	TSS200	2662	1047	3709	-0.0006	0.0002	0.001277	0.390636	--
cg18911129	12	56470635			2663	1056	3719	-0.0028	0.0009	0.001278	0.390636	--
cg18264657	18	4455862			2662	1054	3716	0.0044	0.0014	0.001279	0.390636	++
cg27500918	16	2933308	FLYWCH2;FLYWCH2;FLYWCH2;FLYWCH2;FLYWCH2	5'UTR;1stExon;5'UTR;5'UTR;1stExon	2663	1052	3715	-0.0008	0.0002	0.001279	0.390636	--
cg09664259	3	156544070	LEKR1	TSS200	2661	1052	3713	-0.0005	0.0002	0.001281	0.390929	--
cg25020459	21	47402144	COL6A1	Body	2663	1046	3709	0.0018	0.0006	0.001289	0.392984	++
cg01791874	5	16180055	2011-03-01	TSS200	2658	1034	3692	-0.0017	0.0005	0.001291	0.392984	--
cg05877990	8	94241979			2663	1052	3715	-0.0023	0.0007	0.001291	0.392984	--
cg12498522	2	7057395	RNF144A	TSS200	2660	1055	3715	-0.0012	0.0004	0.001292	0.392984	--
cg15739543	5	6713426	POLS	TSS1500	2653	1046	3699	-0.0005	0.0001	0.001293	0.392984	--
cg07251136	5	95158433	GLRX;GLRX;GLRX;GLRX	1stExon;5'UTR;1stExon;5'UTR	2662	1046	3708	-0.0011	0.0003	0.001294	0.392984	--
cg16400903	5	693638	TPPP	TSS200	2660	1054	3714	-0.0005	0.0002	0.001296	0.393165	--
cg15644742	1	2344414	PEX10;PEX10	TSS1500;TSS1500	2660	1052	3712	-0.0004	0.0001	0.001298	0.393165	--
cg07690733	19	1066985	HMHA1	TSS200	2662	1045	3707	-0.0004	0.0001	0.001299	0.393165	--
cg03885431	1	3153144	PRDM16;PRDM16	Body;Body	2661	1054	3715	-0.0037	0.0012	0.0013	0.393165	--
cg12087797	14	39644714	PNN	Body	2653	1051	3704	-0.0006	0.0002	0.001303	0.393165	--
cg14469339	12	107349522	C12orf23	TSS200	2662	1054	3716	-0.0008	0.0002	0.001303	0.393165	--
cg19021960	1	228291175	C1orf35	TSS200	2660	1047	3707	-0.0005	0.0001	0.001303	0.393165	--
cg07981864	11	93862257	PANX1;PANX1	1stExon;5'UTR	2663	1051	3714	-0.0007	0.0002	0.001304	0.393165	--
cg11096629	5	132148948	ANKRD43	TSS200	2661	1052	3713	-0.001	0.0003	0.001304	0.393165	--
cg16740167	1	27560800	WDTC1	TSS1500	2662	1051	3713	-0.0003	0.0001	0.001306	0.393453	--
cg08418978	13	96085969	CLDN10;CLDN10;CLDN10;CLDN10	1stExon;5'UTR;5'UTR;1stExon	2663	1047	3710	-0.0029	0.0009	0.001309	0.393837	--
cg07159951	1	45983175	PRDX1;PRDX1;PRDX1	Body;Body;Body	2663	1054	3717	-0.0021	0.0007	0.001314	0.393837	--
cg01179580	12	110318367	GLTP	TSS200	2656	1038	3694	-0.0004	0.0001	0.001315	0.393837	--
cg01276616	2	42396713	EML4;EML4;EML4;EML4	5'UTR;1stExon;1stExon;5'UTR	2660	1054	3714	-0.0004	0.0001	0.001315	0.393837	--
cg00403498	6	32119923	PRRT1;PPT2	TSS1500;TSS1500	2662	1051	3713	0.0047	0.0015	0.001316	0.393837	++
cg14117643	14	53258167	GNPNAT1;GNPNAT1	1stExon;5'UTR	2662	1050	3712	-0.0014	0.0004	0.001316	0.393837	--
cg06993420	6	169195382			2662	1044	3706	0.0022	0.0007	0.001317	0.393837	++
cg13907181	1	234736119			2663	1054	3717	-0.0004	0.0001	0.001317	0.393837	--
cg20253872	1	110166571	AMPD2;AMPD2;AMPD2	Body;Body;TSS1500	2663	1057	3720	0.0047	0.0015	0.001322	0.393837	++
cg02849769	1	110527541	AHCYL1;AHCYL1	1stExon;5'UTR	2659	1053	3712	-0.0005	0.0001	0.001326	0.393837	--
cg25799969	2	28974658	PPP1CB;PPP1CB;PPP1CB;PPP1CB	5'UTR;1stExon;5'UTR;1stExon	2654	1026	3680	-0.0004	0.0001	0.001326	0.393837	--
cg07505482	11	6624865	ILK;ILK;RRP8;ILK	TSS200;TSS1500;TSS200;TSS200	2654	1053	3707	-0.0007	0.0002	0.001329	0.393837	--
cg11851792	6	125766385			2658	1058	3716	-0.0046	0.0014	0.001329	0.393837	--
cg12948123	3	53289008	TKT;TKT;TKT	Body;Body;Body	2663	1052	3715	-0.0009	0.0003	0.001329	0.393837	--
cg16521917	7	145813946	CNTNAP2;CNTNAP2	1stExon;5'UTR	2662	1004	3666	0.0028	0.0009	0.00133	0.393837	++
cg10711035	6	33281580	TAPBP;TAPBP;TAPBP	Body;Body;Body	2650	1056	3706	-0.0011	0.0003	0.001331	0.393837	--
cg03720838	6	90529562	MDN1	TSS200	2631	1053	3684	-0.0006	0.0002	0.001332	0.393837	--
cg15362194	2	98262546	COX5B;COX5B	5'UTR;1stExon	2653	1047	3700	-0.0004	0.0001	0.001332	0.393837	--
cg15961785	17	2240223	TSR1;TSR1;SGSM2;SGSM2	1stExon;5'UTR;TSS1500;TSS1500	2662	1046	3708	-0.0006	0.0002	0.001332	0.393837	--
cg09989681	11	1892043	LSP1;LSP1;LSP1;LSP1	5'UTR;TSS200;TSS200;Body	2663	1057	3720	-0.0055	0.0017	0.001334	0.393837	--
cg00622682	22	32870857	FBXO7;FBXO7;FBXO7	5'UTR;1stExon;TSS1500	2663	1049	3712	-0.0003	0.0001	0.001335	0.393837	--
cg08658621	10	133999287	DPYSL4	TSS1500	2663	1035	3698	-0.0007	0.0002	0.001335	0.393837	--
cg14487887	8	125384848	TMEM65;TMEM65	5'UTR;1stExon	2661	1055	3716	-0.0005	0.0002	0.001335	0.393837	--
cg00417131	6	89828674	SFRS13B	TSS1500	2660	1057	3717	-0.0033	0.001	0.001338	0.393837	--
cg04227594	5	43121484	ZNF131	TSS200	2656	1047	3703	-0.0005	0.0001	0.001338	0.393837	--
cg08072251	3	11033977	SLC6A1	TSS1500	2663	1040	3703	0.0012	0.0004	0.001339	0.393837	++
cg11893127	12	131057342			2663	1058	3721	-0.0089	0.0028	0.001339	0.393837	--
cg12013492	11	46143011	PHF21A;PHF21A	TSS200;TSS200	2661	1047	3708	-0.0014	0.0005	0.00134	0.393837	--
cg23258881	1	150123037	PLEKHO1	Body	2661	1054	3715	-0.0004	0.0001	0.00134	0.393837	--
cg04658021	17	8056967	PER1	TSS1500	2658	1058	3716	0.006	0.0019	0.001341	0.393837	++
cg05298677	6	36355542	ETV7	TSS200	2662	1032	3694	-0.0006	0.0002	0.001341	0.393837	--
cg26317613	5	79784006	FAM151B	Body	2663	1051	3714	-0.0004	0.0001	0.001341	0.393837	--
cg10853137	14	39572562	SEC23A	TSS200	2658	1049	3707	-0.0005	0.0001	0.001343	0.393837	--
cg19776272	11	33758214	CD59;CD59;CD59;CD59	TSS200;TSS200;TSS200;TSS200	2663	1053	3716	0.0042	0.0013	0.001343	0.393837	++
cg17400361	2	27593054	EIF2B4;SNX17;EIF2B4;EIF2B4	Body;TSS1500;TSS200;Body	2653	1050	3703	-0.0005	0.0002	0.001345	0.393837	--
cg16694007	17	53638692			2662	1051	3713	-0.0037	0.0012	0.001346	0.393837	--
cg24935773	3	101568173	NFKBIZ;NFKBIZ	5'UTR;TSS200	2655	1050	3705	-0.0006	0.0002	0.001346	0.393837	--
cg06934988	17	9548766	USP43	TSS200	2661	1053	3714	-0.0005	0.0001	0.001349	0.394408	--
cg11725972	7	155191845			2661	1053	3714	-0.0038	0.0012	0.001352	0.394849	--
cg20806130	2	24150561	ATAD2B	TSS1500	2662	1050	3712	-0.0014	0.0005	0.001353	0.394849	--
cg02374486	10	72362809	PRF1;PRF1	TSS1500;TSS1500	2661	1058	3719	-0.0048	0.0015	0.001354	0.394849	--
cg06749872	16	30198509	CORO1A;LOC606724	Body;TSS1500	2663	1058	3721	-0.0039	0.0012	0.001356	0.394849	--
cg21207028	20	327619	NRSN2;NRSN2	1stExon;5'UTR	2659	1040	3699	0.0043	0.0013	0.001357	0.394849	++
cg10495160	2	237678157			2663	1058	3721	-0.0038	0.0012	0.001358	0.394849	--
cg21638063	5	107717975	FBXL17	TSS200	2657	1055	3712	-0.0006	0.0002	0.001358	0.394849	--
cg13674042	5	110848180	STARD4	TSS200	2663	1051	3714	-0.0005	0.0002	0.00136	0.394849	--
cg26516741	4	15003801			2663	1049	3712	-0.0006	0.0002	0.00136	0.394849	--
cg06471536	6	105749844	PREP	Body	2662	1047	3709	0.0023	0.0007	0.001361	0.394849	++
cg26477844	19	55691742	SYT5	TSS200	2663	1040	3703	0.001	0.0003	0.001363	0.395124	++
cg03532422	3	47844653	DHX30;DHX30;DHX30;DHX30	5'UTR;5'UTR;1stExon;1stExon	2659	1046	3705	-0.0004	0.0001	0.001366	0.395355	--
cg11957248	10	105238964	CALHM3;CALHM3	5'UTR;1stExon	2660	1057	3717	-0.0036	0.0011	0.001368	0.395355	--
cg17002138	1	54303960	TMEM48;TMEM48;TMEM48;TMEM48;TMEM48	5'UTR;1stExon;1stExon;Body;5'UTR	2654	988	3642	-0.0005	0.0002	0.001368	0.395355	--
cg21696975	1	153391644	S100A7A	Body	2662	1052	3714	-0.0055	0.0017	0.001368	0.395355	--
cg04960652	5	172571539	BNIP1;BNIP1;BNIP1;BNIP1;BNIP1;BNIP1;BNIP1;BNIP1	1stExon;5'UTR;5'UTR;5'UTR;1stExon;1stExon;5'UTR;1stExon	2658	1053	3711	-0.0006	0.0002	0.001371	0.39557	--
cg08278194	3	39497860			2662	1052	3714	-0.003	0.0009	0.001373	0.39557	--
cg09730211	17	34122723	MMP28;MMP28	TSS200;TSS200	2663	1054	3717	-0.001	0.0003	0.001374	0.39557	--
cg19082131	4	2363153	ZFYVE28	Body	2660	1014	3674	-0.0023	0.0007	0.001374	0.39557	--
cg25193484	1	43282654	ERMAP;CCDC23	TSS200;5'UTR	2663	1055	3718	-0.0005	0.0002	0.001374	0.39557	--
cg07063351	19	41060190	SPTBN4;SPTBN4	Body;Body	2662	1037	3699	0.0025	0.0008	0.001377	0.39568	++
cg17297354	1	237056641	MTR	Body	2663	1055	3718	-0.004	0.0013	0.001379	0.39568	--
cg04951822	12	113345598	OAS1;OAS1;OAS1	Body;Body;Body	2663	1058	3721	0.0061	0.0019	0.00138	0.39568	++
cg11104418	17	76125211	TMC6;TMC6	5'UTR;TSS1500	2658	1041	3699	-0.0012	0.0004	0.001382	0.39568	--
cg06638012	5	132299861	AFF4	TSS1500	2663	1051	3714	0.0032	0.001	0.001383	0.39568	++
cg17105737	19	639777	FGF22	TSS200	2663	1048	3711	-0.0011	0.0003	0.001383	0.39568	--
cg10364945	2	233433772	EIF4E2	3'UTR	2663	1044	3707	0.0025	0.0008	0.001384	0.39568	++
cg13792037	1	165738062	TMCO1;TMCO1	1stExon;5'UTR	2661	1044	3705	-0.0017	0.0005	0.001384	0.39568	--
cg13334650	11	6440065	APBB1;APBB1	5'UTR;5'UTR	2663	1044	3707	-0.0007	0.0002	0.001386	0.39568	--
cg22855876	2	27256034	TMEM214;TMEM214	Body;Body	2650	1049	3699	-0.0005	0.0002	0.001386	0.39568	--
cg10639888	2	154335368	RPRM	TSS200	2658	1046	3704	-0.0005	0.0002	0.001387	0.39568	--
cg20703729	7	96636116	DLX6AS;DLX6	Body;Body	2663	1049	3712	-0.0011	0.0003	0.001387	0.39568	--
cg16368442	16	10276799	GRIN2A;GRIN2A;GRIN2A	TSS1500;TSS1500;TSS200	2663	1045	3708	-0.0006	0.0002	0.00139	0.396235	--
cg04794120	7	48019205	HUS1;HUS1	5'UTR;1stExon	2663	1053	3716	-0.0005	0.0002	0.001392	0.396505	--
cg00433770	19	17392656	ANKLE1;ANKLE1	5'UTR;1stExon	2662	1040	3702	-0.0004	0.0001	0.001395	0.396713	--
cg11218092	3	8543344	LMCD1	TSS200	2659	1049	3708	-0.0004	0.0001	0.001395	0.396713	--
cg17815538	2	238536315	LRRFIP1	1stExon	2654	1004	3658	-0.0007	0.0002	0.001398	0.396713	--
cg24740531	18	60985732	BCL2;BCL2	Body;Body	2662	1048	3710	-0.0004	0.0001	0.001398	0.396713	--
cg26202762	15	25432236	SNORD115-10	TSS1500	2661	1054	3715	-0.0052	0.0016	0.001398	0.396713	--
cg00716716	17	38021651	IKZF3;IKZF3;IKZF3;IKZF3;IKZF3;IKZF3	TSS1500;TSS1500;TSS1500;TSS1500;TSS1500;TSS1500	2663	1042	3705	0.0047	0.0015	0.001402	0.397249	++
cg13924755	6	29691755	HLA-F;HLA-F;HLA-F	Body;Body;Body	2659	1054	3713	-0.0007	0.0002	0.001402	0.397249	--
cg01946760	5	177540738	N4BP3;N4BP3	5'UTR;1stExon	2661	1055	3716	-0.0008	0.0003	0.001406	0.397405	--
cg13708727	12	7282928	CLSTN3;RBP5	TSS200;TSS1500	2657	1054	3711	-0.0005	0.0002	0.001406	0.397405	--
cg09800026	21	45662262	ICOSLG	TSS1500	2656	1054	3710	-0.0005	0.0002	0.001407	0.397405	--
cg02639808	4	77997188	CCNI	TSS200	2663	1050	3713	-0.0006	0.0002	0.001408	0.397405	--
cg21163717	8	21769903	DOK2	Body	2662	1057	3719	-0.0048	0.0015	0.001408	0.397405	--
cg13155001	4	121843785	PRDM5;PRDM5	1stExon;5'UTR	2657	1044	3701	-0.0009	0.0003	0.00141	0.397405	--
cg02707152	11	64980819	SLC22A20	TSS1500	2663	1057	3720	0.0067	0.0021	0.001411	0.397405	++
cg19250177	1	45956646	TESK2;TESK2	5'UTR;1stExon	2651	1043	3694	-0.0007	0.0002	0.001411	0.397405	--
cg03875433	14	64010215	PPP2R5E	TSS200	2661	1042	3703	-0.0008	0.0003	0.001414	0.397952	--
cg04488837	16	87425609	FBXO31;MAP1LC3B	Body;TSS200	2659	1052	3711	-0.0006	0.0002	0.001418	0.398448	--
cg07326665	16	334445	PDIA2	Body	2663	1047	3710	-0.0024	0.0008	0.001419	0.398448	--
cg10568944	6	49430788	CENPQ;MUT	TSS1500;5'UTR	2663	1044	3707	0.001	0.0003	0.001419	0.398448	++
cg06184262	17	40610858	ATP6V0A1;ATP6V0A1;ATP6V0A1	TSS200;TSS200;TSS200	2663	1054	3717	-0.0012	0.0004	0.00142	0.398448	--
cg24843389	22	30685747	GATSL3	TSS200	2660	1052	3712	-0.0005	0.0002	0.001422	0.398546	--
cg05170326	12	7125723	LPCAT3	1stExon	2630	1049	3679	-0.0006	0.0002	0.001423	0.398546	--
cg03421485	15	41221546	DLL4;DLL4	1stExon;5'UTR	2652	1047	3699	-0.0005	0.0002	0.001426	0.398546	--
cg17272019	15	102094601			2660	1040	3700	-0.0023	0.0007	0.001428	0.398546	--
cg11821536	14	89291100	TTC8;TTC8;TTC8	1stExon;1stExon;1stExon	2662	1046	3708	0.0012	0.0004	0.001429	0.398546	++
cg10031303	9	79073555	GCNT1;GCNT1;GCNT1	TSS1500;TSS1500;5'UTR	2662	1041	3703	0.0034	0.0011	0.001431	0.398546	++
cg13672975	18	11908811	MPPE1	TSS200	2662	1054	3716	-0.0007	0.0002	0.001431	0.398546	--
cg24771877	12	114234123			2661	1056	3717	-0.0068	0.0021	0.001431	0.398546	--
cg07039149	14	105182455	INF2;INF2	Body;3'UTR	2663	1052	3715	-0.0019	0.0006	0.001432	0.398546	--
cg08554295	5	59189934	PDE4D;PDE4D	Body;TSS1500	2662	1027	3689	-0.0008	0.0003	0.001432	0.398546	--
cg20022589	18	21719352	CABYR;CABYR;CABYR;CABYR;CABYR;CABYR	5'UTR;5'UTR;5'UTR;5'UTR;TSS200;5'UTR	2657	1017	3674	-0.0022	0.0007	0.001432	0.398546	--
cg10987004	1	201777623	NAV1;MIR1231;NAV1	Body;TSS200;Body	2662	1051	3713	0.0028	0.0009	0.001436	0.399019	++
cg21254755	10	116528228			2662	1056	3718	0.0033	0.001	0.001437	0.399019	++
cg19802165	5	134370033	PITX1	TSS200	2624	1027	3651	-0.0005	0.0002	0.001438	0.399019	--
cg11078683	17	35293168	LHX1	TSS1500	2662	1052	3714	-0.0015	0.0005	0.001439	0.399019	--
cg15894431	11	101981130	YAP1;YAP1	TSS200;TSS200	2660	1052	3712	-0.0005	0.0001	0.001439	0.399019	--
cg21701774	12	7126016	LPCAT3	TSS200	2659	1049	3708	-0.0006	0.0002	0.001442	0.399386	--
cg00997990	10	7138974			2661	1055	3716	-0.0023	0.0007	0.001443	0.399386	--
cg01644623	14	75230239	YLPM1	1stExon	2663	1053	3716	-0.0005	0.0001	0.001444	0.399386	--
cg17362001	2	444504			2661	1051	3712	-0.0025	0.0008	0.001446	0.399386	--
cg12412277	11	43380340	TTC17	TSS200	2657	1040	3697	-0.0004	0.0001	0.001448	0.399386	--
cg21976687	15	31619399	KLF13;KLF13	5'UTR;1stExon	2661	1054	3715	-0.0004	0.0001	0.001449	0.399386	--
cg07083896	8	119964440	TNFRSF11B	TSS200	2663	1051	3714	-0.001	0.0003	0.00145	0.399386	--
cg05983405	10	72360348	PRF1;PRF1	Body;Body	2662	1058	3720	-0.0049	0.0015	0.001451	0.399386	--
cg01516466	9	3526944	RFX3;RFX3	TSS1500;TSS1500	2661	1051	3712	-0.0021	0.0007	0.001452	0.399386	--
cg20396707	5	143550288	YIPF5;YIPF5;KCTD16	TSS200;TSS200;TSS200	2662	1056	3718	-0.0005	0.0002	0.001452	0.399386	--
cg22406758	11	631684			2662	1053	3715	-0.0053	0.0017	0.001452	0.399386	--
cg19527084	2	74229775			2661	1055	3716	-0.0005	0.0002	0.001455	0.399559	--
cg14947466	11	2583705	KCNQ1;KCNQ1	Body;Body	2663	1056	3719	-0.0026	0.0008	0.001456	0.399559	--
cg19156280	3	25825111	NGLY1;NGLY1;NGLY1;NGLY1	TSS200;TSS200;Body;TSS200	2659	1048	3707	-0.0016	0.0005	0.001457	0.399559	--
cg15109851	3	120169821	FSTL1;FSTL1	5'UTR;1stExon	2662	1021	3683	-0.0007	0.0002	0.001458	0.399559	--
cg16233724	3	160544991	PPM1L	Body	2660	1055	3715	0.0043	0.0014	0.001458	0.399559	++
cg25173464	15	68126554			2660	1055	3715	0.0031	0.001	0.001459	0.399559	++
cg06768655	8	101170565	SPAG1;SPAG1	5'UTR;TSS200	2659	1054	3713	-0.0006	0.0002	0.001462	0.399799	--
cg09519134	13	112212075			2662	1057	3719	-0.0067	0.0021	0.001462	0.399799	--
cg14611892	4	113067071	C4orf32	Body	2662	1055	3717	-0.0006	0.0002	0.001465	0.400328	--
cg08422181	19	4909468	UHRF1;UHRF1	TSS200;TSS1500	2661	1050	3711	-0.0004	0.0001	0.00147	0.401403	--
cg15154797	10	91174526	IFIT5;IFIT5	5'UTR;1stExon	2663	1055	3718	-0.0005	0.0002	0.001474	0.401602	--
cg05584118	12	57595605	LRP1	Body	2661	1055	3716	-0.0026	0.0008	0.001475	0.401602	--
cg17779456	2	10262822	RRM2;RRM2	1stExon;TSS200	2662	1049	3711	-0.0007	0.0002	0.001475	0.401602	--
cg20190649	17	46255433	SKAP1;SKAP1	Body;Body	2663	1043	3706	0.0023	0.0007	0.001475	0.401602	++
cg09239099	12	1100377	ERC1;ERC1;ERC1;ERC1;ERC1	TSS200;TSS200;TSS200;TSS200;TSS200	2663	1050	3713	-0.0005	0.0002	0.001478	0.402035	--
cg04837461	1	212587676	TMEM206	Body	2662	1052	3714	-0.0004	0.0001	0.001479	0.402035	--
cg21600965	6	42989367	C6orf153	TSS200	2659	1052	3711	-0.0005	0.0002	0.001481	0.402035	--
cg23209962	5	73163484	RGNEF	Body	2663	1051	3714	0.0028	0.0009	0.001482	0.402035	++
cg03694587	7	157320088			2663	1056	3719	-0.0037	0.0012	0.001483	0.402035	--
cg12361663	22	38142561	TRIOBP;TRIOBP;TRIOBP	Body;Body;Body	2658	1042	3700	-0.0005	0.0002	0.001483	0.402035	--
cg02357714	5	176936563	DOK3;DOK3;DOK3	Body;5'UTR;5'UTR	2662	1058	3720	0.0046	0.0015	0.001492	0.403718	++
cg22318996	7	77428337	PHTF2;PHTF2;TMEM60	5'UTR;5'UTR;TSS1500	2660	1028	3688	-0.0005	0.0001	0.001493	0.403718	--
cg07134292	1	51702069	RNF11;RNF11	5'UTR;1stExon	2662	1033	3695	-0.0011	0.0004	0.001495	0.403718	--
cg23751035	7	29518387	CHN2;CHN2	TSS1500;Body	2663	1058	3721	0.0044	0.0014	0.001497	0.403718	++
cg22971028	14	101515346	MIR655	TSS1500	2657	1049	3706	-0.0022	0.0007	0.001499	0.403718	--
cg09675196	11	64067795	C11orf20	TSS200	2661	1045	3706	-0.0004	0.0001	0.001501	0.403718	--
cg18061532	13	25086879	PARP4;PARP4	1stExon;5'UTR	2660	1044	3704	-0.0005	0.0002	0.001502	0.403718	--
cg10761316	7	65706494	TPST1	Body	2640	1057	3697	-0.0053	0.0017	0.001503	0.403718	--
cg13785189	17	73150884	HN1;HN1;HN1	TSS200;TSS200;TSS200	2657	1047	3704	-0.0009	0.0003	0.001506	0.403718	--
cg05615552	6	33160952	COL11A2;COL11A2;COL11A2;COL11A2	TSS1500;TSS1500;TSS1500;TSS1500	2650	1050	3700	-0.001	0.0003	0.001507	0.403718	--
cg06764302	2	241244019			2661	1055	3716	-0.0036	0.0011	0.001507	0.403718	--
cg09132240	12	124922727	NCOR2;NCOR2	Body;Body	2662	1057	3719	-0.0035	0.0011	0.001509	0.403718	--
cg17323488	22	24256358			2662	1049	3711	-0.0009	0.0003	0.001509	0.403718	--
cg02346860	11	507341	RNH1;RNH1;RNH1;RNH1;RNH1;RNH1;RNH1;RNH1	TSS1500;TSS200;TSS200;TSS200;TSS1500;TSS200;TSS1500;TSS1500	2663	1054	3717	-0.0008	0.0002	0.001511	0.403718	--
cg11139390	20	43995540	SYS1;SYS1-DBNDD2	Body;Body	2661	1049	3710	-0.0015	0.0005	0.001511	0.403718	--
cg07035333	21	40817563	SH3BGR;LCA5L	TSS1500;TSS1500	2660	1053	3713	-0.0007	0.0002	0.001513	0.403718	--
cg25983070	7	1544019	INTS1	TSS200	2663	1053	3716	-0.0005	0.0002	0.001513	0.403718	--
cg07089990	2	55920932	PNPT1	1stExon	2652	1046	3698	-0.0005	0.0002	0.001514	0.403718	--
cg23609982	1	154377403	IL6R;IL6R	TSS1500;TSS1500	2663	1054	3717	0.0047	0.0015	0.001515	0.403718	++
cg05191700	5	137688423	KDM3B;KDM3B	1stExon;5'UTR	2660	1049	3709	-0.0004	0.0001	0.001518	0.403718	--
cg14552663	20	49347896	PARD6B	TSS200	2655	1008	3663	-0.0003	0.0001	0.001518	0.403718	--
cg00862481	16	29998852	TAOK2;TAOK2	Body;Body	2662	1053	3715	-0.0015	0.0005	0.001519	0.403718	--
cg04422256	10	88123169	GRID1	Body	2662	1054	3716	0.0021	0.0007	0.001521	0.403718	++
cg05748073	17	79213120	C17orf56;C17orf89;C17orf89	TSS1500;5'UTR;1stExon	2662	1053	3715	-0.0005	0.0002	0.001521	0.403718	--
cg07516091	19	47951619	SLC8A2	Body	2662	1058	3720	0.0106	0.0033	0.001523	0.403718	++
cg02017926	12	123754328	CDK2AP1	Body	2659	1030	3689	0.0046	0.0014	0.001524	0.403718	++
cg04114267	19	11669574	ELOF1	5'UTR	2662	1040	3702	0.0015	0.0005	0.001525	0.403718	++
cg12756521	8	131028985			2662	1049	3711	-0.0005	0.0002	0.001525	0.403718	--
cg01140579	3	48541502	SHISA5	1stExon	2662	1057	3719	-0.0017	0.0005	0.001526	0.403718	--
cg21847751	2	232379328	C2orf52	TSS1500	2659	1050	3709	-0.0007	0.0002	0.001526	0.403718	--
cg25728328	15	24123705			2660	1055	3715	-0.0074	0.0023	0.001526	0.403718	--
cg05157299	7	66093886	KCTD7;KCTD7;KCTD7;KCTD7	1stExon;5'UTR;5'UTR;1stExon	2660	1053	3713	-0.0006	0.0002	0.001528	0.403718	--
cg19082909	7	98506368	TRRAP	Body	2654	1050	3704	0.001	0.0003	0.001528	0.403718	++
cg17741993	6	31544694	TNF	Body	2650	1058	3708	-0.0073	0.0023	0.001529	0.403718	--
cg14794577	12	53774438	SP1;SP1;SP1	5'UTR;1stExon;Body	2661	1054	3715	-0.001	0.0003	0.00153	0.403718	--
cg18116753	14	57258027			2656	1049	3705	0.0038	0.0012	0.00153	0.403718	++
cg18341924	7	16684906	BZW2;BZW2;ANKMY2;BZW2	TSS1500;TSS1500;Body;TSS1500	2657	1014	3671	-0.0004	0.0001	0.00153	0.403718	--
cg14930390	6	8064622	MUTED;MUTED	1stExon;5'UTR	2663	1053	3716	-0.0006	0.0002	0.001531	0.403718	--
cg09460369	8	61429249	RAB2A	TSS1500	2663	1052	3715	-0.0009	0.0003	0.001534	0.403718	--
cg16229772	11	535615	HRAS;HRAS;HRAS	TSS200;TSS200;TSS200	2662	1055	3717	-0.0005	0.0001	0.001535	0.403718	--
cg06457396	13	103426286	C13orf27	TSS200	2659	1048	3707	-0.0005	0.0002	0.001536	0.403718	--
cg01214346	17	406501			2663	1058	3721	0.0138	0.0044	0.00154	0.403718	++
cg06038049	1	1259909	GLTPD1;CPSF3L	TSS1500;Body	2660	1053	3713	-0.0004	0.0001	0.00154	0.403718	--
cg03812546	12	118728016	TAOK3	5'UTR	2658	1047	3705	0.0032	0.001	0.001543	0.403718	++
cg02628050	2	70418124	C2orf42;C2orf42	1stExon;5'UTR	2641	1052	3693	-0.0007	0.0002	0.001544	0.403718	--
cg04267590	5	14581942	FAM105A;FAM105A	1stExon;5'UTR	2662	1054	3716	-0.0005	0.0002	0.001544	0.403718	--
cg13898318	13	25754718			2661	1049	3710	-0.0062	0.0019	0.001544	0.403718	--
cg14132884	14	75230010	YLPM1	TSS200	2657	1049	3706	-0.0006	0.0002	0.001544	0.403718	--
cg21248590	17	40118653	CNP	TSS200	2662	1050	3712	-0.0004	0.0001	0.001544	0.403718	--
cg23108367	17	28706520	CPD	1stExon	2663	1048	3711	-0.0004	0.0001	0.001544	0.403718	--
cg07067904	2	74425934	MTHFD2;MTHFD2	Body;Body	2661	1049	3710	-0.001	0.0003	0.001545	0.403718	--
cg11007391	12	86995819	MGAT4C	5'UTR	2662	1058	3720	-0.0036	0.0011	0.001545	0.403718	--
cg00549575	11	8008752	EIF3F	TSS200	2659	1055	3714	-0.0029	0.0009	0.001548	0.403941	--
cg24917579	17	290506	FAM101B	3'UTR	2658	1044	3702	-0.0031	0.001	0.001548	0.403941	--
cg09329496	4	140223063	NAA15	Body	2632	1050	3682	-0.0005	0.0002	0.001551	0.404424	--
cg23665729	3	49977591	RBM6;RBM6;RBM6;RBM6	5'UTR;1stExon;1stExon;5'UTR	2663	1055	3718	-0.0007	0.0002	0.001552	0.404424	--
cg02233421	6	119399925	FAM184A;FAM184A	5'UTR;TSS200	2660	1054	3714	-0.0009	0.0003	0.001556	0.405186	--
cg13847963	1	24514220	IL28RA;IL28RA;IL28RA	TSS1500;TSS1500;TSS1500	2661	1034	3695	-0.0006	0.0002	0.001562	0.406467	--
cg14631037	19	42806265	PRR19;PAFAH1B3;PAFAH1B3;PAFAH1B3	TSS200;Body;Body;Body	2663	1034	3697	0.0011	0.0003	0.001566	0.407226	++
cg06837355	1	231004185	C1orf198;C1orf198	1stExon;5'UTR	2662	1053	3715	-0.0005	0.0002	0.001568	0.407251	--
cg13784908	22	42977917	RRP7B	Body	2659	1051	3710	-0.0005	0.0001	0.001569	0.407251	--
cg08828621	13	112679081			2654	1042	3696	-0.0013	0.0004	0.00157	0.407251	--
cg09732851	17	291224	FAM101B	3'UTR	2657	1053	3710	-0.0019	0.0006	0.001573	0.407251	--
cg00457195	20	61979272	CHRNA4	Body	2663	1058	3721	0.0053	0.0017	0.001576	0.407251	++
cg02085471	12	110436983	ANKRD13A	TSS1500	2659	1047	3706	-0.0014	0.0004	0.001576	0.407251	--
cg02537960	8	28269396			2660	1050	3710	-0.0006	0.0002	0.001576	0.407251	--
cg08564026	10	134372559	INPP5A	Body	2662	1058	3720	-0.0026	0.0008	0.001577	0.407251	--
cg15198068	22	19843949	GNB1L	TSS1500	2663	1050	3713	0.0049	0.0015	0.001577	0.407251	++
cg02467956	12	116737735			2663	1055	3718	0.0034	0.0011	0.001578	0.407251	++
cg12783819	17	75369657	SEPT9;SEPT9;SEPT9;SEPT9	5'UTR;Body;Body;Body	2662	1050	3712	-0.0007	0.0002	0.001578	0.407251	--
cg15911239	2	24299251	SF3B14;SF3B14	1stExon;5'UTR	2653	1028	3681	-0.0006	0.0002	0.001585	0.407574	--
cg06084907	16	3551038	CLUAP1;CLUAP1	5'UTR;1stExon	2662	1033	3695	-0.0008	0.0002	0.001586	0.407574	--
cg06626113	4	26027696			2663	1047	3710	-0.0022	0.0007	0.001586	0.407574	--
cg24543488	6	118972731	C6orf204;C6orf204;C6orf204;C6orf204	5'UTR;5'UTR;1stExon;1stExon	2660	1053	3713	-0.0009	0.0003	0.001586	0.407574	--
cg25257644	10	23002598	PIP4K2A	Body	2663	1052	3715	-0.0005	0.0002	0.001586	0.407574	--
cg00523012	19	13264324	IER2	Body	2661	1052	3713	-0.0005	0.0002	0.001588	0.407574	--
cg13071476	6	31830920	NEU1	TSS1500	2659	1052	3711	-0.0006	0.0002	0.001588	0.407574	--
cg14515252	20	5093771	C20orf30;C20orf30;C20orf30;C20orf30	TSS200;TSS200;TSS200;TSS200	2655	1054	3709	-0.0007	0.0002	0.001589	0.407574	--
cg22576055	19	12777359	MORG1;MORG1;MAN2B1	TSS1500;TSS1500;1stExon	2662	1053	3715	-0.0008	0.0002	0.001589	0.407574	--
cg07628841	2	27851430	GPN1;CCDC121;GPN1;GPN1;CCDC121;CCDC121;GPN1;GPN1	TSS200;1stExon;TSS200;TSS1500;5'UTR;1stExon;TSS200;TSS1500	2663	1058	3721	-0.0036	0.0011	0.001593	0.40768	--
cg11765205	13	50202547	ARL11	TSS200	2661	1053	3714	0.0021	0.0007	0.001593	0.40768	++
cg09441069	21	47569479	FTCD;FTCD	Body;Body	2661	1056	3717	-0.002	0.0006	0.001594	0.40768	--
cg14946299	7	64363590	ZNF273;ZNF273	TSS200;TSS200	2663	1043	3706	-0.0019	0.0006	0.001594	0.40768	--
cg06774595	17	78081580	GAA;GAA;GAA	Body;Body;Body	2663	1055	3718	-0.0025	0.0008	0.001596	0.40768	--
cg27015057	5	141703946	SPRY4;SPRY4	5'UTR;5'UTR	2663	1016	3679	0.0022	0.0007	0.001596	0.40768	++
cg16536964	8	16051412	MSR1;MSR1;MSR1	TSS1500;TSS1500;TSS1500	2662	1058	3720	-0.0062	0.002	0.001597	0.40768	--
cg08447254	15	98974015			2660	1049	3709	-0.0026	0.0008	0.001599	0.407914	--
cg08506445	5	171725752			2661	1058	3719	-0.0046	0.0014	0.001601	0.408037	--
cg26508844	17	49244169	NME2;NME2;NME1-NME2;NME2;NME2;NME2	5'UTR;1stExon;Body;5'UTR;5'UTR;5'UTR	2663	1055	3718	-0.0007	0.0002	0.001602	0.408037	--
cg24591182	11	64019217	PLCB3	1stExon	2663	1052	3715	-0.0005	0.0001	0.001603	0.408037	--
cg21600878	6	31935900	SKIV2L	Body	2660	1058	3718	-0.0032	0.001	0.001604	0.408037	--
cg14933899	2	242041835	MTERFD2;MTERFD2;MTERFD2;MTERFD2	TSS200;TSS200;TSS200;TSS200	2661	1055	3716	-0.0005	0.0002	0.001606	0.408037	--
cg14791831	16	28565295	CCDC101;CCDC101	1stExon;5'UTR	2657	1049	3706	-0.0004	0.0001	0.001607	0.408037	--
cg11829872	14	31494210	STRN3;STRN3;AP4S1;AP4S1	Body;Body;TSS1500;TSS1500	2662	1043	3705	0.0028	0.0009	0.001609	0.408037	++
cg15683295	7	27245542			2661	1053	3714	0.0036	0.0011	0.00161	0.408037	++
cg17507573	15	79382998	RASGRF1;RASGRF1;RASGRF1;RASGRF1	5'UTR;1stExon;1stExon;5'UTR	2662	1051	3713	-0.0013	0.0004	0.001611	0.408037	--
cg26250143	17	3627045	ITGAE;GSG2	Body;TSS200	2661	1021	3682	-0.0004	0.0001	0.001611	0.408037	--
cg08990514	17	48672483	CACNA1G;CACNA1G;CACNA1G;CACNA1G;CACNA1G;CACNA1G;CACNA1G;CACNA1G;CACNA1G;CACNA1G;CACNA1G;CACNA1G;CACNA1G;CACNA1G;CACNA1G	Body;Body;Body;Body;Body;Body;Body;Body;Body;Body;Body;Body;Body;Body;Body	2663	1057	3720	-0.0024	0.0008	0.001614	0.408037	--
cg13114028	22	43814205	MPPED1	5'UTR	2663	1042	3705	-0.0027	0.0009	0.001614	0.408037	--
cg20649047	14	73925161	NUMB;NUMB;NUMB;NUMB	5'UTR;5'UTR;5'UTR;5'UTR	2648	1047	3695	-0.0011	0.0004	0.001615	0.408037	--
cg04826215	12	120105529	PRKAB1	TSS1500	2659	1042	3701	-0.0003	0.0001	0.001617	0.408037	--
cg24631845	7	1552941			2659	1047	3706	0.0041	0.0013	0.001617	0.408037	++
cg25218797	11	68472905			2647	1058	3705	-0.006	0.0019	0.001617	0.408037	--
cg12250049	15	83951663	BNC1	Body	2663	1043	3706	0.0054	0.0017	0.001619	0.408037	++
cg26214074	2	27799207	C2orf16	TSS200	2660	1053	3713	-0.0038	0.0012	0.001619	0.408037	--
cg20952076	5	96497888	RIOK2	3'UTR	2663	1058	3721	0.006	0.0019	0.001625	0.408577	++
cg05336561	1	184724800	EDEM3	TSS1500	2663	1043	3706	0.0017	0.0005	0.001627	0.408577	++
cg25310310	2	229546364			2663	1045	3708	0.0039	0.0012	0.001627	0.408577	++
cg19474546	14	35999002			2663	1058	3721	0.0088	0.0028	0.001628	0.408577	++
cg09147880	16	56716367	MT1X	TSS200	2663	1055	3718	-0.0008	0.0002	0.001629	0.408577	--
cg18349405	3	157158577	VEPH1;VEPH1;PTX3;VEPH1	Body;Body;Body;Body	2661	1057	3718	-0.0041	0.0013	0.00163	0.408577	--
cg02164335	11	58731634			2663	1058	3721	-0.0032	0.001	0.001631	0.408577	--
cg00558986	3	93781766	NSUN3;DHFRL1	TSS200;TSS200	2660	1053	3713	-0.0013	0.0004	0.001632	0.408577	--
cg07144328	5	1854953			2662	1050	3712	-0.0049	0.0015	0.001632	0.408577	--
cg27015499	3	37274798			2662	1058	3720	-0.0019	0.0006	0.001632	0.408577	--
cg00148513	1	241584653			2663	1054	3717	-0.0025	0.0008	0.001635	0.408732	--
cg11970843	2	203736525	ICA1L;ICA1L	TSS200;TSS1500	2661	1052	3713	-0.0004	0.0001	0.001635	0.408732	--
cg01514356	8	142981853			2659	1056	3715	-0.0068	0.0022	0.001637	0.408732	--
cg18251255	11	6624665	ILK;ILK;ILK;RRP8	TSS1500;TSS1500;TSS1500;1stExon	2662	1051	3713	-0.0005	0.0002	0.001639	0.408732	--
cg12091732	10	82116446	DYDC2;DYDC1	TSS200;5'UTR	2663	1043	3706	-0.0009	0.0003	0.001643	0.408732	--
cg25790531	6	113755716			2660	1058	3718	0.0063	0.002	0.001643	0.408732	++
cg09855000	10	49864401			2662	1055	3717	-0.0006	0.0002	0.001645	0.408732	--
cg15891747	1	202896310	KLHL12;KLHL12	5'UTR;1stExon	2663	1054	3717	-0.0009	0.0003	0.001645	0.408732	--
cg15090202	1	26687087			2663	1050	3713	-0.0009	0.0003	0.001646	0.408732	--
cg18121761	10	45455114	RASSF4	TSS200	2660	1051	3711	-0.0005	0.0002	0.001647	0.408732	--
cg23197280	8	144699837	TSTA3	TSS200	2663	1051	3714	-0.0004	0.0001	0.001647	0.408732	--
cg03538480	2	8785262			2660	1058	3718	0.0086	0.0027	0.001649	0.408732	++
cg04915277	12	2904111	FKBP4;FKBP4	1stExon;5'UTR	2662	1052	3714	-0.0006	0.0002	0.001649	0.408732	--
cg11824369	6	13574863	SIRT5;SIRT5	TSS200;5'UTR	2662	1052	3714	-0.0007	0.0002	0.001649	0.408732	--
cg05259881	16	49631268	ZNF423	Body	2663	1058	3721	-0.0042	0.0013	0.00165	0.408732	--
cg14529643	1	1233542	ACAP3	Body	2663	1054	3717	-0.004	0.0013	0.00165	0.408732	--
cg04660577	4	103267999	SLC39A8	TSS1500	2663	1045	3708	-0.0033	0.001	0.001653	0.409184	--
cg17826393	8	67525576	MYBL1;MYBL1	TSS200;TSS200	2661	1053	3714	-0.0005	0.0001	0.001654	0.409184	--
cg13316864	4	158065086	GLRB;GLRB;GLRB	Body;Body;Body	2662	1039	3701	-0.0029	0.0009	0.001656	0.409323	--
cg03609454	4	36245858	ARAP2;ARAP2	5'UTR;1stExon	2661	1055	3716	-0.0004	0.0001	0.001658	0.409323	--
cg26286082	14	100004391	CCDC85C	Body	2663	1058	3721	-0.0043	0.0014	0.001658	0.409323	--
cg21875845	11	3078852	CARS;CARS;CARS;CARS	TSS200;TSS200;TSS200;TSS200	2660	1027	3687	-0.0005	0.0001	0.001659	0.409323	--
cg00822399	1	149146472			2620	1052	3672	-0.0101	0.0032	0.00166	0.409323	--
cg11335960	15	74467432	ISLR;ISLR	Body;Body	2662	1056	3718	-0.0034	0.0011	0.001662	0.409548	--
cg20936878	17	95818	RPH3AL	Body	2663	1056	3719	-0.0027	0.0009	0.001664	0.409772	--
cg02972334	7	91764095	CYP51A1;CYP51A1	TSS200;TSS1500	2660	1050	3710	-0.0005	0.0002	0.001666	0.409996	--
cg06081153	7	105029499	SRPK2	TSS200	2654	1045	3699	-0.0005	0.0002	0.001671	0.410254	--
cg22696358	6	33177735	RING1	Body	2661	1052	3713	0.0024	0.0008	0.001671	0.410254	++
cg05377754	8	23259538	LOXL2	5'UTR	2662	1058	3720	-0.0047	0.0015	0.001673	0.410254	--
cg16423505	13	92051400	GPC5	1stExon	2656	1049	3705	-0.0007	0.0002	0.001673	0.410254	--
cg25547332	5	131281432			2662	1049	3711	0.0035	0.0011	0.001676	0.410254	++
cg23361009	12	38547397			2661	1042	3703	-0.0012	0.0004	0.001678	0.410254	--
cg04504182	1	202777459	KDM5B;KDM5B	1stExon;5'UTR	2663	1053	3716	-0.0006	0.0002	0.001681	0.410254	--
cg01804452	5	150878482			2663	1052	3715	-0.002	0.0006	0.001682	0.410254	--
cg16240962	2	128785678	SAP130;SAP130	TSS1500;TSS1500	2653	1052	3705	-0.0005	0.0002	0.001683	0.410254	--
cg06355830	22	20104768	TRMT2A;TRMT2A;RANBP1	TSS200;TSS200;TSS1500	2657	1054	3711	-0.0006	0.0002	0.001685	0.410254	--
cg09822136	5	14144123	TRIO	Body	2662	1045	3707	-0.0007	0.0002	0.001686	0.410254	--
cg26105232	10	6105656	IL2RA	TSS1500	2662	1058	3720	0.0063	0.002	0.001686	0.410254	++
cg04009342	12	25204113	LRMP	TSS1500	2663	1053	3716	0.004	0.0013	0.001687	0.410254	++
cg00022076	16	68293990	PLA2G15	3'UTR	2662	1058	3720	-0.0026	0.0008	0.00169	0.410254	--
cg14583406	2	9248024			2661	1057	3718	-0.0032	0.001	0.001691	0.410254	--
cg02509647	8	94712810	FAM92A1;FAM92A1	5'UTR;1stExon	2663	1050	3713	-0.0007	0.0002	0.001693	0.410254	--
cg18961234	6	15248611	JARID2	Body	2662	1051	3713	-0.0005	0.0002	0.001694	0.410254	--
cg03471895	14	71275936	MAP3K9	TSS200	2661	1048	3709	-0.0006	0.0002	0.001695	0.410254	--
cg26690232	1	40506155	CAP1;CAP1	TSS200;TSS200	2661	1052	3713	-0.0005	0.0002	0.001696	0.410254	--
cg02192431	20	42839571	C20orf111	TSS200	2655	1049	3704	-0.001	0.0003	0.001698	0.410254	--
cg21787542	3	52570591	NT5DC2;LOC440957	TSS1500;TSS200	2647	1051	3698	-0.0006	0.0002	0.001699	0.410254	--
cg20871441	2	240002837	HDAC4	Body	2662	1054	3716	-0.0027	0.0009	0.001701	0.410254	--
cg08004919	12	56652272	ANKRD52	TSS200	2660	1054	3714	-0.0008	0.0003	0.001702	0.410254	--
cg24069724	2	121736076	GLI2	Body	2662	1057	3719	-0.0025	0.0008	0.001702	0.410254	--
cg24948990	8	143820828			2663	1052	3715	-0.0006	0.0002	0.001702	0.410254	--
cg00576402	7	77167212	PTPN12;PTPN12;PTPN12	TSS200;TSS200;Body	2663	1046	3709	-0.0003	0.0001	0.001707	0.410254	--
cg04525508	3	124774877	HEG1	TSS200	2659	1053	3712	-0.0007	0.0002	0.001709	0.410254	--
cg03082234	7	73926031	GTF2IRD1;GTF2IRD1	Body;Body	2662	1039	3701	-0.0023	0.0007	0.00171	0.410254	--
cg17132465	8	120868177	DSCC1	TSS200	2661	1048	3709	-0.0005	0.0002	0.00171	0.410254	--
cg11267879	19	41619952	CYP2F1	TSS1500	2663	1048	3711	-0.0036	0.0012	0.001714	0.410254	--
cg17206850	11	62693456			2663	1053	3716	-0.0008	0.0002	0.001714	0.410254	--
cg17691662	8	61591398	CHD7;CHD7	1stExon;5'UTR	2663	1052	3715	-0.0005	0.0002	0.001714	0.410254	--
cg24956250	7	139168481	KLRG2	TSS200	2663	1049	3712	-0.0008	0.0003	0.001718	0.410254	--
cg23000808	19	2289982	LINGO3	3'UTR	2663	1045	3708	-0.0011	0.0003	0.00172	0.410254	--
cg04836786	3	148804272	HLTF;HLTF;HLTF;HLTF	5'UTR;1stExon;1stExon;5'UTR	2659	1020	3679	-0.0005	0.0002	0.001722	0.410254	--
cg07807409	6	150184969	LRP11	1stExon	2656	1050	3706	-0.0004	0.0001	0.001722	0.410254	--
cg01757160	12	96588951	ELK3	5'UTR	2658	1054	3712	-0.0007	0.0002	0.001723	0.410254	--
cg27070162	5	179597526	RASGEF1C	5'UTR	2662	1058	3720	-0.0113	0.0036	0.001723	0.410254	--
cg15427393	19	44037695	ZNF575	5'UTR	2660	1054	3714	-0.0004	0.0001	0.001724	0.410254	--
cg20889395	17	48912556	WFIKKN2	TSS200	2661	1057	3718	-0.0054	0.0017	0.001724	0.410254	--
cg17811310	19	34012326	PEPD;PEPD;PEPD	Body;Body;Body	2662	1052	3714	-0.0007	0.0002	0.001726	0.410254	--
cg02912041	3	190167563	TMEM207	1stExon	2658	1055	3713	-0.0043	0.0014	0.001727	0.410254	--
cg16313758	7	2647039	IQCE;IQCE	Body;Body	2663	1058	3721	0.0051	0.0016	0.001728	0.410254	++
cg22693978	7	28448936	CREB5	5'UTR	2663	1045	3708	-0.0013	0.0004	0.001728	0.410254	--
cg09172766	16	89788316	C16orf7;ZNF276;ZNF276	TSS1500;5'UTR;Body	2650	1044	3694	-0.0005	0.0002	0.001729	0.410254	--
cg06950309	1	154843314	KCNN3	TSS1500	2661	1039	3700	-0.0029	0.0009	0.00173	0.410254	--
cg23534216	10	102821552	KAZALD1;KAZALD1	1stExon;5'UTR	2661	1058	3719	0.0047	0.0015	0.00173	0.410254	++
cg27016990	8	133492476	KCNQ3	1stExon	2661	1036	3697	-0.0004	0.0001	0.00173	0.410254	--
cg00671759	17	79479205	ACTG1	Body	2659	1034	3693	-0.0005	0.0002	0.001732	0.410254	--
cg06901790	16	31712112	C16orf67	Body	2661	1045	3706	-0.001	0.0003	0.001732	0.410254	--
cg20218460	2	238583504	LRRFIP1	Body	2662	1051	3713	0.0014	0.0004	0.001732	0.410254	++
cg10667386	17	55162855	AKAP1	5'UTR	2662	1054	3716	-0.0008	0.0002	0.001733	0.410254	--
cg11252337	19	2273843			2661	1052	3713	-0.0005	0.0002	0.001733	0.410254	--
cg12937159	2	113298655	POLR1B;POLR1B	TSS1500;TSS1500	2660	1058	3718	0.0073	0.0023	0.001734	0.410254	++
cg16667251	2	54697181	SPTBN1	5'UTR	2663	1058	3721	0.0048	0.0015	0.001734	0.410254	++
cg16288354	18	77312882			2663	1052	3715	-0.0039	0.0013	0.001735	0.410254	--
cg03866211	10	45939109	ALOX5	Body	2662	1057	3719	-0.0039	0.0013	0.001736	0.410254	--
cg17473794	19	9695226	ZNF121	TSS200	2662	1044	3706	-0.0008	0.0003	0.001736	0.410254	--
cg25599161	2	241543460	CAPN10	Body	2661	1057	3718	-0.0023	0.0007	0.001736	0.410254	--
cg13190924	15	44084524	SERF2;SERF2	5'UTR;1stExon	2663	1051	3714	-0.0004	0.0001	0.001737	0.410254	--
cg01400952	12	122460473	BCL7A;BCL7A	Body;Body	2658	1046	3704	-0.0004	0.0001	0.001739	0.410254	--
cg02290264	1	244616177	ADSS	TSS1500	2662	1052	3714	0.0023	0.0007	0.001739	0.410254	++
cg01715949	17	36831197	C17orf96	TSS200	2657	1049	3706	-0.0004	0.0001	0.00174	0.410254	--
cg10321026	1	7104475	CAMTA1	Body	2662	1057	3719	-0.0031	0.001	0.001741	0.410254	--
cg13301069	11	6624877	ILK;ILK;RRP8;ILK	TSS200;TSS1500;TSS200;TSS200	2656	1033	3689	-0.0012	0.0004	0.001743	0.410254	--
cg20438451	8	146052944	ZNF7;ZNF7	1stExon;5'UTR	2662	1049	3711	-0.0007	0.0002	0.001743	0.410254	--
cg12664207	15	76196150	FBXO22;FBXO22	TSS200;TSS200	2657	1029	3686	-0.0004	0.0001	0.001744	0.410254	--
cg04386149	16	2015049	SNHG9;RPS2;SNORA78	Body;TSS1500;TSS200	2660	1054	3714	-0.0007	0.0002	0.001745	0.410254	--
cg03236137	17	75401367	SEPT9;SEPT9;SEPT9;SEPT9;SEPT9	Body;Body;Body;Body;Body	2662	1044	3706	-0.001	0.0003	0.001746	0.410254	--
cg19474833	17	46622899	HOXB2	TSS1500	2663	1058	3721	0.0039	0.0012	0.001746	0.410254	++
cg00724035	2	74375213	BOLA3;BOLA3	TSS200;TSS200	2662	1052	3714	-0.0009	0.0003	0.001748	0.410254	--
cg19494588	5	146195103	PPP2R2B;PPP2R2B;PPP2R2B;PPP2R2B;PPP2R2B;PPP2R2B;PPP2R2B	Body;Body;Body;Body;Body;Body;Body	2662	1058	3720	-0.0081	0.0026	0.001748	0.410254	--
cg20374317	12	128959533	TMEM132C	Body	2663	1049	3712	0.0028	0.0009	0.001749	0.410254	++
cg22300819	8	54755854	ATP6V1H;ATP6V1H;ATP6V1H	TSS200;TSS1500;TSS200	2660	1047	3707	-0.0007	0.0002	0.001749	0.410254	--
cg08677655	17	1549108	SCARF1;SCARF1;SCARF1;SCARF1;SCARF1	TSS200;TSS200;TSS200;TSS200;TSS200	2662	1058	3720	0.0057	0.0018	0.00175	0.410254	++
cg20038368	3	180328345	TTC14;TTC14	3'UTR;3'UTR	2658	1058	3716	-0.006	0.0019	0.00175	0.410254	--
cg23468927	11	67206263	CORO1B;CORO1B;PTPRCAP	Body;Body;TSS1500	2662	1058	3720	-0.0037	0.0012	0.001751	0.410254	--
cg24072166	1	55529107	PCSK9	Body	2649	1055	3704	-0.0035	0.0011	0.001753	0.410446	--
cg01255417	6	10422636			2663	1056	3719	-0.0068	0.0022	0.001754	0.410446	--
cg05797178	1	201909218	LMOD1	Body	2661	1054	3715	-0.0026	0.0008	0.001756	0.410509	--
cg06305175	2	228337254	AGFG1;AGFG1;AGFG1;AGFG1	1stExon;1stExon;1stExon;1stExon	2655	1054	3709	-0.0005	0.0001	0.001761	0.410509	--
cg14989308	19	17357472	NR2F6	TSS1500	2661	1052	3713	-0.0024	0.0008	0.001762	0.410509	--
cg27449703	15	82555390	EFTUD1;FAM154B;EFTUD1	TSS1500;Body;TSS1500	2656	1045	3701	-0.0007	0.0002	0.001762	0.410509	--
cg07886142	5	126793022	MEGF10	3'UTR	2663	1058	3721	-0.0046	0.0015	0.001763	0.410509	--
cg05313302	10	75006908	DNAJC9	1stExon	2659	1055	3714	-0.0004	0.0001	0.001764	0.410509	--
cg10836401	19	18654433	FKBP8	TSS200	2661	1048	3709	-0.0005	0.0002	0.001765	0.410509	--
cg07220366	8	10405379			2663	1055	3718	0.004	0.0013	0.001766	0.410509	++
cg09814034	20	44876346	CDH22	Body	2663	1055	3718	-0.0029	0.0009	0.001767	0.410509	--
cg10293403	6	10421670			2660	1046	3706	-0.0016	0.0005	0.00177	0.410509	--
cg26579653	14	74319300	PTGR2;PTGR2;PTGR2	5'UTR;5'UTR;5'UTR	2662	1053	3715	0.012	0.0039	0.00177	0.410509	++
cg06815910	16	67043406	CES8	3'UTR	2662	1057	3719	-0.004	0.0013	0.001771	0.410509	--
cg15986194	14	57961453	C14orf105	TSS1500	2661	1053	3714	-0.0032	0.001	0.001771	0.410509	--
cg23690480	21	46410455			2659	1042	3701	-0.0022	0.0007	0.001771	0.410509	--
cg09200921	13	49867061	CDADC1	3'UTR	2663	1052	3715	0.0046	0.0015	0.001773	0.410509	++
cg11003645	6	143382007	AIG1	TSS200	2663	1055	3718	-0.0009	0.0003	0.001773	0.410509	--
cg07696033	11	44326410	ALX4	Body	2660	1052	3712	-0.0011	0.0004	0.001774	0.410509	--
cg17775490	20	45179354	C20orf123	TSS200	2660	1058	3718	0.0066	0.0021	0.001774	0.410509	++
cg12891195	13	20734717	GJA3	5'UTR	2639	1055	3694	-0.0027	0.0008	0.001775	0.410509	--
cg05338009	19	54041398	ZNF331;ZNF331;ZNF331	1stExon;5'UTR;5'UTR	2660	1058	3718	0.0096	0.0031	0.001778	0.410887	++
cg18721249	7	116166456	CAV1	Body	2658	1045	3703	-0.0011	0.0003	0.001779	0.410887	--
cg11466815	5	55008477	SLC38A9	TSS1500	2663	1053	3716	-0.0007	0.0002	0.001781	0.410887	--
cg25989057	11	67250443	AIP	TSS200	2639	1054	3693	-0.0006	0.0002	0.001781	0.410887	--
cg04194073	22	50064930			2663	1048	3711	0.0054	0.0017	0.001784	0.41099	++
cg20406635	5	173739141			2663	1053	3716	-0.0005	0.0002	0.001785	0.41099	--
cg15892839	7	143059300	FAM131B;FAM131B	TSS200;Body	2657	1052	3709	-0.0015	0.0005	0.001786	0.41099	--
cg08700690	15	60884630	RORA;RORA;RORA;RORA;RORA	Body;5'UTR;Body;1stExon;Body	2662	1053	3715	-0.0005	0.0002	0.001788	0.41099	--
cg24283186	10	49514530			2641	1041	3682	-0.0004	0.0001	0.001788	0.41099	--
cg27037109	19	12512034	ZNF799	TSS200	2660	1054	3714	-0.001	0.0003	0.001788	0.41099	--
cg18780432	17	65040769	CACNG1;CACNG1	1stExon;5'UTR	2661	1013	3674	-0.0029	0.0009	0.001791	0.411422	--
cg13011429	3	57679038	FAM116A	TSS1500	2662	1053	3715	0.0063	0.002	0.001796	0.411422	++
cg20818778	1	235814145	GNG4;GNG4;GNG4	TSS1500;TSS200;TSS200	2663	1049	3712	0.0049	0.0016	0.001796	0.411422	++
cg07743179	3	126278943	C3orf22	TSS1500	2662	1058	3720	-0.0045	0.0014	0.001797	0.411422	--
cg01347539	12	125308147	SCARB1;SCARB1	Body;Body	2663	1052	3715	-0.0016	0.0005	0.001798	0.411422	--
cg19808841	7	131012535	MKLN1;MKLN1	Body;TSS200	2662	1053	3715	-0.0006	0.0002	0.0018	0.411422	--
cg25334928	10	18689430	CACNB2;CACNB2;CACNB2;CACNB2;CACNB2;CACNB2;CACNB2;CACNB2;CACNB2	Body;Body;Body;Body;Body;TSS200;Body;Body;Body	2661	1056	3717	-0.0068	0.0022	0.001801	0.411422	--
cg08996790	3	43732571	ABHD5	Body	2662	1053	3715	-0.0004	0.0001	0.001802	0.411422	--
cg20066750	11	62389892	B3GAT3	TSS1500	2657	1054	3711	0.0028	0.0009	0.001802	0.411422	++
cg27362927	21	43299497	PRDM15;PRDM15;PRDM15;PRDM15	5'UTR;5'UTR;1stExon;1stExon	2656	1049	3705	-0.0004	0.0001	0.001802	0.411422	--
cg02703198	17	58678170	PPM1D	1stExon	2662	1053	3715	-0.0004	0.0001	0.001803	0.411422	--
cg25187254	7	100797533	AP1S1	TSS200	2659	1045	3704	-0.0004	0.0001	0.001803	0.411422	--
cg00480749	6	143832855	FUCA2;FUCA2	5'UTR;1stExon	2663	1049	3712	-0.0005	0.0002	0.001805	0.411629	--
cg17555940	6	660874	EXOC2	5'UTR	2656	1058	3714	-0.0066	0.0021	0.001809	0.412032	--
cg03217679	4	73935524	COX18	TSS200	2662	1055	3717	-0.0005	0.0002	0.00181	0.412032	--
cg18450555	12	133066067	FBRSL1	TSS1500	2658	1052	3710	-0.0004	0.0001	0.001811	0.412032	--
cg24056223	1	42921735	PPCS;ZMYND12;ZMYND12;PPCS;ZMYND12;ZMYND12	TSS1500;1stExon;5'UTR;TSS1500;1stExon;5'UTR	2663	1046	3709	-0.0005	0.0002	0.001813	0.412032	--
cg09996789	16	1310584			2661	1046	3707	-0.0041	0.0013	0.001815	0.412032	--
cg15693490	20	33457319	GGT7	Body	2661	1040	3701	-0.0027	0.0009	0.001816	0.412032	--
cg23098131	4	76598683	G3BP2;G3BP2;G3BP2	TSS200;TSS1500;TSS200	2662	1049	3711	-0.0006	0.0002	0.001816	0.412032	--
cg06695338	4	187518024	FAT1	Body	2654	1055	3709	-0.0059	0.0019	0.001817	0.412032	--
cg06153623	12	130529849			2663	1036	3699	0.0026	0.0008	0.001823	0.412032	++
cg21241291	14	105957535	C14orf80;C14orf80;C14orf80	TSS200;Body;TSS200	2661	1054	3715	-0.0007	0.0002	0.001823	0.412032	--
cg12172159	12	7000381			2663	1056	3719	-0.0006	0.0002	0.001824	0.412032	--
cg01617117	2	37384381	EIF2AK2;EIF2AK2	TSS200;TSS200	2659	1048	3707	-0.0009	0.0003	0.001825	0.412032	--
cg04634639	21	37757673	CHAF1B	TSS200	2655	1053	3708	-0.001	0.0003	0.001827	0.412032	--
cg07132449	3	189432110	TP63;TP63;TP63	Body;Body;Body	2661	1042	3703	-0.0025	0.0008	0.001827	0.412032	--
cg07510828	5	66386055	MAST4;MAST4	Body;Body	2662	1038	3700	-0.0027	0.0009	0.001829	0.412032	--
cg08026502	3	196366437	LRRC33	TSS1500	2653	1053	3706	-0.0004	0.0001	0.00183	0.412032	--
cg15665968	21	44527764	U2AF1;U2AF1;U2AF1	TSS200;TSS200;TSS200	2658	1044	3702	-0.0003	0.0001	0.001831	0.412032	--
cg01311537	10	50386709	C10orf128	Body	2662	1055	3717	0.0042	0.0013	0.001832	0.412032	++
cg03232051	17	35295683	LHX1	Body	2663	1053	3716	-0.001	0.0003	0.001832	0.412032	--
cg14140673	12	131118654			2659	1058	3717	0.0111	0.0036	0.001832	0.412032	++
cg19006008	19	16999768	F2RL3	TSS200	2661	1052	3713	0.0028	0.0009	0.001832	0.412032	++
cg20268628	6	20212269	MBOAT1	Body	2663	1041	3704	-0.0015	0.0005	0.001833	0.412032	--
cg15437031	11	862820	TSPAN4;TSPAN4;TSPAN4;TSPAN4;TSPAN4;TSPAN4;TSPAN4	Body;Body;Body;Body;Body;Body;Body	2660	1054	3714	-0.0019	0.0006	0.001835	0.412032	--
cg27318352	16	30087144	PPP4C	TSS1500	2663	1053	3716	-0.0005	0.0002	0.001835	0.412032	--
cg03063658	2	109949132	SH3RF3	Body	2663	1054	3717	0.0046	0.0015	0.001838	0.412032	++
cg10350263	10	106396576			2663	1058	3721	0.0078	0.0025	0.001838	0.412032	++
cg16598668	7	82159556			2661	1050	3711	-0.0031	0.001	0.001838	0.412032	--
cg26853808	2	73441387	SMYD5;SMYD5	5'UTR;1stExon	2661	1044	3705	-0.001	0.0003	0.00184	0.412032	--
cg14808521	17	685420	GLOD4;RNMTL1	1stExon;TSS200	2653	1032	3685	-0.0004	0.0001	0.001842	0.412032	--
cg21952419	13	52027225	INTS6;INTS6;INTS6;INTS6;INTS6;INTS6	1stExon;5'UTR;5'UTR;1stExon;1stExon;5'UTR	2661	1051	3712	-0.0006	0.0002	0.001842	0.412032	--
cg11870426	14	100709302	YY1	Body	2657	1051	3708	-0.0023	0.0007	0.001843	0.412032	--
cg13979873	12	2999833	TULP3;TULP3	TSS200;TSS200	2649	1014	3663	-0.0004	0.0001	0.001843	0.412032	--
cg09870542	19	536244	CDC34	Body	2663	1053	3716	-0.0038	0.0012	0.001844	0.412032	--
cg18871984	11	67085179	LOC100130987	TSS200	2660	1053	3713	-0.0007	0.0002	0.001844	0.412032	--
cg15093079	3	96533290	EPHA6	TSS200	2661	1046	3707	-0.001	0.0003	0.001848	0.412616	--
cg27550606	6	30881786	GTF2H4;VARS2;VARS2;VARS2	3'UTR;TSS1500;TSS200;TSS200	2649	1022	3671	-0.0011	0.0004	0.001849	0.412616	--
cg26492318	16	68344786	PRMT7;SLC7A6OS	TSS200;1stExon	2661	1051	3712	-0.0004	0.0001	0.00185	0.412616	--
cg07851808	3	14988835	NR2C2	TSS1500	2658	1053	3711	-0.0005	0.0002	0.001851	0.412616	--
cg22355537	2	54732851	SPTBN1	5'UTR	2662	1047	3709	0.0025	0.0008	0.001853	0.412818	++
cg15825186	11	46354803	DGKZ;DGKZ	5'UTR;1stExon	2663	1048	3711	-0.0007	0.0002	0.001856	0.413241	--
cg14898177	12	2486634	CACNA1C;CACNA1C;CACNA1C;CACNA1C;CACNA1C;CACNA1C;CACNA1C;CACNA1C;CACNA1C;CACNA1C;CACNA1C;CACNA1C;CACNA1C;CACNA1C;CACNA1C;CACNA1C;CACNA1C;CACNA1C;CACNA1C;CACNA1C;CACNA1C;CACNA1C;CACNA1C	Body;Body;Body;Body;Body;Body;Body;Body;Body;Body;Body;Body;Body;Body;Body;Body;Body;Body;Body;Body;Body;Body;Body	2661	1057	3718	-0.0045	0.0015	0.001858	0.413354	--
cg00862443	2	233474558	EFHD1	Body	2661	1058	3719	-0.0031	0.001	0.001859	0.413354	--
cg26889677	16	88349724			2660	1056	3716	-0.0045	0.0014	0.00186	0.413354	--
cg14331619	9	35909996	LOC158376	Body	2662	1057	3719	-0.0032	0.001	0.001861	0.413354	--
cg07135732	1	91184290	BARHL2	TSS1500	2663	1054	3717	0.0029	0.0009	0.001862	0.413354	++
cg03576469	19	46917061	CCDC8	TSS200	2663	1053	3716	0.0072	0.0023	0.001866	0.413732	++
cg19925025	19	710823	PALM;PALM	Body;Body	2662	1058	3720	-0.0028	0.0009	0.001867	0.413732	--
cg27553561	15	66084986	DENND4A;DENND4A	TSS1500;TSS1500	2662	1042	3704	0.001	0.0003	0.001867	0.413732	++
cg02264990	12	54447243	HOXC4;HOXC4	5'UTR;TSS1500	2653	1043	3696	-0.0011	0.0003	0.001875	0.415214	--
cg07721852	11	118576628			2662	1054	3716	0.0057	0.0018	0.001876	0.415214	++
cg08517562	20	49126905	PTPN1;PTPN1	1stExon;5'UTR	2662	1054	3716	-0.0006	0.0002	0.001877	0.415214	--
cg09119654	2	61293073	KIAA1841;KIAA1841;KIAA1841	5'UTR;TSS1500;1stExon	2663	1051	3714	-0.0006	0.0002	0.00188	0.415634	--
cg05152300	16	17458534	XYLT1	Body	2663	1045	3708	0.0049	0.0016	0.001882	0.415831	++
cg01104590	11	3073136	CARS;CARS;CARS;CARS	Body;Body;5'UTR;Body	2663	1058	3721	0.0077	0.0025	0.001885	0.416006	++
cg01259637	15	33472351			2659	1058	3717	-0.0039	0.0013	0.001885	0.416006	--
cg00934037	1	100889672	CDC14A;CDC14A;CDC14A	Body;Body;Body	2663	1050	3713	0.006	0.0019	0.001887	0.41611	++
cg27612447	16	31229759	PYDC1;TRIM72	TSS1500;Body	2663	1055	3718	-0.0031	0.001	0.001888	0.41611	--
cg05319934	16	2284375	E4F1	Body	2662	1052	3714	-0.0023	0.0007	0.00189	0.41611	--
cg13256891	4	100009986	ADH5	TSS200	2663	1051	3714	-0.0011	0.0003	0.001891	0.41611	--
cg17632711	5	174045291			2662	1057	3719	-0.0042	0.0014	0.001891	0.41611	--
cg08941195	17	42441570	FAM171A2	TSS1500	2656	1051	3707	0.003	0.001	0.001894	0.416339	++
cg13363982	1	37721104			2663	1052	3715	0.0039	0.0013	0.001895	0.416339	++
cg02363950	1	156676793	CRABP2	TSS1500	2663	1055	3718	0.0045	0.0015	0.001898	0.416339	++
cg00293981	2	133430101	LYPD1;NCKAP5;NCKAP5	TSS1500;3'UTR;3'UTR	2663	1058	3721	-0.006	0.0019	0.001899	0.416339	--
cg12110087	7	27187691	HOXA6	TSS1500	2663	1044	3707	0.0029	0.0009	0.0019	0.416339	++
cg02362686	1	150521404	ADAMTSL4;ADAMTSL4	TSS1500;TSS1500	2663	1056	3719	-0.0005	0.0002	0.001901	0.416339	--
cg01556502	14	103655568			2660	1048	3708	-0.0004	0.0001	0.001902	0.416339	--
cg10265740	3	44622865	ZNF167	Body	2659	1056	3715	0.0072	0.0023	0.001902	0.416339	++
cg27075171	6	38670785	GLO1	1stExon	2658	1055	3713	-0.0009	0.0003	0.001902	0.416339	--
cg00961326	16	58061220	MMP15	Body	2631	1040	3671	0.0031	0.001	0.001907	0.417143	++
cg22091297	13	24153504	TNFRSF19;TNFRSF19	5'UTR;TSS200	2657	1048	3705	-0.0006	0.0002	0.001909	0.417143	--
cg26967579	5	65893440	MAST4;MAST4	Body;Body	2661	1050	3711	0.0024	0.0008	0.001909	0.417143	++
cg25995188	11	66495440			2663	1052	3715	-0.0007	0.0002	0.001917	0.417776	--
cg24599205	1	110754087	KCNC4;KCNC4;KCNC4;KCNC4;KCNC4;KCNC4	1stExon;5'UTR;1stExon;5'UTR;5'UTR;1stExon	2663	1044	3707	-0.0004	0.0001	0.001919	0.417776	--
cg02417684	16	31483534	TGFB1I1;TGFB1I1;TGFB1I1;TGFB1I1	Body;TSS1500;1stExon;5'UTR	2660	1055	3715	-0.002	0.0006	0.00192	0.417776	--
cg04290119	6	73330208	KCNQ5;KCNQ5;KCNQ5;KCNQ5;KCNQ5	TSS1500;TSS1500;TSS1500;TSS1500;TSS1500	2663	1049	3712	0.0025	0.0008	0.00192	0.417776	++
cg05635276	22	43485582	TTLL1;TTLL1	TSS200;TSS200	2663	1049	3712	-0.0008	0.0002	0.00192	0.417776	--
cg16116244	1	16939841	NBPF1;NBPF1	5'UTR;1stExon	2662	1053	3715	-0.0005	0.0002	0.001921	0.417776	--
cg03945322	15	72766609	ARIH1	TSS200	2662	1055	3717	-0.0004	0.0001	0.001922	0.417776	--
cg09900585	6	31621069	BAT3;BAT3;BAT3;BAT3	TSS1500;TSS1500;TSS1500;TSS1500	2659	1052	3711	-0.0008	0.0003	0.001922	0.417776	--
cg01724067	14	81687483	GTF2A1;GTF2A1	TSS200;5'UTR	2653	1035	3688	-0.0005	0.0001	0.001923	0.417776	--
cg07375912	16	12009839	GSPT1;GSPT1;GSPT1	TSS200;TSS200;5'UTR	2657	1043	3700	-0.0004	0.0001	0.001923	0.417776	--
cg16262623	17	42297029	UBTF;UBTF;UBTF	TSS200;TSS1500;5'UTR	2658	1035	3693	-0.0004	0.0001	0.001927	0.418258	--
cg00402812	1	109633307	TMEM167B	TSS200	2660	1048	3708	-0.0007	0.0002	0.001928	0.418258	--
cg11141497	11	6633666	TAF10	TSS1500	2661	1037	3698	-0.0003	0.0001	0.001929	0.418258	--
cg01755729	8	146012904	ZNF34	TSS200	2661	1052	3713	-0.0006	0.0002	0.001931	0.418258	--
cg25985323	15	40857259	C15orf57;C15orf57;C15orf57	TSS200;TSS200;TSS200	2657	1049	3706	-0.0008	0.0003	0.001931	0.418258	--
cg15030799	1	1052094	C1orf159	TSS1500	2654	1035	3689	-0.0005	0.0002	0.001933	0.418258	--
cg27373765	5	176894237	DBN1;DBN1	Body;Body	2663	1046	3709	-0.0029	0.0009	0.001933	0.418258	--
cg00039794	2	109403368	CCDC138	1stExon	2662	1050	3712	-0.0006	0.0002	0.001936	0.418306	--
cg06959626	5	138739878	SPATA24	TSS200	2662	1052	3714	-0.0006	0.0002	0.001937	0.418306	--
cg09071294	12	109531515	ALKBH2;ALKBH2;ALKBH2;ALKBH2;ALKBH2	TSS1500;TSS1500;TSS1500;TSS1500;TSS1500	2663	1040	3703	-0.0011	0.0004	0.001939	0.418306	--
cg12311930	2	109335703	RANBP2	TSS1500	2663	1047	3710	-0.0008	0.0003	0.00194	0.418306	--
cg24780981	20	62339512	ZGPAT;ZGPAT;ZGPAT;ARFRP1;ZGPAT;ARFRP1	5'UTR;1stExon;5'UTR;TSS200;5'UTR;TSS200	2662	1053	3715	-0.0005	0.0001	0.00194	0.418306	--
cg15031579	22	42347906	LOC339674	TSS1500	2660	1054	3714	-0.0029	0.001	0.001941	0.418306	--
cg17540624	19	50167792	IRF3;BCL2L12;BCL2L12	Body;TSS1500;TSS1500	2659	1029	3688	-0.0013	0.0004	0.001941	0.418306	--
cg24306515	7	112090466	IFRD1;IFRD1	TSS200;5'UTR	2662	1043	3705	-0.0013	0.0004	0.001943	0.418328	--
cg07163401	2	72376239	CYP26B1	TSS1500	2650	1052	3702	-0.001	0.0003	0.001944	0.418328	--
cg01500140	19	51890586	LIM2;LIM2	Body;Body	2663	1058	3721	-0.0053	0.0017	0.001948	0.418328	--
cg24146166	10	38265215	ZNF25	5'UTR	2661	1054	3715	-0.0013	0.0004	0.001948	0.418328	--
cg16631544	19	18335409	PDE4C;PDE4C;PDE4C	TSS200;Body;Body	2662	1052	3714	-0.0012	0.0004	0.001949	0.418328	--
cg01447322	11	66035600	RAB1B	TSS1500	2663	1050	3713	-0.0009	0.0003	0.00195	0.418328	--
cg10598595	3	48230220	CDC25A;CDC25A	TSS1500;TSS1500	2661	1054	3715	-0.0005	0.0002	0.00195	0.418328	--
cg12126796	10	123687380	ATE1;ATE1	1stExon;1stExon	2663	1048	3711	-0.0007	0.0002	0.00195	0.418328	--
cg21302562	1	44497012	SLC6A9;SLC6A9	1stExon;5'UTR	2657	1051	3708	-0.0006	0.0002	0.001954	0.418923	--
cg05124918	12	52473462			2656	982	3638	-0.0052	0.0017	0.001955	0.418923	--
cg01539036	20	61340116	NTSR1	TSS200	2663	1035	3698	-0.0005	0.0002	0.001957	0.419065	--
cg00027037	18	21977708	OSBPL1A;OSBPL1A	1stExon;5'UTR	2640	1035	3675	-0.0005	0.0002	0.001959	0.419065	--
cg04040991	12	28104991			2663	1050	3713	-0.002	0.0006	0.001959	0.419065	--
cg20442619	20	5093538	C20orf30;C20orf30;C20orf30;C20orf30;C20orf30;C20orf30	5'UTR;1stExon;1stExon;5'UTR;5'UTR;Body	2658	1050	3708	-0.0003	0.0001	0.001962	0.419468	--
cg22685807	6	28945189			2663	981	3644	0.0055	0.0018	0.001965	0.419797	++
cg02079933	1	167599631	RCSD1;RCSD1	5'UTR;1stExon	2661	1055	3716	-0.0006	0.0002	0.001966	0.419797	--
cg12164472	8	54794628	RGS20;RGS20	Body;Body	2663	1047	3710	-0.0009	0.0003	0.001968	0.419797	--
cg26927285	19	46280688	DMPK;DMPK;DMPK;DMPK	Body;Body;Body;Body	2646	1042	3688	0.0007	0.0002	0.001968	0.419797	++
cg27291080	1	38259485	MANEAL;MANEAL	TSS1500;TSS1500	2661	1053	3714	-0.0005	0.0001	0.001973	0.420225	--
cg12266841	11	45687263	CHST1	TSS200	2661	1053	3714	-0.0005	0.0002	0.001975	0.420225	--
cg24516711	2	242576858	ATG4B;THAP4;ATG4B	TSS200;TSS200;TSS200	2657	1045	3702	-0.0003	0.0001	0.001976	0.420225	--
cg19484420	2	127414108	GYPC;GYPC	Body;Body	2660	1053	3713	-0.0003	0.0001	0.001977	0.420225	--
cg25953453	20	30697017	TM9SF4	TSS1500	2663	1058	3721	0.006	0.0019	0.001981	0.420225	++
cg09145391	17	7338890	TMEM102;TMEM102	5'UTR;1stExon	2662	1054	3716	-0.0005	0.0002	0.001982	0.420225	--
cg22624966	3	196045338	TCTEX1D2	TSS200	2660	1054	3714	-0.0008	0.0002	0.001982	0.420225	--
cg23982315	4	15005487	CPEB2;CPEB2	TSS200;TSS200	2662	1052	3714	-0.0005	0.0002	0.001983	0.420225	--
cg03509927	7	22396296	RAPGEF5	5'UTR	2663	1054	3717	-0.0006	0.0002	0.001984	0.420225	--
cg21254939	4	7657303	SORCS2	Body	2661	1057	3718	0.0049	0.0016	0.001987	0.420225	++
cg09743009	12	112279943	MAPKAPK5;C12orf47;MAPKAPK5	TSS1500;Body;TSS1500	2661	1054	3715	-0.0006	0.0002	0.001992	0.420225	--
cg11495544	17	73402155	GRB2;GRB2	TSS1500;TSS1500	2663	1043	3706	0.0019	0.0006	0.001992	0.420225	++
cg12132563	17	79918083	NOTUM	Body	2661	1046	3707	-0.0019	0.0006	0.001992	0.420225	--
cg00969153	22	31884264	EIF4ENIF1;EIF4ENIF1;EIF4ENIF1	Body;Body;Body	2659	1038	3697	0.0025	0.0008	0.001995	0.420225	++
cg15246232	2	88991544	RPIA	Body	2652	1032	3684	-0.0005	0.0002	0.001996	0.420225	--
cg21619637	7	979643	ADAP1	Body	2663	1047	3710	-0.0041	0.0013	0.001996	0.420225	--
cg16843689	4	153700888	ARFIP1;ARFIP1;TIGD4;ARFIP1	TSS1500;TSS1500;TSS200;TSS1500	2649	1050	3699	-0.0003	0.0001	0.001998	0.420225	--
cg02814719	22	24200184	SLC2A11;SLC2A11;SLC2A11;SLC2A11	1stExon;5'UTR;Body;Body	2659	1055	3714	-0.001	0.0003	0.002	0.420225	--
cg10498921	5	139625058	PFDN1	3'UTR	2663	1053	3716	0.0054	0.0017	0.002001	0.420225	++
cg11956761	1	99730221	LPPR4;LPPR4	1stExon;1stExon	2658	1019	3677	0.0029	0.0009	0.002002	0.420225	++
cg12604858	6	38061902	ZFAND3	Body	2663	1053	3716	0.0031	0.001	0.002004	0.420225	++
cg18155131	22	24666740	CYTSA;CYTSA	TSS200;TSS200	2660	1052	3712	-0.0006	0.0002	0.002004	0.420225	--
cg21563597	2	110371903	SEPT10;ANKRD57;SEPT10	TSS200;TSS200;TSS200	2655	1033	3688	-0.0006	0.0002	0.002004	0.420225	--
cg24850577	6	31926767	RDBP;SKIV2L;SKIV2L;RDBP	1stExon;1stExon;5'UTR;5'UTR	2662	1054	3716	-0.0004	0.0001	0.002004	0.420225	--
cg16140253	1	110166563	AMPD2;AMPD2;AMPD2	Body;Body;TSS1500	2659	1058	3717	0.0049	0.0016	0.002005	0.420225	++
cg25769755	1	1342720	MRPL20	TSS200	2662	1049	3711	-0.0005	0.0002	0.002005	0.420225	--
cg05028750	4	1544598			2663	1057	3720	-0.0047	0.0015	0.002007	0.420225	--
cg21294209	1	46713444	RAD54L;RAD54L;RAD54L	1stExon;5'UTR;5'UTR	2658	1045	3703	-0.0003	0.0001	0.002008	0.420225	--
cg13540735	9	26761746			2663	1058	3721	-0.0039	0.0013	0.00201	0.420225	--
cg15849403	10	115803542	ADRB1	TSS1500	2663	1034	3697	0.0011	0.0004	0.00201	0.420225	++
cg22700301	22	38577868	PLA2G6;PLA2G6	TSS200;TSS200	2662	1039	3701	-0.001	0.0003	0.00201	0.420225	--
cg10008387	6	30796341			2663	1040	3703	0.0025	0.0008	0.002011	0.420225	++
cg04572898	15	89164981	AEN	5'UTR	2661	1051	3712	-0.0013	0.0004	0.002012	0.420225	--
cg09049451	11	64774295			2662	1048	3710	-0.0025	0.0008	0.002013	0.420225	--
cg00151607	16	88923507	TRAPPC2L;TRAPPC2L;GALNS	1stExon;5'UTR;TSS200	2650	1051	3701	-0.0005	0.0002	0.002014	0.420225	--
cg25533556	11	20385280	HTATIP2;HTATIP2;HTATIP2;HTATIP2;HTATIP2;HTATIP2;HTATIP2	TSS200;1stExon;TSS1500;1stExon;5'UTR;5'UTR;TSS200	2662	1054	3716	-0.0005	0.0002	0.002017	0.420225	--
cg07998213	11	46366813	DGKZ;DGKZ	TSS200;Body	2662	1058	3720	0.0055	0.0018	0.002019	0.420225	++
cg09924241	8	54720431	ATP6V1H;ATP6V1H;ATP6V1H	Body;Body;Body	2662	1058	3720	-0.0038	0.0012	0.00202	0.420225	--
cg08110718	16	2827420	TCEB2;TCEB2	TSS200;TSS200	2612	1028	3640	-0.0007	0.0002	0.002021	0.420225	--
cg20477929	11	70116563	PPFIA1;PPFIA1	TSS1500;TSS1500	2649	1053	3702	-0.0007	0.0002	0.002021	0.420225	--
cg02819992	7	95099917			2663	1058	3721	0.0069	0.0022	0.002022	0.420225	++
cg16395432	1	26880807	MIR1976;RPS6KA1;RPS6KA1	TSS1500;Body;Body	2662	1057	3719	-0.0057	0.0019	0.002022	0.420225	--
cg10891521	17	81047941	METRNL	Body	2663	1058	3721	-0.005	0.0016	0.002023	0.420225	--
cg13495574	1	173793781	CENPL;CENPL;DARS2;CENPL	TSS1500;TSS200;TSS200;TSS200	2663	1053	3716	0.0018	0.0006	0.002024	0.420225	++
cg20985082	6	32727265	HLA-DQB2	Body	2663	1036	3699	0.0026	0.0008	0.002025	0.420225	++
cg02852847	1	14898807			2662	1055	3717	-0.0046	0.0015	0.002027	0.420225	--
cg03335557	1	112298590	DDX20;C1orf183	1stExon;TSS200	2662	1055	3717	-0.0006	0.0002	0.002029	0.420225	--
cg22536451	10	109432128			2662	1042	3704	-0.0032	0.001	0.002029	0.420225	--
cg06188683	15	69113451	ANP32A	TSS200	2656	1052	3708	-0.0005	0.0002	0.002031	0.420225	--
cg13456106	9	88897068	ISCA1	Body	2662	1057	3719	-0.0012	0.0004	0.002032	0.420225	--
cg16418374	1	40723914	ZMPSTE24;ZMPSTE24	1stExon;5'UTR	2662	1055	3717	-0.0006	0.0002	0.002032	0.420225	--
cg04079248	7	12726310	ARL4A;ARL4A;ARL4A	TSS200;TSS1500;TSS200	2661	1026	3687	-0.0006	0.0002	0.002035	0.420225	--
cg10532048	22	19419937	HIRA;MRPL40	TSS1500;TSS200	2660	1053	3713	-0.0005	0.0001	0.002035	0.420225	--
cg12108956	20	34043107	CEP250	TSS200	2661	1052	3713	-0.0007	0.0002	0.002035	0.420225	--
cg05396425	16	4587038	C16orf5	5'UTR	2662	1045	3707	0.0023	0.0007	0.002036	0.420225	++
cg07628044	2	70520858	SNRPG;SNRPG	1stExon;5'UTR	2663	1052	3715	-0.0005	0.0002	0.002038	0.420225	--
cg10046671	1	956299	AGRN	Body	2660	1054	3714	-0.0007	0.0002	0.002039	0.420225	--
cg25220063	1	247802774			2661	1057	3718	-0.0106	0.0034	0.002039	0.420225	--
cg25017620	1	247802802			2663	1055	3718	-0.0103	0.0033	0.00204	0.420225	--
cg13328921	7	72300513	SBDSP;SBDSP;SBDSP;SBDSP	Body;Body;Body;Body	2662	1051	3713	-0.001	0.0003	0.002041	0.420225	--
cg21907663	1	93250255	EVI5	Body	2661	1053	3714	-0.0005	0.0002	0.002041	0.420225	--
cg04910470	15	41709534	RTF1	Body	2661	1054	3715	-0.0008	0.0003	0.002042	0.420225	--
cg13366445	7	99036841	CPSF4;CPSF4;PTCD1	Body;Body;TSS1500	2659	1041	3700	-0.001	0.0003	0.002042	0.420225	--
cg10641986	17	56609534	SEPT4;SEPT4	TSS200;TSS200	2663	1044	3707	-0.0004	0.0001	0.002044	0.420225	--
cg01502876	17	81042947	METRNL	Body	2661	1021	3682	-0.0018	0.0006	0.002047	0.420225	--
cg16716993	18	21977874	OSBPL1A	TSS200	2652	1052	3704	-0.0005	0.0002	0.002047	0.420225	--
cg21656824	11	76494942	TSKU	5'UTR	2663	1052	3715	-0.0009	0.0003	0.002048	0.420225	--
cg21417229	22	31477330	SMTN;SMTN;SMTN;SMTN;SMTN;SMTN	1stExon;5'UTR;5'UTR;1stExon;1stExon;5'UTR	2663	1053	3716	-0.0006	0.0002	0.002049	0.420225	--
cg13822242	7	158277988	PTPRN2;PTPRN2;PTPRN2	Body;Body;Body	2662	1023	3685	0.0026	0.0009	0.002051	0.420225	++
cg08113187	16	87469329	ZCCHC14	Body	2663	1051	3714	0.0073	0.0024	0.002052	0.420225	++
cg19579160	2	173940277	ZAK;ZAK	TSS1500;TSS1500	2663	1057	3720	0.0039	0.0013	0.002052	0.420225	++
cg20357862	11	117649091	DSCAML1	Body	2662	1058	3720	-0.003	0.001	0.002052	0.420225	--
cg16391678	16	30485597	ITGAL;ITGAL	Body;Body	2663	1055	3718	-0.0057	0.0018	0.002054	0.420225	--
cg21784940	7	150067807	REPIN1;REPIN1;REPIN1;REPIN1	5'UTR;Body;TSS1500;5'UTR	2663	1057	3720	0.0046	0.0015	0.002054	0.420225	++
cg08490791	16	87312433			2662	1048	3710	0.0038	0.0012	0.002055	0.420225	++
cg25013550	5	54830529	PPAP2A;PPAP2A;PPAP2A;RNF138P1;PPAP2A	5'UTR;1stExon;5'UTR;TSS200;1stExon	2661	1044	3705	-0.0004	0.0001	0.002055	0.420225	--
cg08555325	12	77272758	CSRP2;CSRP2	5'UTR;1stExon	2659	1053	3712	-0.0005	0.0002	0.002056	0.420225	--
cg04059965	5	179285867	C5orf45;C5orf45	TSS200;TSS200	2660	1050	3710	-0.0006	0.0002	0.002058	0.420405	--
cg07769421	17	80816851	TBCD	Body	2656	1048	3704	-0.0049	0.0016	0.002062	0.420466	--
cg12954230	15	100882231	ADAMTS17	TSS200	2662	1055	3717	-0.0007	0.0002	0.002063	0.420466	--
cg18470710	15	99558719			2658	1044	3702	-0.0006	0.0002	0.002063	0.420466	--
cg12506903	19	49866433	DKKL1;TEAD2	TSS1500;TSS1500	2663	1051	3714	0.0024	0.0008	0.002065	0.420466	++
cg14976964	5	134240766	PCBD2	TSS200	2656	1054	3710	-0.0009	0.0003	0.002065	0.420466	--
cg15581365	11	88071006	CTSC;CTSC;CTSC	TSS200;TSS200;TSS200	2659	1048	3707	-0.0007	0.0002	0.002065	0.420466	--
cg25313090	19	55998065	NAT14	Body	2661	1058	3719	-0.0035	0.0011	0.002067	0.420573	--
cg02474799	19	19072780			2658	1048	3706	-0.0013	0.0004	0.002069	0.420573	--
cg17805404	12	6930624	GPR162;GPR162	TSS1500;TSS1500	2663	1053	3716	0.0021	0.0007	0.00207	0.420573	++
cg19082708	7	64349557			2658	1033	3691	-0.0005	0.0002	0.00207	0.420573	--
cg27087377	22	26875563	HPS4;HPS4	TSS200;Body	2663	1053	3716	0.0045	0.0015	0.002073	0.420657	++
cg24011228	18	11908772	MPPE1	TSS200	2659	1049	3708	-0.0006	0.0002	0.002075	0.420657	--
cg09262552	1	19923497	C1orf151;C1orf151	1stExon;5'UTR	2651	1045	3696	-0.0006	0.0002	0.002076	0.420657	--
cg24498031	15	40545050	PAK6;C15orf56;PAK6;PAK6	5'UTR;1stExon;5'UTR;5'UTR	2663	1042	3705	-0.0006	0.0002	0.002076	0.420657	--
cg27550783	3	42632275	SS18L2	TSS200	2658	1045	3703	-0.0005	0.0002	0.002076	0.420657	--
cg27636376	10	15139816	RPP38;C10orf111;RPP38;RPP38	5'UTR;TSS1500;5'UTR;5'UTR	2663	1055	3718	-0.0006	0.0002	0.002079	0.420764	--
cg06911843	21	38639729	DSCR3;DSCR3	1stExon;5'UTR	2660	1054	3714	-0.0003	0.0001	0.00208	0.420764	--
cg06552972	19	4723619	DPP9	5'UTR	2663	1055	3718	-0.0011	0.0003	0.002081	0.420764	--
cg23923070	2	71558899	ZNF638;ZNF638;ZNF638;ZNF638	1stExon;5'UTR;5'UTR;1stExon	2660	1050	3710	-0.0014	0.0005	0.002081	0.420764	--
cg08203715	11	126226154	ST3GAL4;ST3GAL4	1stExon;5'UTR	2655	1058	3713	0.0043	0.0014	0.002085	0.421346	++
cg05588658	2	106361650	NCK2;NCK2	5'UTR;5'UTR	2661	1049	3710	-0.0004	0.0001	0.002088	0.421403	--
cg26386610	2	223536609	MOGAT1	Body	2657	1055	3712	0.0024	0.0008	0.002088	0.421403	++
cg15164180	2	241846931			2661	1058	3719	-0.0045	0.0015	0.002089	0.421403	--
cg25404263	13	111214192	RAB20	TSS200	2660	1055	3715	-0.0009	0.0003	0.00209	0.421403	--
cg00261665	3	131101138	NUDT16	Body	2662	1057	3719	0.0039	0.0013	0.002092	0.421403	++
cg06527181	20	35808119	C20orf132;RPN2;RPN2;C20orf132;C20orf132	TSS200;Body;Body;TSS200;TSS200	2655	1048	3703	-0.0006	0.0002	0.002092	0.421403	--
cg24349573	21	43430466	ZNF295;ZNF295;ZNF295;ZNF295;ZNF295;ZNF295	1stExon;5'UTR;5'UTR;5'UTR;1stExon;1stExon	2660	1052	3712	-0.0003	0.0001	0.002094	0.42158	--
cg17082373	17	57184450	TRIM37;TRIM37	TSS200;TSS200	2661	1055	3716	-0.0005	0.0001	0.002097	0.421934	--
cg07864765	20	60718609	PSMA7;SS18L1	TSS200;TSS1500	2661	1055	3716	-0.0006	0.0002	0.002098	0.421934	--
cg14158583	1	161059458	PVRL4	TSS200	2649	1056	3705	-0.0037	0.0012	0.002101	0.422311	--
cg15287024	15	34393715	PGBD4;C15orf24	TSS1500;Body	2657	1050	3707	-0.0022	0.0007	0.002103	0.422414	--
cg12417362	1	201617355	NAV1	TSS200	2661	1048	3709	0.0046	0.0015	0.002104	0.422414	++
cg04566848	6	29974715	HLA-J;NCRNA00171	Body;Body	2661	1011	3672	-0.0005	0.0002	0.002106	0.422414	--
cg10802291	19	56186542	EPN1;EPN1;EPN1	TSS200;TSS200;TSS1500	2663	1054	3717	-0.0004	0.0001	0.002106	0.422414	--
cg13170235	1	35223247	GJB5	Body	2663	1025	3688	-0.0017	0.0005	0.002111	0.422743	--
cg08040740	19	11925285	ZNF440	Body	2662	1049	3711	-0.0008	0.0002	0.002113	0.422743	--
cg16901361	8	107526473	OXR1	Body	2648	1057	3705	0.0062	0.002	0.002113	0.422743	++
cg18480715	14	70701263			2658	1052	3710	-0.0028	0.0009	0.002115	0.422743	--
cg09313931	6	149803444	ZC3H12D	5'UTR	2661	1050	3711	-0.0009	0.0003	0.002116	0.422743	--
cg01965508	1	207120628	PIGR	TSS1500	2662	1057	3719	-0.0032	0.001	0.002117	0.422743	--
cg17734624	1	115634681			2662	1058	3720	0.0047	0.0015	0.002117	0.422743	++
cg19274871	2	6989510	CMPK2	3'UTR	2662	1051	3713	-0.002	0.0006	0.002117	0.422743	--
cg11317774	11	3818872	PGAP2;NUP98;PGAP2;PGAP2;NUP98;NUP98;NUP98;PGAP2;NUP98;NUP98;NUP98;PGAP2;NUP98	TSS200;5'UTR;TSS200;TSS1500;1stExon;1stExon;5'UTR;TSS1500;1stExon;5'UTR;5'UTR;TSS1500;1stExon	2658	1048	3706	-0.0006	0.0002	0.002118	0.422743	--
cg14684434	5	53829957	SNX18;SNX18	Body;Body	2662	1056	3718	0.005	0.0016	0.00212	0.422743	++
cg19230867	3	42103367			2663	1057	3720	0.0056	0.0018	0.00212	0.422743	++
cg14852505	12	44902472	NELL2;NELL2;NELL2;NELL2;NELL2	3'UTR;3'UTR;3'UTR;3'UTR;3'UTR	2658	1052	3710	-0.0037	0.0012	0.002123	0.422944	--
cg01126699	14	104625468	KIF26A	Body	2663	1051	3714	-0.0027	0.0009	0.002124	0.422944	--
cg09441501	11	798350			2658	1041	3699	-0.0005	0.0002	0.002126	0.422944	--
cg12594467	4	15005517	CPEB2;CPEB2	TSS200;TSS200	2663	1049	3712	-0.0005	0.0002	0.002126	0.422944	--
cg12343881	22	29708647	GAS2L1;GAS2L1;GAS2L1	3'UTR;3'UTR;3'UTR	2659	1051	3710	0.0025	0.0008	0.002128	0.422944	++
cg02687055	2	24232865	MFSD2B	TSS200	2647	1020	3667	-0.0006	0.0002	0.002129	0.422944	--
cg02779467	17	18761289	PRPSAP2	TSS1500	2646	1048	3694	-0.0009	0.0003	0.002129	0.422944	--
cg04478727	12	58166393	METTL1;FAM119B;FAM119B;FAM119B;METTL1;FAM119B	TSS1500;1stExon;5'UTR;5'UTR;TSS1500;1stExon	2662	1053	3715	-0.0004	0.0001	0.00213	0.422944	--
cg03403298	15	91445784			2660	1054	3714	-0.0005	0.0002	0.002135	0.423217	--
cg17264048	6	33217583			2663	1045	3708	0.001	0.0003	0.002135	0.423217	++
cg24330922	6	30584245	MRPS18B;PPP1R10	TSS1500;5'UTR	2650	1057	3707	0.0058	0.0019	0.002135	0.423217	++
cg24021890	19	52552120	ZNF432	TSS200	2662	1045	3707	-0.0006	0.0002	0.002136	0.423217	--
cg12647801	11	64028732	PLCB3	Body	2663	1051	3714	0.0021	0.0007	0.002137	0.423217	++
cg04136699	7	157414339	PTPRN2;PTPRN2;PTPRN2	Body;Body;Body	2660	1048	3708	-0.0025	0.0008	0.002145	0.424553	--
cg16680530	8	125551329	TATDN1;TATDN1;TATDN1;NDUFB9	TSS200;TSS200;TSS200;TSS200	2655	1047	3702	-0.0006	0.0002	0.002146	0.424553	--
cg06252810	18	77378261			2598	1008	3606	0.0027	0.0009	0.002149	0.424598	++
cg05796909	17	7465070	SENP3	TSS1500	2660	1052	3712	-0.0004	0.0001	0.002151	0.424598	--
cg03385233	3	122785932	PDIA5;PDIA5;PDIA5	5'UTR;1stExon;Body	2651	1046	3697	-0.0005	0.0002	0.002152	0.424598	--
cg08529481	1	36832173	STK40	5'UTR	2663	1055	3718	0.0061	0.002	0.002152	0.424598	++
cg04195892	12	111757755	CUX2	Body	2663	1057	3720	-0.003	0.001	0.002153	0.424598	--
cg17899476	19	39967276	SUPT5H;SUPT5H;SUPT5H;SUPT5H	3'UTR;3'UTR;3'UTR;3'UTR	2663	1054	3717	-0.002	0.0007	0.002153	0.424598	--
cg23401212	20	1099146	PSMF1;PSMF1	5'UTR;TSS200	2661	1055	3716	-0.0006	0.0002	0.002155	0.424677	--
cg14096962	3	58419817	PDHB	TSS1500	2660	1051	3711	-0.0007	0.0002	0.002157	0.424677	--
cg20454517	2	26569118	GPR113;GPR113;SELI	5'UTR;1stExon;1stExon	2660	1046	3706	-0.0005	0.0002	0.00216	0.424677	--
cg11109091	14	24025336	THTPA;THTPA;THTPA;THTPA;THTPA	1stExon;5'UTR;5'UTR;Body;1stExon	2661	1056	3717	-0.0004	0.0001	0.002161	0.424677	--
cg22456132	7	66309881	LOC729156	TSS200	2660	1051	3711	-0.0003	0.0001	0.002161	0.424677	--
cg12065670	1	209858339	HSD11B1	TSS1500	2662	1058	3720	0.0036	0.0012	0.002164	0.424677	++
cg07502874	16	1040578			2630	1054	3684	-0.0025	0.0008	0.002165	0.424677	--
cg17912345	17	10600914	C17orf48;SCO1	TSS200;TSS200	2663	1052	3715	-0.0008	0.0003	0.002168	0.424677	--
cg08383063	13	48877434	RB1	TSS1500	2661	1049	3710	0.0016	0.0005	0.002169	0.424677	++
cg26398408	14	51135030	SAV1	TSS200	2660	1046	3706	-0.0005	0.0002	0.002169	0.424677	--
cg03945034	1	7565342	CAMTA1	Body	2660	1057	3717	-0.0021	0.0007	0.00217	0.424677	--
cg09203802	10	82178348	C10orf58;C10orf58	Body;5'UTR	2663	1057	3720	-0.0036	0.0012	0.00217	0.424677	--
cg26363167	8	42010494	AP3M2;AP3M2;AP3M2;AP3M2	1stExon;5'UTR;5'UTR;1stExon	2663	1056	3719	-0.0005	0.0002	0.00217	0.424677	--
cg24088496	11	96071506	MAML2	Body	2663	1058	3721	0.0064	0.0021	0.002171	0.424677	++
cg12586496	19	12992070	DNASE2	Body	2662	1045	3707	-0.0005	0.0002	0.002173	0.424677	--
cg20129082	11	19736150	LOC100126784;NAV2;NAV2;NAV2	TSS200;Body;Body;Body	2662	1047	3709	0.004	0.0013	0.002175	0.424677	++
cg05616995	5	141393361	GNPDA1	TSS1500	2663	1043	3706	0.0015	0.0005	0.002176	0.424677	++
cg08428292	16	85981373			2662	1058	3720	-0.0046	0.0015	0.002176	0.424677	--
cg14083015	6	25042090			2663	1035	3698	0.0022	0.0007	0.002177	0.424677	++
cg18940588	22	27053464	MIAT	TSS200	2660	1056	3716	-0.001	0.0003	0.002179	0.424677	--
cg14603867	12	53693485	C12orf10;C12orf10	1stExon;5'UTR	2662	1053	3715	-0.0006	0.0002	0.002181	0.424677	--
cg12972062	19	9695414	ZNF121	TSS1500	2663	1053	3716	-0.0007	0.0002	0.002182	0.424677	--
cg08145373	11	2407008	CD81	Body	2663	1057	3720	-0.0051	0.0017	0.002183	0.424677	--
cg13640769	14	100789624	C14orf68	TSS200	2661	1051	3712	-0.0026	0.0008	0.002183	0.424677	--
cg20003179	1	159175295	DARC;DARC	Body;1stExon	2663	1056	3719	-0.003	0.001	0.002183	0.424677	--
cg01060026	3	129324501	PLXND1	1stExon	2662	1045	3707	-0.0004	0.0001	0.002184	0.424677	--
cg01703419	12	108297587			2659	1040	3699	-0.0006	0.0002	0.002184	0.424677	--
cg07876903	19	13049426	CALR;CALR	5'UTR;1stExon	2656	1044	3700	-0.0005	0.0001	0.002185	0.424677	--
cg26450230	16	88776128	CTU2;CTU2	Body;Body	2661	1045	3706	-0.0028	0.0009	0.002187	0.424771	--
cg15439221	12	113826888	PLBD2;PLBD2	3'UTR;3'UTR	2659	1056	3715	-0.0023	0.0008	0.002188	0.424771	--
cg00666978	1	150947442	LASS2;LASS2	TSS200;TSS200	2654	1045	3699	-0.0006	0.0002	0.00219	0.424771	--
cg21548096	12	69326897	CPM;CPM;CPM	5'UTR;5'UTR;5'UTR	2659	1053	3712	-0.0006	0.0002	0.00219	0.424771	--
cg08431529	12	6619138	SCARNA10;NCAPD2	TSS1500;Body	2663	1051	3714	0.0026	0.0008	0.002192	0.42494	++
cg13206429	8	142422799			2663	1058	3721	-0.0025	0.0008	0.002195	0.425083	--
cg25320562	7	152133073	FABP5L3;MLL3;MLL3	TSS1500;1stExon;5'UTR	2660	1051	3711	-0.0004	0.0001	0.002195	0.425083	--
cg00461005	10	35416363	CREM;CREM;CREM;CREM;CREM;CREM	5'UTR;5'UTR;5'UTR;TSS200;5'UTR;TSS200	2662	1052	3714	-0.0005	0.0002	0.002199	0.42537	--
cg24110177	3	50126178	RBM5	TSS200	2662	1029	3691	0.0014	0.0005	0.002199	0.42537	++
cg22825360	7	111866277	ZNF277	Body	2663	1055	3718	-0.0041	0.0013	0.0022	0.42537	--
cg20824211	3	197024973	DLG1;DLG1	5'UTR;5'UTR	2648	1049	3697	-0.0006	0.0002	0.002201	0.42537	--
cg08360738	19	35597447	LOC100128675;LOC100128675	TSS1500;TSS1500	2657	1057	3714	0.0043	0.0014	0.002204	0.425411	++
cg24526028	3	196014822	PCYT1A	TSS1500	2662	1052	3714	-0.0005	0.0002	0.002204	0.425411	--
cg20443278	17	77962098	TBC1D16	Body	2662	1057	3719	-0.0037	0.0012	0.002205	0.425411	--
cg15689069	19	56154944	ZNF581	TSS200	2654	1047	3701	-0.0005	0.0001	0.002206	0.425411	--
cg20504533	17	15848253	ADORA2B;ADORA2B	1stExon;5'UTR	2660	1045	3705	-0.0005	0.0002	0.002207	0.425411	--
cg08867464	6	29760681	HCG4	Body	2620	1051	3671	-0.0011	0.0004	0.002208	0.425411	--
cg13524328	12	117408186	FBXW8;FBXW8	Body;Body	2662	1045	3707	-0.0024	0.0008	0.002214	0.425692	--
cg03270395	6	111888620	TRAF3IP2;TRAF3IP2;TRAF3IP2;TRAF3IP2;TRAF3IP2	Body;Body;Body;TSS200;Body	2662	1019	3681	0.0035	0.0012	0.002215	0.425692	++
cg16141325	8	90914397	OSGIN2;OSGIN2	5'UTR;TSS1500	2661	1051	3712	0.0019	0.0006	0.002216	0.425692	++
cg08402058	20	36148961	BLCAP;BLCAP;BLCAP;BLCAP;NNAT;NNAT;BLCAP	5'UTR;5'UTR;5'UTR;5'UTR;TSS1500;TSS1500;5'UTR	2661	1056	3717	-0.0055	0.0018	0.002217	0.425692	--
cg11305940	13	46202047			2663	1048	3711	-0.0032	0.001	0.00222	0.425692	--
cg11414560	20	58179996	PHACTR3;PHACTR3	5'UTR;1stExon	2661	1044	3705	0.0036	0.0012	0.00222	0.425692	++
cg24411913	2	220159774	PTPRN;MIR153-1	Body;TSS1500	2661	1052	3713	-0.0008	0.0003	0.00222	0.425692	--
cg23604683	7	75779470			2662	1058	3720	-0.0054	0.0018	0.002222	0.425692	--
cg05898928	22	22090066	YPEL1;YPEL1	1stExon;5'UTR	2662	1055	3717	-0.0007	0.0002	0.002226	0.425692	--
cg06007607	18	71959170	CYB5A;CYB5A;CYB5A;CYB5A	5'UTR;5'UTR;1stExon;1stExon	2644	1035	3679	-0.0004	0.0001	0.002226	0.425692	--
cg04459983	5	5079075			2662	1048	3710	-0.007	0.0023	0.002227	0.425692	--
cg06271970	15	96889169			2663	1052	3715	0.004	0.0013	0.002228	0.425692	++
cg21761045	8	87354805	WWP1	TSS200	2657	1053	3710	-0.0007	0.0002	0.002228	0.425692	--
cg25212262	5	6714192	POLS	TSS1500	2650	1043	3693	-0.0005	0.0002	0.002228	0.425692	--
cg24107979	18	35147246	BRUNOL4;BRUNOL4;BRUNOL4;BRUNOL4	TSS1500;TSS1500;TSS1500;TSS1500	2658	1053	3711	-0.0008	0.0003	0.00223	0.425692	--
cg24495475	12	52667851			2663	1055	3718	-0.0037	0.0012	0.00223	0.425692	--
cg08116199	20	62887006	PCMTD2;PCMTD2	TSS200;TSS200	2663	1052	3715	-0.0003	0.0001	0.002232	0.425692	--
cg26438705	16	1661097	IFT140	5'UTR	2661	1047	3708	-0.0006	0.0002	0.002232	0.425692	--
cg07310318	6	150185595	LRP11	TSS200	2663	1053	3716	-0.0008	0.0003	0.002233	0.425692	--
cg19167080	7	73703528	CLIP2;CLIP2	TSS1500;TSS1500	2662	1050	3712	-0.0005	0.0002	0.002233	0.425692	--
cg09901932	1	62902081	USP1;USP1;USP1;USP1;USP1	1stExon;5'UTR;1stExon;5'UTR;TSS1500	2663	1049	3712	-0.0005	0.0002	0.002234	0.425692	--
cg27165281	6	31763470	VARS;VARS	1stExon;5'UTR	2656	1052	3708	-0.0003	0.0001	0.002236	0.425692	--
cg06197870	3	194448743			2659	1057	3716	-0.0046	0.0015	0.002237	0.425692	--
cg25867056	20	37377616	ACTR5	Body	2663	1045	3708	-0.0015	0.0005	0.002239	0.425692	--
cg02232531	16	699316	WDR90	TSS200	2662	1046	3708	-0.0006	0.0002	0.00224	0.425692	--
cg06016176	5	156692987	CYFIP2;CYFIP2	TSS200;TSS200	2661	1052	3713	-0.001	0.0003	0.00224	0.425692	--
cg24015316	22	46692631	GTSE1;CN5H6.4	TSS200;TSS200	2662	1054	3716	-0.0004	0.0001	0.00224	0.425692	--
cg02127607	17	61920694	SMARCD2;SMARCD2	TSS1500;TSS1500	2663	1049	3712	0.0013	0.0004	0.002244	0.426161	++
cg11102324	15	49658865	C15orf33	Body	2651	1058	3709	-0.0054	0.0018	0.002245	0.426161	--
cg06188229	1	226411818	MIXL1	Body	2663	1031	3694	-0.0007	0.0002	0.002246	0.426161	--
cg14055153	2	141652385	LRP1B	Body	2659	1057	3716	-0.0056	0.0018	0.002247	0.426161	--
cg00584485	8	143208101			2662	1053	3715	-0.0042	0.0014	0.002251	0.426705	--
cg26722684	10	45799357	OR13A1	Body	2663	1023	3686	-0.001	0.0003	0.002254	0.426931	--
cg26893197	1	36772696	C1orf113;C1orf113	TSS200;Body	2658	1037	3695	-0.0004	0.0001	0.002255	0.426931	--
cg17076539	3	57204284			2661	1053	3714	-0.0004	0.0001	0.002257	0.426931	--
cg13676787	1	179051132	TOR3A;TOR3A	1stExon;5'UTR	2663	1053	3716	-0.0005	0.0002	0.002259	0.426931	--
cg16654851	7	148725968	PDIA4	TSS200	2661	1051	3712	-0.0005	0.0002	0.002259	0.426931	--
cg19634537	1	27114236	PIGV	TSS1500	2661	1048	3709	-0.0007	0.0002	0.002259	0.426931	--
cg23814388	20	48770442	TMEM189;TMEM189;TMEM189;TMEM189-UBE2V1	TSS200;TSS200;TSS200;TSS200	2662	1050	3712	-0.0005	0.0002	0.002262	0.427283	--
cg25107608	1	154155675	TPM3;TPM3;TPM3;TPM3;TPM3;TPM3;TPM3;TPM3;TPM3	1stExon;5'UTR;1stExon;Body;5'UTR;5'UTR;1stExon;5'UTR;1stExon	2662	1043	3705	-0.0007	0.0002	0.002271	0.428768	--
cg01191114	3	48936118	SLC25A20	Body	2656	1050	3706	-0.0005	0.0002	0.002275	0.428919	--
cg03215005	21	42792304	MX1	TSS1500	2659	1042	3701	-0.0006	0.0002	0.002275	0.428919	--
cg09282497	2	18059200	KCNS3	TSS1500	2660	1052	3712	-0.0007	0.0002	0.002279	0.428919	--
cg10376100	1	236017278	LYST;MIR1537	5'UTR;TSS1500	2657	1058	3715	-0.0064	0.0021	0.002279	0.428919	--
cg13960352	19	45826863	CKM	TSS1500	2663	1057	3720	0.003	0.001	0.002281	0.428919	++
[truncated: 407,564+ more rows]
