# Supplementary material for: DNA methylation in peripheral tissues and left-handedness
Source: Sci Rep. 2022 Apr 4;12:5606. doi: 10.1038/s41598-022-08998-0 (PMC8980054; doi:10.1038/s41598-022-08998-0)
Supplement: Supplementary file 6 — Supplementary Information 6. [file 41598_2022_8998_MOESM6_ESM.xlsx]

## Sheet: content
sheet	Title
S5	Supplementary Table 5. Inflation estimates and alpha Bonferroni in the models
S6	Supplementary Table 6. Meta-analysis of left-handedness, basic model (top 100 CpGs)
S7	Supplementary Table 7. Meta-analysis of left-handedness, adjusted model (top 100 CpGs)
S8	Supplementary Table 8. EWAS of left-handedness, NTR adults, basic model (top 100 CpGs)
S9	Supplementary Table 9. EWAS of left-handedness, NTR adults, adjusted model (top 100 CpGs)
S10	Supplementary Table 10. EWAS of left-handedness, ALSPAC adults, basic model (top 100 CpGs)
S11	Supplementary Table 11. EWAS of left-handedness, ALSPAC adults, adjusted model (top 100 CpGs)
S12	Supplementary Table 12. Top CpGs from meta-analysis and DMR-metaanalysis of left-handedness, adjusted model
S13	Supplementary Table 13. EWAS follow-up of CpGs from significant DMRs
		change direction of effect

## Sheet: S5
Supplementary Table 5 Inflation estimates and alpha Bonferroni in the models
model	N sample	N probes	bias (bc)	Bayesian estimate of inflation	Median-based lambda	alpha Bonferroni
Metaanalysis (NTR adults + ALSPAC adults) (basic)	3941*	409563	0.171	1.039	1.18	1.22e-07
Metaanalysis (NTR adults + ALSPAC adults) (adjusted)	3721*	409562	0.166	1.049	1.19	1.22e-07
EWAS of handedness in NTR adults (basic)	2710*	411169	0.002	1.009	1.07	1.22e-07
EWAS of handedness in NTR adults (adjusted)	2663*	411169	-0.012	1.009	1.07	1.22e-07
EWAS of handedness in ALSPAC adults (basic)	1232	471465	0.074	0.994	1.15	1.06e-07
EWAS of handedness in ALSPAC adults (adjusted)	1058	471465	0.095	1.013	1.21	1.06e-07
EWAS of handedness in ALSPAC at birth (basic)	703	471465	-0.026	0.962	0.949	1.06e-07
EWAS of handedness in ALSPAC at birth (adjusted)	688	471465	0.007	0.963	0.956	1.06e-07
EWAS of handedness in ALSPAC at 7 years (basic)	757	471465	0.063	1.037	1.01	1.06e-07
EWAS of handedness in ALSPAC at 7 years (adjusted)	742	471465	0.053	1.029	1.04	1.06e-07
EWAS of handedness in ALSPAC at 17 years (basic)	759	471465	0.093	1.035	1.02	1.06e-07
EWAS of handedness in ALSPAC at 17 years (adjusted)	641	471465	0.012	1.004	0.996	1.06e-07
EWAS of handedness in ALSPAC at 24 years (basic)	442	838019	-0.044	0.984	0.977	5.97e-08
EWAS of handedness in ALSPAC at 24 years (adjusted)	431	838019	-0.058	0.986	0.992	5.97e-08
EWAS of handedness in NTR children (basic)	946	787711	0.393	1.043	1.37	6.35e-08
EWAS of handedness in NTR children (adjusted)	866	787711	0.359	1.016	1.26	6.35e-08
MZ discordant within-pair EWAS in adults (basic)	266	411169	0.112	0.969	0.954	1.22e-07
MZ discordant within-pair EWAS in adults (adjusted)	264	411169	0.121	0.967	0.953	1.22e-07
MZ discordant within-pair EWAS in children (basic)	172	787711	-0.247	0.933	0.932	6.35e-08
MZ discordant within-pair EWAS in children (adjusted)	168	787711	-0.267	0.932	0.945	6.35e-08
The number includes duplicates (see Methods and Subjects)

## Sheet: S6
Supplementary Table 6 Meta-analysis of left-handedness, basic model (top 100 CpGs)
cgid	CHR	Position	Gene	Gene.region	N NTR	N ALSPAC	Weight	β	SE	p-value	q-value	Direction
cg22804475	8	20054597	ATP6V1B2	TSS200	2695	1196	3891	-0.0007	0.0001	3.296e-06	0.402528	--
cg13719901	3	46608139	LRRC2;LRRC2	5'UTR;TSS200	2710	1226	3936	0.0077	0.0017	4.985e-06	0.402528	++
cg09239756	12	106642360	CKAP4	TSS1500	2707	1225	3932	-0.0029	0.0006	5.421e-06	0.402528	--
cg02850812	13	46961666	C13orf18	TSS200	2710	1216	3926	-0.0013	0.0003	6.585e-06	0.402528	--
cg01878788	6	33176342	RING1;RING1	1stExon;5'UTR	2700	1204	3904	-0.0008	0.0002	9.04e-06	0.402528	--
cg07506334	16	3073707	HCFC1R1;HCFC1R1;HCFC1R1;THOC6;THOC6	Body;Body;Body;TSS1500;TSS1500	2707	1222	3929	-0.002	0.0005	1.333e-05	0.402528	--
cg12802822	11	58910102	FAM111A;FAM111A;FAM111A	TSS1500;TSS1500;TSS1500	2705	1217	3922	-0.0006	0.0001	1.502e-05	0.402528	--
cg02060794	3	52273307	TWF2	TSS200	2710	1223	3933	-0.0006	0.0001	1.57e-05	0.402528	--
cg25625872	20	62258572	GMEB2	TSS200	2707	1223	3930	-0.0004	0.0001	1.716e-05	0.402528	--
cg23782833	7	218121	FAM20C	Body	2705	1229	3934	-0.0048	0.0011	1.76e-05	0.402528	--
cg07556148	3	49577474			2703	1222	3925	-0.001	0.0002	2.174e-05	0.402528	--
cg20832722	2	198523055	RFTN2	Body	2706	1223	3929	-0.007	0.0016	2.213e-05	0.402528	--
cg17162132	11	62439285	C11orf83;C11orf48	1stExon;TSS200	2671	1193	3864	-0.0005	0.0001	2.222e-05	0.402528	--
cg15260437	17	79430805	BAHCC1	Body	2709	1231	3940	-0.0063	0.0015	2.396e-05	0.402528	--
cg14235273	17	47295142	ABI3;ABI3	Body;Body	2710	1231	3941	-0.0057	0.0013	2.524e-05	0.402528	--
cg13239297	3	50192725	SEMA3F	TSS200	2709	1227	3936	-0.0015	0.0004	2.568e-05	0.402528	--
cg09893588	20	61340109	NTSR1	TSS200	2703	1184	3887	-0.001	0.0002	2.592e-05	0.402528	--
cg01513909	11	64889881	FAU;MRPL49	TSS1500;1stExon	2706	1227	3933	-0.0007	0.0002	2.704e-05	0.402528	--
cg03333377	11	93277841	C11orf75	TSS1500	2707	1227	3934	0.0061	0.0015	2.737e-05	0.402528	++
cg14039020	8	99989605			2708	1232	3940	-0.0092	0.0022	2.884e-05	0.402528	--
cg14438323	17	58156134	HEATR6	1stExon	2705	1227	3932	-0.0009	0.0002	2.955e-05	0.402528	--
cg06954540	11	65686660	C11orf68;C11orf68;DRAP1	TSS200;TSS200;TSS200	2710	1226	3936	-0.0005	0.0001	3.029e-05	0.402528	--
cg01741924	16	31453406	ZNF843	5'UTR	2710	1225	3935	0.0071	0.0017	3.286e-05	0.402528	++
cg19613592	15	59639303	MYO1E	Body	2708	1228	3936	-0.0048	0.0011	3.306e-05	0.402528	--
cg16852837	18	51750955	MBD2;MBD2;MBD2;MBD2	1stExon;1stExon;5'UTR;5'UTR	2707	1224	3931	-0.0005	0.0001	3.395e-05	0.402528	--
cg18173908	7	129710284	KLHDC10	TSS200	2706	1222	3928	-0.0013	0.0003	3.436e-05	0.402528	--
cg03074872	20	45035404	ELMO2;ELMO2	TSS200;TSS200	2706	1217	3923	-0.0021	0.0005	3.459e-05	0.402528	--
cg24630209	17	60744606	MRC2	Body	2710	1231	3941	-0.0038	0.0009	3.624e-05	0.402528	-+
cg24881202	1	11724943	FBXO6	5'UTR	2708	1230	3938	-0.005	0.0012	3.647e-05	0.402528	--
cg12402132	12	121148554	UNC119B	Body	2707	1227	3934	-0.0007	0.0002	3.782e-05	0.402528	--
cg03960589	17	40840485	CNTNAP1	Body	2710	1225	3935	-0.0031	0.0008	3.803e-05	0.402528	--
cg04021745	1	236445389	ERO1LB	TSS200	2707	1214	3921	-0.0004	0.0001	3.815e-05	0.402528	--
cg13959088	3	13035351	IQSEC1	Body	2704	1227	3931	-0.0005	0.0001	3.979e-05	0.402528	--
cg07106761	12	112205145	ALDH2	Body	2704	1221	3925	0.0043	0.0011	4.01e-05	0.402528	++
cg12500891	11	57225987			2708	1210	3918	0.0017	0.0004	4.049e-05	0.402528	++
cg25626012	10	95721252	PIPSL	Body	2709	1225	3934	-0.0045	0.0011	4.237e-05	0.402528	--
cg06550462	18	5544208	EPB41L3	TSS1500	2710	1228	3938	0.004	0.001	4.334e-05	0.402528	++
cg23089549	11	44331905	ALX4	TSS200	2707	1230	3937	0.0052	0.0013	4.398e-05	0.402528	++
cg22541911	12	51785465	GALNT6	TSS1500	2699	1214	3913	-0.0008	0.0002	4.501e-05	0.402528	--
cg17278249	12	76478805	NAP1L1;NAP1L1	TSS200;TSS200	2707	1228	3935	-0.0008	0.0002	4.565e-05	0.402528	--
cg11985287	19	2556805	GNG7	5'UTR	2710	1222	3932	-0.0044	0.0011	4.591e-05	0.402528	--
cg01822537	2	9695953	ADAM17	TSS200	2710	1225	3935	-0.0007	0.0002	4.745e-05	0.402528	--
cg24800655	12	133065941	FBRSL1	TSS1500	2710	1225	3935	-0.0004	0.0001	4.767e-05	0.402528	--
cg12338697	4	166034274	TMEM192	TSS1500	2708	1204	3912	-0.0012	0.0003	4.79e-05	0.402528	--
cg23986470	19	57831678	ZNF543	TSS200	2703	1207	3910	-0.0008	0.0002	4.915e-05	0.402528	--
cg06812522	12	569221	B4GALNT3	TSS1500	2710	1219	3929	-0.0011	0.0003	5.101e-05	0.402528	--
cg26528128	19	1095391	POLR2E	TSS200	2697	1227	3924	-0.0006	0.0001	5.49e-05	0.402528	--
cg04217419	2	129075484	HS6ST1	Body	2707	1220	3927	-0.0007	0.0002	5.497e-05	0.402528	--
cg00987513	1	145413337	HFE2;HFE2;HFE2;HFE2;HFE2;HFE2;HFE2;HFE2	1stExon;5'UTR;5'UTR;1stExon;1stExon;5'UTR;5'UTR;1stExon	2710	1229	3939	-0.0039	0.001	5.709e-05	0.402528	--
cg20347626	2	25896320	DTNB;DTNB;DTNB;DTNB;DTNB;DTNB;DTNB;DTNB;DTNB;DTNB	1stExon;1stExon;1stExon;5'UTR;5'UTR;5'UTR;1stExon;5'UTR;1stExon;5'UTR	2696	1225	3921	-0.0006	0.0002	5.741e-05	0.402528	--
cg09111071	4	38665154	FLJ13197;KLF3	Body;TSS1500	2710	1223	3933	-0.0011	0.0003	5.781e-05	0.402528	--
cg02425732	20	17662212	RRBP1;RRBP1	5'UTR;5'UTR	2699	1221	3920	-0.0022	0.0006	5.811e-05	0.402528	--
cg07441654	11	1330807	TOLLIP;LOC255512;TOLLIP	1stExon;TSS200;5'UTR	2709	1225	3934	-0.0003	0.0001	5.959e-05	0.402528	--
cg22860233	1	235324437	RBM34;RBM34;RBM34	Body;Body;Body	2696	1214	3910	-0.0008	0.0002	6.225e-05	0.402528	--
cg23977631	2	100938799	LONRF2;LONRF2	5'UTR;1stExon	2708	1216	3924	-0.0006	0.0002	6.343e-05	0.402528	--
cg16619935	16	2037439	GFER	3'UTR	2708	1228	3936	-0.0031	0.0008	6.438e-05	0.402528	--
cg25956012	20	35086635	DLGAP4	Body	2705	1219	3924	0.0035	0.0009	6.573e-05	0.402528	++
cg24113439	19	11216129	LDLR	Body	2709	1223	3932	-0.0025	0.0006	6.596e-05	0.402528	--
cg15739997	20	48729771	UBE2V1;UBE2V1;UBE2V1;TMEM189-UBE2V1;UBE2V1	TSS200;Body;Body;Body;Body	2701	1227	3928	-0.0006	0.0001	6.803e-05	0.402528	--
cg02473680	21	43639067	ABCG1;ABCG1;ABCG1;ABCG1;ABCG1;ABCG1	TSS1500;TSS200;5'UTR;Body;Body;TSS200	2703	1228	3931	-0.0007	0.0002	6.858e-05	0.402528	--
cg13997759	19	39230902	CAPN12	Body	2706	1232	3938	-0.0064	0.0016	6.867e-05	0.402528	--
cg02822963	3	149470953	COMMD2	TSS1500	2709	1210	3919	0.003	0.0008	6.921e-05	0.402528	++
cg02976929	1	234656318			2702	1226	3928	-0.0023	0.0006	7.084e-05	0.402528	--
cg13241807	11	33757992	CD59;CD59;CD59;CD59;CD59;CD59;CD59;CD59	1stExon;5'UTR;1stExon;5'UTR;5'UTR;1stExon;5'UTR;1stExon	2708	1223	3931	-0.001	0.0003	7.192e-05	0.402528	--
cg01777187	21	40721343	HMGN1	TSS1500	2702	1225	3927	-0.0007	0.0002	7.23e-05	0.402528	--
cg06839611	1	19812479	CAPZB	TSS1500	2710	1216	3926	-0.0006	0.0001	7.264e-05	0.402528	--
cg10899904	8	74005557	C8orf84	TSS200	2706	1198	3904	-0.0011	0.0003	7.391e-05	0.402528	--
cg12365107	3	52720035	GNL3;GNL3;GNL3;PBRM1;GNL3;GNL3;GNL3	1stExon;5'UTR;5'UTR;TSS200;1stExon;5'UTR;1stExon	2695	1191	3886	-0.0004	0.0001	7.459e-05	0.402528	+-
cg20680872	18	2655890	SMCHD1;SMCHD1	5'UTR;1stExon	2709	1219	3928	-0.0007	0.0002	7.484e-05	0.402528	--
cg27530239	17	46909074	CALCOCO2	5'UTR	2710	1211	3921	0.0049	0.0012	7.494e-05	0.402528	+-
cg06606198	12	124086727	DDX55	1stExon	2699	1212	3911	-0.0006	0.0002	7.803e-05	0.411969	--
cg15492422	19	2328553	SPPL2B;LSM7;SPPL2B	TSS200;Body;TSS200	2710	1225	3935	-0.0005	0.0001	7.952e-05	0.411969	--
cg04873147	13	73634369	KLF5	Body	2707	1201	3908	0.0017	0.0004	7.999e-05	0.411969	++
cg14719188	2	20851049	HS1BP3	TSS200	2705	1203	3908	-0.0005	0.0001	8.114e-05	0.411969	--
cg06343669	12	132690782	GALNT9;GALNT9	Body;TSS1500	2710	1230	3940	-0.0103	0.0026	8.269e-05	0.411969	--
cg23621158	4	83206416			2706	1221	3927	-0.0007	0.0002	8.569e-05	0.411969	--
cg15809694	7	150675516	KCNH2;KCNH2	TSS1500;TSS1500	2710	1225	3935	-0.0005	0.0001	8.604e-05	0.411969	--
cg24098326	10	123923050	TACC2;TACC2;TACC2;TACC2	Body;TSS200;TSS200;Body	2701	1222	3923	-0.0008	0.0002	8.669e-05	0.411969	+-
cg10267855	11	67121112	POLD4;LOC100130987	TSS200;Body	2690	1228	3918	-0.0007	0.0002	8.783e-05	0.411969	--
cg03611732	10	21785697	C10orf114;MIR1915	1stExon;TSS200	2706	1227	3933	-0.0005	0.0001	8.81e-05	0.411969	--
cg13946860	20	35807510	RPN2;RPN2;C20orf132;RPN2;C20orf132;RPN2;C20orf132	1stExon;5'UTR;Body;5'UTR;Body;1stExon;Body	2690	1212	3902	-0.0004	0.0001	9.079e-05	0.411969	--
cg12748915	4	95373019	PDLIM5;PDLIM5;PDLIM5;PDLIM5;PDLIM5	TSS200;TSS200;TSS200;TSS200;TSS200	2709	1226	3935	-0.0007	0.0002	9.298e-05	0.411969	--
cg07472199	16	31453477	ZNF843	5'UTR	2710	1212	3922	0.0086	0.0022	9.5e-05	0.411969	++
cg07474126	12	121975243	KDM2B;KDM2B	Body;Body	2710	1226	3936	-0.0006	0.0001	9.586e-05	0.411969	--
cg26240185	11	13690157	FAR1	TSS200	2699	1220	3919	-0.0005	0.0001	9.59e-05	0.411969	--
cg21665557	2	220427342	OBSL1	Body	2706	1167	3873	0.0026	0.0007	9.613e-05	0.411969	++
cg01561160	8	98637229			2692	1206	3898	0.0021	0.0005	9.634e-05	0.411969	++
cg03546163	6	35654363	FKBP5;FKBP5;FKBP5;FKBP5	5'UTR;5'UTR;5'UTR;5'UTR	2705	1232	3937	0.0103	0.0026	9.642e-05	0.411969	++
cg13984393	1	52831958	CC2D1B	TSS200	2710	1222	3932	-0.0004	0.0001	9.788e-05	0.412393	--
cg24375895	1	247374146			2710	1216	3926	-0.001	0.0003	9.88e-05	0.412393	+-
cg22987116	6	37461296	C6orf129	Body	2705	1229	3934	-0.003	0.0008	0.0001009	0.412393	--
cg09490756	16	86665961			2704	1214	3918	-0.0022	0.0006	0.0001018	0.412393	--
cg01934142	4	39368026	RFC1	TSS200	2707	1219	3926	-0.0007	0.0002	0.0001029	0.412393	--
cg02973320	1	162467753	UHMK1;UHMK1	1stExon;5'UTR	2701	1224	3925	-0.0008	0.0002	0.0001031	0.412393	--
cg11887124	14	101341331	MIR665	TSS200	2704	1230	3934	-0.0039	0.001	0.0001051	0.415967	--
cg01850135	16	4516078	NMRAL1	Body	2703	1232	3935	-0.0075	0.0019	0.000107	0.417081	--
cg12555306	19	58459142	ZNF256	TSS200	2709	1215	3924	-0.0004	0.0001	0.0001076	0.417081	--
cg18679324	5	85916067	COX7C	3'UTR	2698	1222	3920	0.0038	0.001	0.0001106	0.424296	++
cg12527384	11	123525060	SCN3B;SCN3B;SCN3B;SCN3B	1stExon;5'UTR;1stExon;5'UTR	2706	1222	3928	-0.0008	0.0002	0.0001149	0.424296	--
cg17498424	22	42528123	CYP2D6;CYP2D6	TSS1500;TSS1500	2691	1213	3904	-0.0059	0.0015	0.0001153	0.424296	--

## Sheet: S7
Supplementary Table 7 Meta-analysis of left-handedness, adjusted model (top 100 CpGs)
cgid	CHR	Position	Gene	Gene.region	N NTR	N ALSPAC	Weight	β	SE	p-value	q-value	Direction
cg22804475	8	20054597	ATP6V1B2	TSS200	2648	1030	3678	-0.0007	0.0002	1.283e-06	0.197397	--
cg09239756	12	106642360	CKAP4	TSS1500	2660	1052	3712	-0.0032	0.0007	1.816e-06	0.197397	--
cg22541911	12	51785465	GALNT6	TSS1500	2653	1043	3696	-0.001	0.0002	1.897e-06	0.197397	--
cg13719901	3	46608139	LRRC2;LRRC2	5'UTR;TSS200	2663	1052	3715	0.0081	0.0017	2.604e-06	0.197397	++
cg02850812	13	46961666	C13orf18	TSS200	2663	1047	3710	-0.0014	0.0003	2.623e-06	0.197397	--
cg16852837	18	51750955	MBD2;MBD2;MBD2;MBD2	1stExon;1stExon;5'UTR;5'UTR	2660	1051	3711	-0.0006	0.0001	3.277e-06	0.205512	--
cg09893588	20	61340109	NTSR1	TSS200	2657	1019	3676	-0.0011	0.0003	9.117e-06	0.256332	--
cg12402132	12	121148554	UNC119B	Body	2660	1054	3714	-0.0009	0.0002	9.542e-06	0.256332	--
cg05922972	15	77362853	TSPAN3;TSPAN3;TSPAN3	Body;Body;Body	2651	1046	3697	-0.0005	0.0001	1.089e-05	0.256332	--
cg25956012	20	35086635	DLGAP4	Body	2658	1048	3706	0.0031	0.0007	1.108e-05	0.256332	++
cg01777187	21	40721343	HMGN1	TSS1500	2655	1051	3706	-0.0009	0.0002	1.114e-05	0.256332	--
cg03333377	11	93277841	C11orf75	TSS1500	2661	1056	3717	0.0065	0.0015	1.124e-05	0.256332	++
cg19613592	15	59639303	MYO1E	Body	2661	1055	3716	-0.0051	0.0012	1.144e-05	0.256332	--
cg01513909	11	64889881	FAU;MRPL49	TSS1500;1stExon	2660	1055	3715	-0.0008	0.0002	1.176e-05	0.256332	--
cg17162132	11	62439285	C11orf83;C11orf48	1stExon;TSS200	2625	1023	3648	-0.0005	0.0001	1.39e-05	0.256332	--
cg24800655	12	133065941	FBRSL1	TSS1500	2663	1052	3715	-0.0005	0.0001	1.399e-05	0.256332	--
cg01878788	6	33176342	RING1;RING1	1stExon;5'UTR	2653	1033	3686	-0.0009	0.0002	1.521e-05	0.256332	--
cg00746864	17	65373877	PITPNC1;PITPNC1	TSS200;TSS200	2657	1051	3708	-0.001	0.0002	1.606e-05	0.256332	--
cg01822537	2	9695953	ADAM17	TSS200	2663	1051	3714	-0.0008	0.0002	1.699e-05	0.256332	--
cg07506334	16	3073707	HCFC1R1;HCFC1R1;HCFC1R1;THOC6;THOC6	Body;Body;Body;TSS1500;TSS1500	2660	1048	3708	-0.0021	0.0005	1.727e-05	0.256332	--
cg25999486	13	76056030	TBC1D4;TBC1D4	1stExon;5'UTR	2661	1041	3702	-0.0009	0.0002	1.771e-05	0.256332	--
cg14438323	17	58156134	HEATR6	1stExon	2658	1053	3711	-0.001	0.0002	1.774e-05	0.256332	--
cg24630209	17	60744606	MRC2	Body	2663	1057	3720	-0.0039	0.0009	1.83e-05	0.256332	--
cg14039020	8	99989605			2661	1058	3719	-0.0096	0.0022	1.857e-05	0.256332	--
cg06875060	7	128096171	C7orf68;C7orf68	5'UTR;5'UTR	2661	1055	3716	-0.0017	0.0004	1.957e-05	0.256332	--
cg23782833	7	218121	FAM20C	Body	2658	1055	3713	-0.0048	0.0011	2.012e-05	0.256332	--
cg13959088	3	13035351	IQSEC1	Body	2657	1054	3711	-0.0006	0.0001	2.112e-05	0.256332	--
cg13997759	19	39230902	CAPN12	Body	2659	1058	3717	-0.007	0.0016	2.16e-05	0.256332	--
cg14235273	17	47295142	ABI3;ABI3	Body;Body	2663	1057	3720	-0.0058	0.0014	2.279e-05	0.256332	-+
cg01850135	16	4516078	NMRAL1	Body	2656	1058	3714	-0.0082	0.0019	2.347e-05	0.256332	--
cg15739997	20	48729771	UBE2V1;UBE2V1;UBE2V1;TMEM189-UBE2V1;UBE2V1	TSS200;Body;Body;Body;Body	2654	1055	3709	-0.0007	0.0002	2.427e-05	0.256332	--
cg27256934	11	61197489	CPSF7;CPSF7;CPSF7;SDHAF2	TSS200;TSS200;TSS200;TSS200	2660	1054	3714	-0.0008	0.0002	2.442e-05	0.256332	--
cg26528128	19	1095391	POLR2E	TSS200	2650	1054	3704	-0.0007	0.0002	2.518e-05	0.256332	--
cg03232960	7	2595437	C7orf27	TSS1500	2662	1053	3715	-0.0009	0.0002	2.578e-05	0.256332	--
cg11145633	14	91976900	SMEK1	TSS1500	2662	1053	3715	-0.0008	0.0002	2.603e-05	0.256332	--
cg22223602	11	119077220	CBL	1stExon	2654	1048	3702	-0.0006	0.0001	2.667e-05	0.256332	--
cg16532176	3	156393537	TIPARP;LOC100287227	5'UTR;TSS200	2660	1054	3714	-0.0022	0.0005	2.713e-05	0.256332	--
cg21344989	2	43864329	PLEKHH2	TSS200	2662	1054	3716	-0.0011	0.0003	2.867e-05	0.256332	--
cg23089549	11	44331905	ALX4	TSS200	2660	1057	3717	0.0054	0.0013	2.908e-05	0.256332	++
cg22790142	14	24769116	C14orf21;DHRS1;C14orf21;DHRS1	5'UTR;TSS1500;1stExon;TSS200	2659	1054	3713	-0.0006	0.0001	2.985e-05	0.256332	--
cg05771701	12	123259330	CCDC62;CCDC62;CCDC62	Body;Body;Body	2659	1051	3710	-0.0007	0.0002	3.019e-05	0.256332	--
cg10267855	11	67121112	POLD4;LOC100130987	TSS200;Body	2643	1054	3697	-0.0009	0.0002	3.037e-05	0.256332	--
cg18173908	7	129710284	KLHDC10	TSS200	2659	1048	3707	-0.0014	0.0003	3.149e-05	0.256332	--
cg13984393	1	52831958	CC2D1B	TSS200	2663	1051	3714	-0.0005	0.0001	3.242e-05	0.256332	--
cg11384281	3	64009226	PSMD6	TSS200	2661	1054	3715	-0.0006	0.0001	3.25e-05	0.256332	--
cg03960589	17	40840485	CNTNAP1	Body	2663	1051	3714	-0.0032	0.0008	3.286e-05	0.256332	--
cg12294506	8	6565850	AGPAT5	TSS200	2608	1001	3609	-0.0009	0.0002	3.299e-05	0.256332	--
cg18679324	5	85916067	COX7C	3'UTR	2652	1051	3703	0.0042	0.001	3.317e-05	0.256332	++
cg20185360	6	133119641	C6orf192;C6orf192	5'UTR;1stExon	2656	1052	3708	-0.0012	0.0003	3.338e-05	0.256332	--
cg01934142	4	39368026	RFC1	TSS200	2661	1048	3709	-0.0008	0.0002	3.56e-05	0.259279	--
cg21211480	17	41363774	TMEM106A	TSS200	2652	1040	3692	-0.0011	0.0003	3.562e-05	0.259279	--
cg24798115	7	149157735	ZNF777	5'UTR	2663	1054	3717	-0.0007	0.0002	3.601e-05	0.259279	--
cg24881202	1	11724943	FBXO6	5'UTR	2661	1057	3718	-0.0051	0.0012	3.652e-05	0.259279	--
cg10899904	8	74005557	C8orf84	TSS200	2659	1029	3688	-0.0012	0.0003	3.901e-05	0.271828	--
cg25626012	10	95721252	PIPSL	Body	2662	1052	3714	-0.0046	0.0011	4.156e-05	0.280489	--
cg04873147	13	73634369	KLF5	Body	2660	1034	3694	0.0019	0.0005	4.228e-05	0.280489	++
cg04985652	20	18568437	DTD1	TSS200	2661	1047	3708	-0.0028	0.0007	4.317e-05	0.280489	--
cg09124213	11	62432393	SNORA57;C11orf48;METTL12	TSS1500;Body;TSS1500	2659	1045	3704	-0.0007	0.0002	4.393e-05	0.280489	--
cg10767703	3	186524559	RFC4;RFC4	TSS200;TSS1500	2657	1054	3711	-0.0009	0.0002	4.398e-05	0.280489	--
cg17278249	12	76478805	NAP1L1;NAP1L1	TSS200;TSS200	2660	1055	3715	-0.0009	0.0002	4.585e-05	0.283985	--
cg05964622	7	1609908	PSMG3;KIAA1908;KIAA1908;KIAA1908;PSMG3	TSS1500;Body;Body;Body;TSS1500	2661	1054	3715	-0.0009	0.0002	4.607e-05	0.283985	--
cg07074390	21	40555500	PSMG1;PSMG1	TSS200;TSS200	2663	1047	3710	-0.0007	0.0002	5.041e-05	0.283985	--
cg01741924	16	31453406	ZNF843	5'UTR	2663	1053	3716	0.007	0.0017	5.154e-05	0.283985	++
cg26569144	5	170846504	FGF18	TSS200	2663	1055	3718	-0.0009	0.0002	5.156e-05	0.283985	--
cg01351037	15	85525384	PDE8A;PDE8A;PDE8A;PDE8A	5'UTR;5'UTR;1stExon;1stExon	2658	1051	3709	-0.0007	0.0002	5.166e-05	0.283985	--
cg20347626	2	25896320	DTNB;DTNB;DTNB;DTNB;DTNB;DTNB;DTNB;DTNB;DTNB;DTNB	1stExon;1stExon;1stExon;5'UTR;5'UTR;5'UTR;1stExon;5'UTR;1stExon;5'UTR	2649	1053	3702	-0.0007	0.0002	5.189e-05	0.283985	--
cg05297854	22	50623687	TRABD	TSS1500	2661	1035	3696	-0.0012	0.0003	5.257e-05	0.283985	--
cg15492422	19	2328553	SPPL2B;LSM7;SPPL2B	TSS200;Body;TSS200	2663	1051	3714	-0.0005	0.0001	5.26e-05	0.283985	--
cg18729886	14	61788339	PRKCH	TSS200	2663	1052	3715	-0.001	0.0003	5.282e-05	0.283985	--
cg14052221	9	80912058	PSAT1;PSAT1;PSAT1;PSAT1	1stExon;1stExon;5'UTR;5'UTR	2653	1039	3692	-0.0004	0.0001	5.283e-05	0.283985	--
cg04364453	2	10442941	HPCAL1;HPCAL1	TSS1500;TSS200	2663	1052	3715	-0.0005	0.0001	5.578e-05	0.295539	--
cg15260437	17	79430805	BAHCC1	Body	2662	1057	3719	-0.0061	0.0015	5.874e-05	0.295539	--
cg14719188	2	20851049	HS1BP3	TSS200	2658	1035	3693	-0.0006	0.0002	5.883e-05	0.295539	--
cg27088491	6	33362953	KIFC1	Body	2662	1056	3718	-0.0029	0.0007	5.939e-05	0.295539	--
cg00987513	1	145413337	HFE2;HFE2;HFE2;HFE2;HFE2;HFE2;HFE2;HFE2	1stExon;5'UTR;5'UTR;1stExon;1stExon;5'UTR;5'UTR;1stExon	2663	1055	3718	-0.004	0.001	6.049e-05	0.295539	--
cg12113561	17	36860216			2662	1055	3717	-0.0008	0.0002	6.147e-05	0.295539	+-
cg15598244	1	23696413	C1orf213;C1orf213;ZNF436;C1orf213	3'UTR;Body;TSS200;1stExon	2663	1050	3713	0.0068	0.0017	6.167e-05	0.295539	++
cg27530239	17	46909074	CALCOCO2	5'UTR	2663	1039	3702	0.0051	0.0013	6.287e-05	0.295539	+-
cg02660350	10	99186001	PGAM1	TSS200	2637	1051	3688	-0.0007	0.0002	6.387e-05	0.295539	--
cg01561160	8	98637229			2645	1032	3677	0.0021	0.0005	6.614e-05	0.295539	++
cg16860848	19	50269991	AP2A1;AP2A1	TSS200;TSS200	2663	1052	3715	-0.0009	0.0002	6.856e-05	0.295539	--
cg05862135	16	3074294	HCFC1R1;HCFC1R1;THOC6;HCFC1R1;THOC6;THOC6;THOC6	TSS200;TSS200;1stExon;TSS200;5'UTR;5'UTR;1stExon	2658	1040	3698	-0.0005	0.0001	6.883e-05	0.295539	--
cg03074872	20	45035404	ELMO2;ELMO2	TSS200;TSS200	2659	1046	3705	-0.0022	0.0005	6.917e-05	0.295539	--
cg17498424	22	42528123	CYP2D6;CYP2D6	TSS1500;TSS1500	2644	1042	3686	-0.0062	0.0016	6.937e-05	0.295539	--
cg00032419	17	27895566	TP53I13	TSS200	2650	1040	3690	-0.0006	0.0002	6.98e-05	0.295539	--
cg03546163	6	35654363	FKBP5;FKBP5;FKBP5;FKBP5	5'UTR;5'UTR;5'UTR;5'UTR	2658	1058	3716	0.0107	0.0027	7.081e-05	0.295539	++
cg15809694	7	150675516	KCNH2;KCNH2	TSS1500;TSS1500	2663	1052	3715	-0.0005	0.0001	7.174e-05	0.295539	--
cg10904972	11	119227328	USP2;USP2	3'UTR;3'UTR	2662	1053	3715	-0.0007	0.0002	7.303e-05	0.295539	--
cg21820436	3	130613407	ATP2C1;ATP2C1;ATP2C1;ATP2C1	TSS200;TSS200;TSS200;TSS200	2658	1051	3709	-0.0006	0.0001	7.311e-05	0.295539	--
cg11457695	19	59030948	ZBTB45	TSS200	2660	1052	3712	-0.0011	0.0003	7.337e-05	0.295539	--
cg17465133	8	12809420	C8orf79	5'UTR	2662	1047	3709	-0.0009	0.0002	7.396e-05	0.295539	--
cg04021745	1	236445389	ERO1LB	TSS200	2660	1042	3702	-0.0004	0.0001	7.521e-05	0.295539	--
cg02516845	16	84076320	SLC38A8	TSS1500	2662	1055	3717	-0.0071	0.0018	7.547e-05	0.295539	--
cg13759513	20	48448154	SLC9A8	Body	2659	1025	3684	0.0121	0.0031	7.552e-05	0.295539	++
cg05021796	5	180632114	TRIM7;TRIM7;TRIM7;TRIM7;TRIM7;TRIM7;TRIM7	1stExon;1stExon;TSS1500;TSS1500;5'UTR;5'UTR;TSS1500	2661	1035	3696	-0.0005	0.0001	7.569e-05	0.295539	--
cg15682575	4	88732782	IBSP	Body	2662	1052	3714	-0.005	0.0013	7.69e-05	0.295539	--
cg11032268	7	5632272	FSCN1	TSS200	2661	1041	3702	-0.0008	0.0002	7.756e-05	0.295539	--
cg06954540	11	65686660	C11orf68;C11orf68;DRAP1	TSS200;TSS200;TSS200	2663	1052	3715	-0.0005	0.0001	7.884e-05	0.295539	--
cg00856002	1	28198968	C1orf38;C1orf38;C1orf38	TSS200;TSS200;TSS200	2662	1053	3715	-0.0007	0.0002	7.966e-05	0.295539	--
cg09490756	16	86665961			2657	1043	3700	-0.0023	0.0006	8.099e-05	0.295539	--

## Sheet: S8
Supplementary Table 8 EWAS of left-handedness, NTR adults, basic model (top 100 CpGs)
	CHR	Position	Gene	Gene.region	Weight	β	SE	p.value	q.value	Direction
cg16661464	18	61037759			2665	-0.00608933	0.00135424	6.9084e-06	0.875162	--
cg14235273	17	47295142	ABI3;ABI3	Body;Body	2665	-0.00632078	0.00144238	1.175e-05	0.875162	--
cg24630209	17	60744606	MRC2	Body	2665	-0.00399989	0.00092469	1.52078e-05	0.875162	--
cg19878838	4	77135506	SCARB2	TSS1500	2665	0.00417379	0.000973087	1.79295e-05	0.875162	++
cg13719901	3	46608139	LRRC2;LRRC2	5'UTR;TSS200	2665	0.00740223	0.00174129	2.12818e-05	0.875162	++
cg16532893	10	38146893	ZNF248	TSS1500	2665	0.00226063	0.000536829	2.54152e-05	0.875162	++
cg27530239	17	46909074	CALCOCO2	5'UTR	2665	0.00543516	0.00129439	2.6808e-05	0.875162	++
cg21611775	3	11058836	SLC6A1	5'UTR	2665	-0.0030187	0.000722376	2.92979e-05	0.875162	--
cg20832722	2	198523055	RFTN2	Body	2665	-0.00723771	0.00173542	3.03818e-05	0.875162	--
cg03333377	11	93277841	C11orf75	TSS1500	2665	0.00663693	0.00159544	3.18326e-05	0.875162	++
cg15682575	4	88732782	IBSP	Body	2665	-0.00556621	0.00134031	3.28239e-05	0.875162	--
cg26386472	12	122277360			2665	0.00208167	0.000503838	3.60198e-05	0.875162	++
cg24881202	1	11724943	FBXO6	5'UTR	2665	-0.0054848	0.00133186	3.81946e-05	0.875162	--
cg04738301	12	96184580	NTN4	TSS200	2665	-0.00200471	0.000489849	4.2673e-05	0.875162	--
cg03960589	17	40840485	CNTNAP1	Body	2665	-0.00320801	0.000784722	4.34961e-05	0.875162	--
cg26444348	19	6530187	TNFSF9	TSS1500	2665	-0.00407223	0.00099614	4.35095e-05	0.875162	--
cg10587401	1	120292140	HMGCS2;HMGCS2	3'UTR;3'UTR	2665	-0.00444135	0.00109542	5.0248e-05	0.875162	--
cg27092705	18	48556386	SMAD4	TSS200	2665	0.00199335	0.000492923	5.25622e-05	0.875162	++
cg09132240	12	124922727	NCOR2;NCOR2	Body;Body	2665	-0.00462457	0.00114408	5.29618e-05	0.875162	--
cg09107912	6	159590059	FNDC1	TSS1500	2665	0.00284901	0.000705592	5.39655e-05	0.875162	++
cg15466505	17	77983884	TBC1D16	Body	2665	-0.00361325	0.000896682	5.58768e-05	0.875162	--
cg18261223	5	32711517	NPR 3,00	TSS200	2665	0.00258202	0.000642686	5.88087e-05	0.875162	++
cg23990334	8	141046436	TRAPPC9;TRAPPC9	Body;Body	2665	-0.00348419	0.000868916	6.07676e-05	0.875162	--
cg23732384	19	7968566	MAP2K7	TSS200	2665	0.00109026	0.000271972	6.10471e-05	0.875162	++
cg01741924	16	31453406	ZNF843	5'UTR	2665	0.00693202	0.0017318	6.26003e-05	0.875162	++
cg07129212	7	6487749	DAGLB;DAGLB	TSS200;TSS200	2665	-0.00180642	0.000452844	6.63362e-05	0.875162	--
cg14989308	19	17357472	NR2F6	TSS1500	2665	-0.0036619	0.000918071	6.644e-05	0.875162	--
cg24973591	4	10079421	WDR1;WDR1	Body;Body	2665	-0.00405567	0.00102155	7.18422e-05	0.875162	--
cg00987513	1	145413337	HFE2;HFE2;HFE2;HFE2;HFE2;HFE2;HFE2;HFE2	1stExon;5'UTR;5'UTR;1stExon;1stExon;5'UTR;5'UTR;1stExon	2665	-0.00404162	0.00102071	7.50687e-05	0.875162	--
cg11887124	14	101341331	MIR665	TSS200	2665	-0.00413737	0.00104534	7.56021e-05	0.875162	--
cg02351223	22	43253208	ARFGAP3;ARFGAP3;ARFGAP3;ARFGAP3	1stExon;5'UTR;1stExon;5'UTR	2665	-0.00131013	0.000332135	7.99387e-05	0.875162	--
cg24113439	19	11216129	LDLR	Body	2665	-0.00250852	0.000636726	8.15768e-05	0.875162	--
cg27088491	6	33362953	KIFC1	Body	2665	-0.00282043	0.000716556	8.28206e-05	0.875162	--
cg04005938	7	148334417			2665	-0.00850568	0.00216612	8.61259e-05	0.875162	--
cg06618322	15	85923867	AKAP13;AKAP13	TSS200;TSS200	2665	-0.00310826	0.000793658	8.98921e-05	0.875162	--
cg05258027	6	134273465	TBPL1	TSS1500	2665	0.00230453	0.000588878	9.09982e-05	0.875162	++
cg09490756	16	86665961			2665	-0.00227336	0.000581368	9.21598e-05	0.875162	--
cg09776094	16	89357477	ANKRD11	Body	2665	-0.0026829	0.000689684	0.000100229	0.875162	--
cg05343755	12	31800175	C12orf72;C12orf72	5'UTR;1stExon	2665	0.00333829	0.000858467	0.000100797	0.875162	++
cg13885357	12	53184041	KRT3	Body	2665	-0.00696298	0.00179118	0.000101333	0.875162	--
cg08619712	11	2288051			2665	-0.00475375	0.00122364	0.000102356	0.875162	--
cg16619935	16	2037439	GFER	3'UTR	2665	-0.00305336	0.000786495	0.000103501	0.875162	--
cg09340403	6	138247491			2665	0.00813925	0.002097	0.000103869	0.875162	++
cg25973273	6	56407538	DST;DST;DST;DST;DST	Body;Body;Body;Body;Body	2665	0.00141208	0.00036388	0.000104195	0.875162	++
cg23089549	11	44331905	ALX4	TSS200	2665	0.00536868	0.00138658	0.000107993	0.875162	++
cg02861293	1	160011013	KCNJ10	3'UTR	2665	-0.00379437	0.000980439	0.000108803	0.875162	--
cg26633994	19	57791739	ZNF460	TSS200	2665	0.00154725	0.000400502	0.000111869	0.875162	++
cg17063910	11	433316	ANO9	Body	2665	-0.00508832	0.00132289	0.000119882	0.875162	--
cg08050663	14	77725701	TMEM63C	3'UTR	2665	-0.00310431	0.000807404	0.000120651	0.875162	--
cg11805083	2	97218336	ARID5A	3'UTR	2665	-0.00378216	0.000984161	0.000121526	0.875162	--
cg18679324	5	85916067	COX7C	3'UTR	2665	0.00411695	0.00107182	0.000122494	0.875162	++
cg18951256	17	6882421			2665	-0.00328197	0.000854532	0.000122702	0.875162	--
cg27073809	11	108536195	DDX10	Body	2665	0.00317105	0.000826017	0.000123557	0.875162	++
cg25626012	10	95721252	PIPSL	Body	2665	-0.00456607	0.00118964	0.00012394	0.875162	--
cg21626523	7	120628113	C7orf58;C7orf58	TSS1500;TSS1500	2665	0.00352663	0.00091976	0.000125929	0.875162	++
cg25956012	20	35086635	DLGAP4	Body	2665	0.0038646	0.00100802	0.000126155	0.875162	++
cg04985652	20	18568437	DTD1	TSS200	2665	-0.00339881	0.00088677	0.000126694	0.875162	--
cg14039020	8	99989605			2665	-0.00900534	0.00235139	0.000128252	0.875162	--
cg11650763	5	92930530			2665	-0.0058264	0.00152542	0.0001337	0.875162	--
cg05823563	9	104249936	C9orf125	TSS1500	2665	0.00669796	0.00175429	0.00013451	0.875162	++
cg21211243	7	42951746	C7orf25;C7orf25	TSS200;TSS200	2665	-0.00252297	0.000660841	0.000134637	0.875162	--
cg01196158	1	93912688	FNBP1L;FNBP1L;FNBP1L	TSS1500;TSS1500;TSS1500	2665	0.0111933	0.00293544	0.000137192	0.877386	++
cg17076539	3	57204284			2665	-0.0011007	0.000289281	0.000141839	0.892066	--
cg00099766	6	90120705	RRAGD	Body	2665	0.00664522	0.00175472	0.000152445	0.892066	++
cg06241208	11	30344200	C11orf46	TSS1500	2665	0.0147571	0.00389777	0.000153064	0.892066	++
cg24440625	10	126810216	CTBP2;CTBP2	5'UTR;5'UTR	2665	-0.00270854	0.00071555	0.000153545	0.892066	--
cg08229018	4	119274133	PRSS12	TSS1500	2665	0.00426143	0.00112621	0.000154419	0.892066	++
cg19468029	3	46854231			2665	0.00243774	0.000644906	0.000156836	0.892066	++
cg08506053	1	151737992	OAZ3;OAZ3	Body;TSS1500	2665	0.00512737	0.00135706	0.00015791	0.892066	++
cg10421984	20	30945843	ASXL1;ASXL1	TSS1500;TSS1500	2665	0.00164944	0.000436612	0.00015821	0.892066	++
cg09989681	11	1892043	LSP1;LSP1;LSP1;LSP1	5'UTR;TSS200;TSS200;Body	2665	-0.00700158	0.00185534	0.00016081	0.892066	--
cg07660750	11	31828715	PAX6;PAX6;PAX6	5'UTR;5'UTR;5'UTR	2665	-0.00729185	0.00193318	0.000161986	0.892066	--
cg00396520	2	70314546	PCBP1	TSS200	2665	0.00294704	0.000782737	0.00016652	0.904475	++
cg15079934	11	1892307	LSP1;LSP1;LSP1;LSP1;LSP1	5'UTR;5'UTR;Body;1stExon;5'UTR	2665	-0.00610529	0.00162457	0.000171209	0.904913	--
ch.15.1497565F	15	88581122	NTRK3;NTRK3;NTRK3	Body;Body;Body	2665	0.00217139	0.000578071	0.000172469	0.904913	++
cg05941247	12	131943683			2665	-0.00281792	0.000751811	0.000178127	0.904913	--
cg01481569	12	29673649	TMTC1	Body	2665	-0.00457635	0.00122161	0.000179558	0.904913	--
cg24911891	8	142405051			2665	-0.0145309	0.00388538	0.000184089	0.904913	--
cg11985287	19	2556805	GNG7	5'UTR	2665	-0.00418569	0.00111991	0.000185847	0.904913	--
cg01472538	16	58549086	SETD6;SETD6	TSS1500;TSS1500	2665	-0.00213884	0.000572375	0.000186395	0.904913	--
cg21605540	17	17485823	PEMT;PEMT	Body;TSS200	2665	-0.00303972	0.000817686	0.000201231	0.904913	--
cg10938336	10	78676267	KCNMA1;KCNMA1;KCNMA1;KCNMA1	Body;Body;Body;Body	2665	-0.00383762	0.00103257	0.000201937	0.904913	--
cg22228748	1	99385800	LPPR5;LPPR5	Body;Body	2665	-0.00293896	0.000791868	0.000206091	0.904913	--
cg10786087	13	99092272	FARP1	Body	2665	-0.00134455	0.00036304	0.000212562	0.904913	--
cg07546433	8	102063914			2665	0.00422856	0.00114226	0.000213958	0.904913	++
cg08360738	19	35597447	LOC100128675;LOC100128675	TSS1500;TSS1500	2665	0.00525614	0.00142048	0.00021538	0.904913	++
cg16788099	11	67141792	LOC100130987;CLCF1;CLCF1	Body;TSS1500;TSS200	2665	0.00224211	0.000606226	0.000216907	0.904913	++
cg23036426	1	10093530	UBE4B;UBE4B;UBE4B;UBE4B	5'UTR;1stExon;5'UTR;1stExon	2665	0.00219648	0.000594847	0.000222048	0.904913	++
cg09177131	1	114696462	SYT6;SYT6	5'UTR;1stExon	2665	-0.00140084	0.000379626	0.000224216	0.904913	--
cg05904808	5	57790494	GAPT	Body	2665	0.00439742	0.00119211	0.000225331	0.904913	++
cg22987116	6	37461296	C6orf129	Body	2665	-0.0029009	0.0007875	0.000229892	0.904913	--
cg24571794	5	179564268	RASGEF1C	Body	2665	-0.00255022	0.000693192	0.000234188	0.904913	--
cg03052632	12	57634626	NDUFA4L2	TSS200	2665	-0.00412672	0.00112192	0.000234826	0.904913	--
cg15046735	14	78174352	ALKBH1;C14orf156;ALKBH1	1stExon;TSS200;5'UTR	2665	0.00114295	0.000310742	0.000234962	0.904913	++
cg21796427	17	61562170	ACE;ACE	TSS200;Body	2665	-0.00209707	0.00057037	0.000236293	0.904913	--
cg18496543	3	87016674	VGLL3	Body	2665	-0.00334339	0.000909889	0.000238311	0.904913	--
cg26209816	7	978305	ADAP1	Body	2665	0.00186238	0.000507254	0.000241141	0.904913	++
cg23130731	10	105978651	MIR609;C10orf79	TSS200;Body	2665	0.00660437	0.0018011	0.000245555	0.904913	++
cg06617692	9	80262196	GNA14	Body	2665	-0.00265107	0.000723228	0.000246744	0.904913	--
cg16212145	14	25103730	GZMB	TSS1500	2665	-0.00579112	0.00158007	0.000247246	0.904913	--

## Sheet: S9
Supplementary Table 9 EWAS of left-handedness, NTR adults, adjusted model (top 100 CpGs)
	CHR	Position	Gene	Gene.region	Weight	β	SE	p.value	q.value	Direction
cg04738301	12	96184580	NTN4	TSS200	2618	-0.00220513	0.000484153	5.24809e-06	0.890617	--
cg14235273	17	47295142	ABI3;ABI3	Body;Body	2618	-0.00652118	0.00145174	7.0561e-06	0.890617	--
cg13719901	3	46608139	LRRC2;LRRC2	5'UTR;TSS200	2618	0.00772024	0.00175899	1.13859e-05	0.890617	++
cg24630209	17	60744606	MRC2	Body	2618	-0.00404151	0.000931488	1.43288e-05	0.890617	--
cg16661464	18	61037759			2618	-0.00594527	0.00137615	1.55879e-05	0.890617	--
cg03333377	11	93277841	C11orf75	TSS1500	2618	0.00692803	0.0016131	1.74815e-05	0.890617	++
cg09107912	6	159590059	FNDC1	TSS1500	2618	0.00303368	0.000708023	1.82967e-05	0.890617	++
cg19878838	4	77135506	SCARB2	TSS1500	2618	0.00417784	0.000977913	1.93551e-05	0.890617	++
cg21211243	7	42951746	C7orf25;C7orf25	TSS200;TSS200	2618	-0.00277202	0.000650438	2.02804e-05	0.890617	--
cg27530239	17	46909074	CALCOCO2	5'UTR	2618	0.00549105	0.00130887	2.72569e-05	0.893602	++
cg16532893	10	38146893	ZNF248	TSS1500	2618	0.00228188	0.000545875	2.91218e-05	0.893602	++
cg26444348	19	6530187	TNFSF9	TSS1500	2618	-0.00419354	0.00100479	2.99866e-05	0.893602	--
cg06618322	15	85923867	AKAP13;AKAP13	TSS200;TSS200	2618	-0.00328154	0.000787601	3.09316e-05	0.893602	--
cg21611775	3	11058836	SLC6A1	5'UTR	2618	-0.00302727	0.000729394	3.31907e-05	0.893602	--
cg09340403	6	138247491			2618	0.00854973	0.00207648	3.83141e-05	0.893602	++
cg03960589	17	40840485	CNTNAP1	Body	2618	-0.00322511	0.000787301	4.19603e-05	0.893602	--
cg15682575	4	88732782	IBSP	Body	2618	-0.00547736	0.00134681	4.76374e-05	0.893602	--
cg24881202	1	11724943	FBXO6	5'UTR	2618	-0.0054351	0.00134142	5.08387e-05	0.893602	--
cg23990334	8	141046436	TRAPPC9;TRAPPC9	Body;Body	2618	-0.00356613	0.000881965	5.2685e-05	0.893602	--
cg26386472	12	122277360			2618	0.00204826	0.000507113	5.36652e-05	0.893602	++
cg08050663	14	77725701	TMEM63C	3'UTR	2618	-0.00329459	0.000820519	5.93833e-05	0.893602	--
cg11650763	5	92930530			2618	-0.00607025	0.00151737	6.3207e-05	0.893602	--
cg27088491	6	33362953	KIFC1	Body	2618	-0.00290182	0.000725465	6.33559e-05	0.893602	--
cg24113439	19	11216129	LDLR	Body	2618	-0.00256601	0.000642006	6.41878e-05	0.893602	--
cg14989308	19	17357472	NR2F6	TSS1500	2618	-0.00372322	0.000931561	6.42159e-05	0.893602	--
cg25956012	20	35086635	DLGAP4	Body	2618	0.00305086	0.000764456	6.58243e-05	0.893602	++
cg27092705	18	48556386	SMAD4	TSS200	2618	0.00200031	0.000501321	6.60539e-05	0.893602	++
cg04005938	7	148334417			2618	-0.00862829	0.00216714	6.85044e-05	0.893602	--
cg23089549	11	44331905	ALX4	TSS200	2618	0.00556407	0.00139829	6.91482e-05	0.893602	++
cg05258027	6	134273465	TBPL1	TSS1500	2618	0.00237284	0.000597961	7.24127e-05	0.893602	++
cg00396520	2	70314546	PCBP1	TSS200	2618	0.00312102	0.000791024	7.96201e-05	0.893602	++
cg01741924	16	31453406	ZNF843	5'UTR	2618	0.00690961	0.00175209	8.02565e-05	0.893602	++
cg25973273	6	56407538	DST;DST;DST;DST;DST	Body;Body;Body;Body;Body	2618	0.00144088	0.000366524	8.45183e-05	0.893602	++
cg02351223	22	43253208	ARFGAP3;ARFGAP3;ARFGAP3;ARFGAP3	1stExon;5'UTR;1stExon;5'UTR	2618	-0.00132656	0.000338415	8.85801e-05	0.893602	--
cg24973591	4	10079421	WDR1;WDR1	Body;Body	2618	-0.00394936	0.00100761	8.87251e-05	0.893602	--
cg20832722	2	198523055	RFTN2	Body	2618	-0.00682558	0.00174386	9.07542e-05	0.893602	--
cg09132240	12	124922727	NCOR2;NCOR2	Body;Body	2618	-0.00448166	0.00114654	9.27377e-05	0.893602	--
cg15466505	17	77983884	TBC1D16	Body	2618	-0.00353925	0.000908342	9.76396e-05	0.893602	--
cg09989681	11	1892043	LSP1;LSP1;LSP1;LSP1	5'UTR;TSS200;TSS200;Body	2618	-0.00721437	0.00185266	9.85751e-05	0.893602	--
cg10938336	10	78676267	KCNMA1;KCNMA1;KCNMA1;KCNMA1	Body;Body;Body;Body	2618	-0.00402205	0.00103388	0.000100137	0.893602	--
cg08506053	1	151737992	OAZ3;OAZ3	Body;TSS1500	2618	0.00533209	0.00137242	0.000102257	0.893602	++
cg15079934	11	1892307	LSP1;LSP1;LSP1;LSP1;LSP1	5'UTR;5'UTR;Body;1stExon;5'UTR	2618	-0.00630954	0.00162827	0.000106625	0.893602	--
cg07129212	7	6487749	DAGLB;DAGLB	TSS200;TSS200	2618	-0.00176866	0.000457295	0.000109891	0.893602	--
cg10786087	13	99092272	FARP1	Body	2618	-0.00141668	0.00036703	0.000113452	0.893602	--
cg11887124	14	101341331	MIR665	TSS200	2618	-0.0040677	0.00105595	0.000117078	0.893602	--
cg09490756	16	86665961			2618	-0.00226605	0.000588932	0.000119218	0.893602	--
cg17063910	11	433316	ANO9	Body	2618	-0.00514358	0.00133929	0.000122766	0.893602	--
cg00987513	1	145413337	HFE2;HFE2;HFE2;HFE2;HFE2;HFE2;HFE2;HFE2	1stExon;5'UTR;5'UTR;1stExon;1stExon;5'UTR;5'UTR;1stExon	2618	-0.0039568	0.00103085	0.000123848	0.893602	--
cg16212145	14	25103730	GZMB	TSS1500	2618	-0.00609666	0.00159006	0.000125951	0.893602	--
cg05343755	12	31800175	C12orf72;C12orf72	5'UTR;1stExon	2618	0.00330547	0.000862267	0.000126354	0.893602	++
cg18679324	5	85916067	COX7C	3'UTR	2618	0.00418058	0.00109086	0.000126915	0.893602	++
cg22228748	1	99385800	LPPR5;LPPR5	Body;Body	2618	-0.00306591	0.00080022	0.000127451	0.893602	--
cg09776094	16	89357477	ANKRD11	Body	2618	-0.00266405	0.000695558	0.000128098	0.893602	--
cg00099766	6	90120705	RRAGD	Body	2618	0.00677904	0.00177096	0.000129242	0.893602	++
cg11923957	19	10530257	PDE4A	TSS1500	2618	0.0045826	0.0012	0.000134077	0.893602	++
cg18261223	5	32711517	NPR 3,00	TSS200	2618	0.00253263	0.000663476	0.000134968	0.893602	++
cg27073809	11	108536195	DDX10	Body	2618	0.00315217	0.000825977	0.000135472	0.893602	++
cg07546433	8	102063914			2618	0.00432802	0.00113617	0.000139359	0.893602	++
cg10421984	20	30945843	ASXL1;ASXL1	TSS1500;TSS1500	2618	0.00167576	0.000441398	0.000146766	0.893602	++
cg14039020	8	99989605			2618	-0.00896211	0.00236207	0.000148136	0.893602	--
cg04985652	20	18568437	DTD1	TSS200	2618	-0.00338266	0.00089257	0.000150768	0.893602	--
cg02861293	1	160011013	KCNJ10	3'UTR	2618	-0.00374345	0.000987877	0.000151022	0.893602	--
cg06307176	5	131281290			2618	0.00457252	0.00120869	0.000154918	0.893602	++
cg05941247	12	131943683			2618	-0.00286166	0.000757435	0.000158036	0.893602	--
cg05823563	9	104249936	C9orf125	TSS1500	2618	0.00669362	0.00177311	0.000159965	0.893602	++
cg18173058	12	114838359	TBX5;TBX5;TBX5;TBX5	Body;Body;Body;Body	2618	0.00454793	0.0012053	0.000161125	0.893602	++
cg24440625	10	126810216	CTBP2;CTBP2	5'UTR;5'UTR	2618	-0.00273035	0.000723649	0.000161278	0.893602	--
cg16619935	16	2037439	GFER	3'UTR	2618	-0.00294784	0.000783739	0.000169062	0.893602	--
cg25626012	10	95721252	PIPSL	Body	2618	-0.00454038	0.0012081	0.000171079	0.893602	--
cg08619712	11	2288051			2618	-0.0046255	0.00123137	0.000172386	0.893602	--
cg02888633	6	126661628	C6orf173	Body	2618	-0.00222395	0.000592416	0.000174007	0.893602	--
cg05904808	5	57790494	GAPT	Body	2618	0.00452027	0.00120452	0.000174892	0.893602	++
cg09941884	16	891400			2618	0.00553023	0.00147615	0.000179391	0.893602	++
cg01472538	16	58549086	SETD6;SETD6	TSS1500;TSS1500	2618	-0.00218838	0.000584505	0.000181116	0.893602	--
cg13885357	12	53184041	KRT3	Body	2618	-0.00678272	0.00181449	0.000185422	0.893602	--
cg07769421	17	80816851	TBCD	Body	2618	-0.0062774	0.00168248	0.000190683	0.893602	--
cg16956876	6	31746820	VARS	Body	2618	-0.00313793	0.000844145	0.000201375	0.893602	--
cg07065759	2	198017462	ANKRD44	Body	2618	0.00963169	0.00259476	0.000205641	0.893602	++
cg16788099	11	67141792	LOC100130987;CLCF1;CLCF1	Body;TSS1500;TSS200	2618	0.00227791	0.000613747	0.000206053	0.893602	++
cg08846221	1	10541698	PEX14	Body	2618	-0.00243201	0.000655738	0.000208235	0.893602	--
cg26363167	8	42010494	AP3M2;AP3M2;AP3M2;AP3M2	1stExon;5'UTR;5'UTR;1stExon	2618	-0.00132956	0.000358604	0.000209224	0.893602	--
cg19468029	3	46854231			2618	0.00237665	0.000641067	0.000209446	0.893602	++
cg09177131	1	114696462	SYT6;SYT6	5'UTR;1stExon	2618	-0.00142992	0.000386032	0.000212109	0.893602	--
cg25535047	20	61174805			2618	-0.00887595	0.00239696	0.000213062	0.893602	--
cg07055330	2	239986535	HDAC4	Body	2618	-0.00255739	0.000690757	0.000213651	0.893602	--
cg08606497	8	28244769	ZNF395	TSS1500	2618	0.00555939	0.00150275	0.000216039	0.893602	++
cg06241208	11	30344200	C11orf46	TSS1500	2618	0.0144989	0.00391979	0.00021655	0.893602	++
cg08229018	4	119274133	PRSS12	TSS1500	2618	0.00418267	0.00113546	0.000229883	0.893602	++
cg07236781	1	25291041	RUNX3	1stExon	2618	-0.00634565	0.00172371	0.000231969	0.893602	--
cg19119538	10	21822272	MLLT10;MLLT10	TSS1500;TSS1500	2618	0.00578286	0.00157239	0.000235309	0.893602	++
cg23130731	10	105978651	MIR609;C10orf79	TSS200;Body	2618	0.0066121	0.00179945	0.000238295	0.893602	++
cg18911129	12	56470635			2618	-0.00331168	0.000901885	0.0002407	0.893602	--
cg24911891	8	142405051			2618	-0.0143506	0.00391157	0.00024372	0.893602	--
cg13997759	19	39230902	CAPN12	Body	2618	-0.00635474	0.00173223	0.00024394	0.893602	--
cg19088553	6	101901884	GRIK2;GRIK2;GRIK2	Body;Body;Body	2618	-0.00696248	0.00189793	0.000244024	0.893602	--
cg10587401	1	120292140	HMGCS2;HMGCS2	3'UTR;3'UTR	2618	-0.0040417	0.00110221	0.000245505	0.893602	--
cg08245702	2	71127349	VAX2	TSS1500	2618	0.00326019	0.000890279	0.00025027	0.893602	++
cg17832212	1	33367304	TMEM54	TSS1500	2618	0.00440238	0.00120249	0.000251175	0.893602	++
cg22121647	7	134845376	TMEM140	5'UTR	2618	0.00535692	0.00146343	0.000251697	0.893602	++
cg08360738	19	35597447	LOC100128675;LOC100128675	TSS1500;TSS1500	2618	0.0052471	0.00143347	0.0002518	0.893602	++

## Sheet: S10
Supplementary Table 10 EWAS of left-handedness, ALSPAC adults, basic model (top 100 CpGs)
	CHR	Position	Gene	Gene.region	Weight	β	SE	p.value	q.value	Direction
cg19915181	14	81905381			1232	-0.0225409	0.0047402	2.22131e-06	1	--
cg13862631	4	78979894	FRAS1;FRAS1	Body;Body	1229	0.00835809	0.00179535	3.59281e-06	1	++
cg08275602	12	29935873	TMTC1	5'UTR	1215	-0.00360182	0.00078342	4.73218e-06	1	--
cg20947268	22	41682278	RANGAP1	TSS200	1227	-0.0022349	0.000488946	5.36019e-06	1	--
cg15935227	7	157934685	PTPRN2;PTPRN2;PTPRN2	Body;Body;Body	1201	-0.0460325	0.0102601	7.94985e-06	1	--
cg24098326	10	123923050	TACC2;TACC2;TACC2;TACC2	Body;TSS200;TSS200;Body	1222	-0.000969354	0.000216272	8.10132e-06	1	--
cg12113561	17	36860216			1228	-0.000893067	0.000199668	8.45409e-06	1	--
cg13934606	12	57610705	NXPH4;NXPH4	5'UTR;1stExon	1226	-0.00135361	0.000303249	8.81508e-06	1	--
cg12365107	3	52720035	GNL3;GNL3;GNL3;PBRM1;GNL3;GNL3;GNL3	1stExon;5'UTR;5'UTR;TSS200;1stExon;5'UTR;1stExon	1191	-0.000539207	0.000121086	9.27879e-06	1	--
cg09433910	17	1626509	WDR81;WDR81;WDR81	TSS1500;Body;5'UTR	1211	0.00641293	0.00145768	1.18329e-05	1	++
cg04821107	4	170947779	MFAP3L	TSS1500	1220	-0.00126428	0.000288089	1.24231e-05	1	--
cg17366378	15	45458906			1221	-0.000815272	0.000185971	1.26864e-05	1	--
cg06812522	12	569221	B4GALNT3	TSS1500	1219	-0.001399	0.000320142	1.35107e-05	1	--
cg06699638	8	37963308	ASH2L;ASH2L	Body;TSS200	1225	-0.00120082	0.00027619	1.49182e-05	1	--
cg16852837	18	51750955	MBD2;MBD2;MBD2;MBD2	1stExon;1stExon;5'UTR;5'UTR	1224	-0.000568429	0.00013144	1.655e-05	1	--
cg05017302	11	125315788	FEZ1	3'UTR	1224	0.0177936	0.00411789	1.68176e-05	1	++
cg05877109	14	23775794	BCL2L2	TSS1500	1229	0.0129603	0.00301677	1.87885e-05	1	++
cg00746864	17	65373877	PITPNC1;PITPNC1	TSS200;TSS200	1224	-0.00108302	0.000252256	1.90256e-05	1	--
cg13198297	17	18046564	MYO15A	Body	1231	-0.0271816	0.00633711	1.93622e-05	1	--
cg16255150	14	73924775	NUMB;NUMB;NUMB;NUMB	5'UTR;5'UTR;5'UTR;5'UTR	1220	-0.00313121	0.000734329	2.16631e-05	1	--
cg03907864	22	41865051	ACO2;PHF5A	TSS200;TSS1500	1225	-0.000722178	0.000169665	2.23882e-05	1	--
cg03983811	10	99400441	PI4K2A	TSS200	1227	-0.000753862	0.000177175	2.25441e-05	1	--
cg10943348	15	72668568	HEXA;C15orf34	TSS200;Body	1229	-0.00184066	0.000432671	2.26122e-05	1	--
cg01878788	6	33176342	RING1;RING1	1stExon;5'UTR	1204	-0.000900124	0.000212442	2.44184e-05	1	--
cg23417677	2	238289824	COL6A3;COL6A3;COL6A3;COL6A3;COL6A3	Body;Body;Body;Body;Body	1214	0.00288303	0.000686401	2.86635e-05	1	++
cg02850812	13	46961666	C13orf18	TSS200	1216	-0.00136704	0.000325592	2.88561e-05	1	--
cg17178220	1	172114068	DNM3;DNM3;MIR199A2	Body;Body;TSS1500	1230	-0.0173314	0.00412977	2.90771e-05	1	--
cg20266894	11	15960076			1219	-0.020251	0.00483292	2.99283e-05	1	--
cg08658621	10	133999287	DPYSL4	TSS1500	1205	-0.000928007	0.000221493	3.00095e-05	1	--
cg05759718	1	50489596	AGBL4;AGBL4	1stExon;5'UTR	1125	0.00255039	0.000608574	3.00358e-05	1	++
cg25715328	19	9649297	ZNF426;ZNF426	5'UTR;1stExon	1225	-0.000666864	0.000159425	3.08775e-05	1	--
cg05070518	17	7555322	ATP1B2	Body	1217	0.00742311	0.00177994	3.26105e-05	1	++
cg08713568	1	91195504			1228	0.0231894	0.00556253	3.28112e-05	1	++
cg03611732	10	21785697	C10orf114;MIR1915	1stExon;TSS200	1227	-0.000533915	0.000128162	3.32315e-05	1	--
cg09493652	7	97601644	MGC72080	TSS200	1221	-0.00135609	0.000326217	3.45465e-05	1	--
cg24375895	1	247374146			1216	-0.00112711	0.000271531	3.5472e-05	1	--
cg21904595	2	61991516			1229	-0.000795823	0.000191826	3.5797e-05	1	--
cg23678114	17	43212777	ACBD4;ACBD4;ACBD4;ACBD4;ACBD4	TSS1500;TSS1500;5'UTR;TSS1500;TSS1500	1221	-0.00221214	0.000534019	3.67866e-05	1	--
cg12527384	11	123525060	SCN3B;SCN3B;SCN3B;SCN3B	1stExon;5'UTR;1stExon;5'UTR	1222	-0.000951815	0.000229865	3.70498e-05	1	--
cg27182106	3	128417740			1223	0.0133411	0.00322783	3.82773e-05	1	++
cg15175129	12	65672052	MSRB3;MSRB3	TSS1500;TSS1500	1231	0.0232902	0.00563972	3.88363e-05	1	++
cg02362686	1	150521404	ADAMTSL4;ADAMTSL4	TSS1500;TSS1500	1229	-0.000751943	0.000182619	4.09113e-05	1	--
cg13986501	9	115142201	HSDL2	TSS200	1226	-0.000848456	0.000206493	4.24607e-05	1	--
cg06123714	11	48000611	PTPRJ;PTPRJ	TSS1500;TSS1500	1228	0.0140971	0.00343532	4.34298e-05	1	++
cg26084005	2	241760190	KIF1A	TSS1500	1217	-0.000672758	0.000164034	4.38702e-05	1	--
cg06107469	12	56862350	SPRYD4;SPRYD4	1stExon;5'UTR	1226	-0.000789314	0.000192466	4.39002e-05	1	--
cg25321556	11	64418907	NRXN2;NRXN2	Body;Body	1230	0.0238916	0.00582594	4.39225e-05	1	++
cg01065033	6	170863692	PSMB1;TBP	TSS1500;5'UTR	1218	-0.000672772	0.000164215	4.47088e-05	1	--
cg17278249	12	76478805	NAP1L1;NAP1L1	TSS200;TSS200	1228	-0.000914139	0.000223417	4.56974e-05	1	--
cg21239265	7	74489542	WBSCR16	1stExon	1220	-0.00107304	0.000262262	4.57423e-05	1	--
cg11153969	1	207277031	C4BPA	TSS1500	1217	0.00602036	0.00147322	4.67261e-05	1	++
cg18593717	1	156722068	HDGF;HDGF;HDGF	TSS200;TSS1500;1stExon	1217	-0.000477675	0.000116899	4.67867e-05	1	--
cg09095818	3	178969459	KCNMB3;KCNMB3;KCNMB3;KCNMB3;KCNMB3;KCNMB3;KCNMB3	1stExon;TSS200;Body;Body;5'UTR;Body;Body	1224	-0.0142411	0.00348528	4.67992e-05	1	--
cg24749672	12	51718108	BIN2	TSS200	1220	-0.00272028	0.000666387	4.75969e-05	1	--
cg09413529	12	115112225	TBX3;TBX3	Body;Body	1231	0.0363662	0.00892232	4.88508e-05	1	++
cg23621158	4	83206416			1221	-0.000767102	0.000188433	4.9905e-05	1	--
cg15739997	20	48729771	UBE2V1;UBE2V1;UBE2V1;TMEM189-UBE2V1;UBE2V1	TSS200;Body;Body;Body;Body	1227	-0.000669687	0.000164708	5.09663e-05	1	--
cg07266350	3	49460521	AMT;AMT;AMT;NICN1;AMT;AMT	TSS1500;TSS1500;TSS1500;3'UTR;TSS1500;TSS1500	1217	0.00633626	0.00156085	5.23935e-05	1	++
cg05025046	2	119013708			1231	-0.0282611	0.00697628	5.42596e-05	1	--
cg07441654	11	1330807	TOLLIP;LOC255512;TOLLIP	1stExon;TSS200;5'UTR	1225	-0.000308287	7.61394e-05	5.47455e-05	1	--
cg26035892	2	174855415			1229	0.0234218	0.00580322	5.78078e-05	1	++
cg01934142	4	39368026	RFC1	TSS200	1219	-0.000811042	0.00020112	5.86664e-05	1	--
cg21379321	3	40518745	ZNF619;ZNF619;ZNF619;ZNF619;ZNF619;ZNF619;ZNF619;ZNF619;ZNF619;ZNF619;ZNF619	1stExon;Body;1stExon;5'UTR;5'UTR;1stExon;1stExon;1stExon;5'UTR;5'UTR;5'UTR	1216	0.00270507	0.000671971	6.04359e-05	1	++
cg10764381	14	22005948	SALL2	TSS1500	1217	0.0115546	0.00287234	6.11649e-05	1	++
cg17185401	1	110052093	AMIGO1;AMIGO1	1stExon;5'UTR	1220	-0.00159496	0.00039682	6.20184e-05	1	--
cg14746738	6	149887876	C6orf72	Body	1226	-0.000799062	0.00019905	6.3306e-05	1	--
cg13241807	11	33757992	CD59;CD59;CD59;CD59;CD59;CD59;CD59;CD59	1stExon;5'UTR;1stExon;5'UTR;5'UTR;1stExon;5'UTR;1stExon	1223	-0.00124004	0.000309442	6.5208e-05	1	--
cg10681065	7	100239172	TFR2;TFR2	5'UTR;1stExon	1232	-0.0161152	0.00402659	6.65889e-05	1	--
cg26944245	16	421049	TMEM8A;MRPL28	3'UTR;TSS1500	1232	-0.0613256	0.0153282	6.6969e-05	1	--
cg21427956	20	30619244	C20orf160	3'UTR	1223	-0.0112515	0.00281332	6.74052e-05	1	--
cg20347626	2	25896320	DTNB;DTNB;DTNB;DTNB;DTNB;DTNB;DTNB;DTNB;DTNB;DTNB	1stExon;1stExon;1stExon;5'UTR;5'UTR;5'UTR;1stExon;5'UTR;1stExon;5'UTR	1225	-0.000700638	0.000175341	6.83976e-05	1	--
cg03848676	22	38528943	PLA2G6;PLA2G6	Body;Body	1165	0.00219177	0.000548423	6.84272e-05	1	++
cg09111071	4	38665154	FLJ13197;KLF3	Body;TSS1500	1223	-0.00128023	0.000320559	6.9012e-05	1	--
cg21662506	5	167956425	FBLL1	TSS200	1229	0.00462183	0.00115769	6.94023e-05	1	++
cg23665729	3	49977591	RBM6;RBM6;RBM6;RBM6	5'UTR;1stExon;1stExon;5'UTR	1229	-0.000904835	0.000226679	6.95788e-05	1	--
cg18558647	15	93198495	FAM174B	Body	1212	-0.00109252	0.00027404	7.10973e-05	1	--
cg02773192	3	8893478			1224	-0.00551941	0.00138499	7.15129e-05	1	--
cg11733769	18	77532565			1231	-0.0222122	0.00557842	7.2488e-05	1	--
cg12402132	12	121148554	UNC119B	Body	1227	-0.000787836	0.000197961	7.3124e-05	1	--
cg02060794	3	52273307	TWF2	TSS200	1223	-0.000579467	0.000145684	7.38109e-05	1	--
cg25625872	20	62258572	GMEB2	TSS200	1223	-0.000400874	0.000100797	7.39622e-05	1	--
cg23573822	10	1151180	WDR37	Body	1202	-0.0125494	0.00315567	7.41213e-05	1	--
cg22234855	19	44006148	PHLDB3	Body	1225	-0.0160639	0.00405614	7.92368e-05	1	--
cg22001533	2	50574516	NRXN1;NRXN1;NRXN1;NRXN1	Body;1stExon;5'UTR;Body	1224	0.00801807	0.00202728	8.10011e-05	1	++
cg07263322	2	222657752			1224	-0.0156023	0.00394659	8.15789e-05	1	--
cg10899904	8	74005557	C8orf84	TSS200	1198	-0.00130549	0.000330427	8.25076e-05	1	--
cg11168694	6	28478432	GPX6	Body	1216	0.00835181	0.00211571	8.35983e-05	1	++
cg09857273	8	95230984	CDH17	TSS1500	1222	-0.0157046	0.00398251	8.50053e-05	1	--
cg09009644	17	72209721	MGC16275;TTYH2;TTYH2	TSS1500;1stExon;5'UTR	1226	-0.000680188	0.000172501	8.50956e-05	1	--
cg19596435	1	11741483	MAD2L2;MAD2L2	TSS1500;5'UTR	1226	-0.0036159	0.00091766	8.60644e-05	1	--
cg01853367	14	105634387	JAG2;JAG2	Body;Body	1215	-0.000753906	0.000191439	8.69086e-05	1	--
cg14750948	3	147130477	ZIC1	Body	1204	0.0130367	0.00331059	8.70366e-05	1	++
cg04001726	12	112547043	NAA25	TSS1500	1216	-0.00219382	0.000558155	8.96645e-05	1	--
cg17089729	4	40043204			1222	-0.00607942	0.00154744	9.03039e-05	1	--
cg20465143	8	144653962	C8orf73	Body	1218	0.00138899	0.000353758	9.11773e-05	1	++
cg04587829	17	80692947	FN3K	TSS1500	1230	-0.0232286	0.00592357	9.3017e-05	1	--
cg10911971	3	40351164	EIF1B	TSS200	1218	-0.000581954	0.000148576	9.48027e-05	1	--
cg21656824	11	76494942	TSKU	5'UTR	1226	-0.00130196	0.000332855	9.68855e-05	1	--
cg04034767	12	52400907	GRASP	1stExon	1226	-0.00166186	0.000424897	9.69931e-05	1	--
cg20364241	4	87056153	MAPK10;MAPK10;MAPK10	Body;Body;Body	1230	0.0203018	0.00519734	9.89817e-05	1	++

## Sheet: S11
Supplementary Table 11 EWAS of left-handedness, ALSPAC adults adjusted model (top 100 CpGs)
	CHR	Position	Gene	Gene.region	Weight	β	SE	p.value	q.value	Direction
cg19915181	14	81905381			1058	-0.0254202	0.00506988	6.27655e-07	0.295918	--
cg00746864	17	65373877	PITPNC1;PITPNC1	TSS200;TSS200	1051	-0.00135905	0.00027254	7.21716e-07	0.340264	--
cg16852837	18	51750955	MBD2;MBD2;MBD2;MBD2	1stExon;1stExon;5'UTR;5'UTR	1051	-0.000713071	0.00014496	1.01286e-06	0.477529	--
cg03983811	10	99400441	PI4K2A	TSS200	1053	-0.000965895	0.000196795	1.06942e-06	0.504193	--
cg12113561	17	36860216			1055	-0.00109694	0.000225964	1.39481e-06	0.657604	--
cg12884381	3	33481853	UBP1;UBP1;UBP1;UBP1;UBP1;UBP1	1stExon;1stExon;5'UTR;5'UTR;1stExon;5'UTR	1053	-0.00124948	0.000268158	3.58801e-06	1	--
cg20418501	4	80644890			1056	-0.02079	0.00447414	3.81156e-06	1	--
cg00958781	5	140018929	TMCO6	TSS200	1025	-0.000862704	0.000186906	4.4297e-06	1	--
cg20947268	22	41682278	RANGAP1	TSS200	1054	-0.00243657	0.000530305	4.87441e-06	1	--
cg22541911	12	51785465	GALNT6	TSS1500	1043	-0.00103649	0.000225951	5.0538e-06	1	--
cg25433188	10	7453511	SFMBT2	TSS200	1052	-0.00334053	0.000744513	8.0477e-06	1	--
cg06421633	17	48797139	LUC7L3;LUC7L3	1stExon;1stExon	1051	-0.00123482	0.000275323	8.11813e-06	1	--
cg03907864	22	41865051	ACO2;PHF5A	TSS200;TSS1500	1053	-0.000852269	0.000190277	8.3395e-06	1	--
cg10202233	1	249168142			1052	-0.0020023	0.000449135	9.18188e-06	1	--
cg06699638	8	37963308	ASH2L;ASH2L	Body;TSS200	1051	-0.00138257	0.000311433	1.00025e-05	1	--
cg10943348	15	72668568	HEXA;C15orf34	TSS200;Body	1056	-0.00219609	0.00049624	1.06524e-05	1	--
cg12793681	2	240066324	HDAC4	Body	1043	-0.0235287	0.00532775	1.11213e-05	1	--
cg05025046	2	119013708			1057	-0.0348339	0.00789284	1.12531e-05	1	--
cg04246880	10	135150497	CALY	TSS200	1052	-0.000988554	0.000224448	1.1726e-05	1	--
cg17366378	15	45458906			1050	-0.000921732	0.00020962	1.21181e-05	1	--
cg16780771	16	81643766	CMIP;CMIP	Body;Body	1058	-0.0158154	0.00360553	1.27093e-05	1	--
cg03022732	13	42614748			1046	-0.00333634	0.000761987	1.31882e-05	1	--
cg02850812	13	46961666	C13orf18	TSS200	1047	-0.00157622	0.00036043	1.35056e-05	1	--
cg22223602	11	119077220	CBL	1stExon	1048	-0.000680926	0.000156149	1.42798e-05	1	--
cg20991483	7	1215631			1058	0.0187242	0.00430616	1.50888e-05	1	++
cg03939709	17	1064210	ABR;ABR	Body;5'UTR	1040	-0.0141083	0.00324818	1.54417e-05	1	--
cg08713568	1	91195504			1055	0.0275519	0.00634619	1.55554e-05	1	++
cg10764381	14	22005948	SALL2	TSS1500	1045	0.0136245	0.00314783	1.65209e-05	1	++
cg09857273	8	95230984	CDH17	TSS1500	1050	-0.0197062	0.0045624	1.71845e-05	1	--
cg15739997	20	48729771	UBE2V1;UBE2V1;UBE2V1;TMEM189-UBE2V1;UBE2V1	TSS200;Body;Body;Body;Body	1055	-0.000794375	0.000184614	1.84718e-05	1	--
cg07135478	17	1090677	ABR	TSS200	1055	-0.00157752	0.000366676	1.85275e-05	1	--
cg22001533	2	50574516	NRXN1;NRXN1;NRXN1;NRXN1	Body;1stExon;5'UTR;Body	1051	0.00976536	0.00227444	1.92617e-05	1	++
cg26084005	2	241760190	KIF1A	TSS1500	1046	-0.000774265	0.000180536	1.96856e-05	1	--
cg10698404	7	75988421	YWHAG	TSS200	1052	-0.000991433	0.000231269	1.98307e-05	1	--
cg01777187	21	40721343	HMGN1	TSS1500	1051	-0.000990383	0.000231148	2.00334e-05	1	--
cg03263168	2	158732716	ACVR1;ACVR1	TSS1500;TSS1500	1052	-0.00133151	0.000310991	2.03121e-05	1	--
cg25715328	19	9649297	ZNF426;ZNF426	5'UTR;1stExon	1052	-0.000755647	0.0001767	2.07688e-05	1	--
cg20536263	22	41418742			1052	-0.000534587	0.000125217	2.14347e-05	1	--
cg06054963	11	65657880	CCDC85B;CCDC85B	1stExon;5'UTR	1038	-0.0021908	0.000513219	2.15125e-05	1	--
cg06107469	12	56862350	SPRYD4;SPRYD4	1stExon;5'UTR	1053	-0.000911109	0.000213813	2.2206e-05	1	--
cg24004745	3	190231805	IL1RAP;IL1RAP;IL1RAP;IL1RAP;IL1RAP;IL1RAP	TSS200;TSS200;TSS200;TSS200;TSS200;TSS200	1055	-0.000932405	0.000218873	2.23204e-05	1	--
cg04587829	17	80692947	FN3K	TSS1500	1056	-0.0283365	0.00665543	2.25528e-05	1	--
cg19292712	7	123564194	SPAM1;SPAM1	TSS1500;TSS1500	1058	-0.0141296	0.00331998	2.27194e-05	1	--
cg06941156	14	89796856	FOXN3;FOXN3	Body;Body	1033	-0.00514669	0.00121051	2.31994e-05	1	--
cg08275602	12	29935873	TMTC1	5'UTR	1041	-0.00367999	0.000865876	2.33507e-05	1	--
cg05888872	10	14050479	FRMD4A	Body	1046	0.0167065	0.00393311	2.35834e-05	1	++
cg13183282	1	155948244	ARHGEF2;ARHGEF2;ARHGEF2;ARHGEF2;ARHGEF2	5'UTR;1stExon;TSS1500;1stExon;5'UTR	1054	-0.00108583	0.000255733	2.37448e-05	1	--
cg12821539	13	100642775			1046	0.0080813	0.00190449	2.40409e-05	1	++
cg12402132	12	121148554	UNC119B	Body	1054	-0.000953644	0.000224806	2.41521e-05	1	--
cg01934142	4	39368026	RFC1	TSS200	1048	-0.000961694	0.000226761	2.42773e-05	1	--
cg14326909	6	107235623			1052	0.0102507	0.00241749	2.43514e-05	1	++
cg10899904	8	74005557	C8orf84	TSS200	1029	-0.00153108	0.000361368	2.47584e-05	1	--
cg11257741	5	40438831			1056	-0.0336413	0.00794449	2.49567e-05	1	--
cg26857370	16	34442283			1057	-0.0349128	0.00827532	2.67179e-05	1	--
cg15935227	7	157934685	PTPRN2;PTPRN2;PTPRN2	Body;Body;Body	1031	-0.0488089	0.0115684	2.67485e-05	1	--
cg18731789	11	64009083	FKBP2;FKBP2;FKBP2	TSS1500;5'UTR;5'UTR	1054	-0.00119303	0.000283129	2.73319e-05	1	--
cg05225404	16	88689020	ZC3H18	Body	1037	-0.015917	0.0037787	2.75421e-05	1	--
cg17853087	1	144533354			1056	-0.0203868	0.00484711	2.82687e-05	1	--
cg12365107	3	52720035	GNL3;GNL3;GNL3;PBRM1;GNL3;GNL3;GNL3	1stExon;5'UTR;5'UTR;TSS200;1stExon;5'UTR;1stExon	1024	-0.000574653	0.000136805	2.90195e-05	1	--
cg01878788	6	33176342	RING1;RING1	1stExon;5'UTR	1033	-0.00100448	0.000239989	3.09501e-05	1	--
cg22456975	1	174969442	CACYBP;CACYBP	Body;5'UTR	1052	-0.00105011	0.000251069	3.12967e-05	1	--
cg13934606	12	57610705	NXPH4;NXPH4	5'UTR;1stExon	1052	-0.00141051	0.000337317	3.14342e-05	1	--
cg15932738	12	6875631	PTMS;PTMS	1stExon;5'UTR	1052	-0.0012298	0.000295252	3.37282e-05	1	--
cg17465133	8	12809420	C8orf79	5'UTR	1047	-0.0010412	0.000250113	3.40816e-05	1	--
cg10681065	7	100239172	TFR2;TFR2	5'UTR;1stExon	1058	-0.0186268	0.0044792	3.47052e-05	1	--
cg09124213	11	62432393	SNORA57;C11orf48;METTL12	TSS1500;Body;TSS1500	1045	-0.000872578	0.000210231	3.59459e-05	1	--
cg16860848	19	50269991	AP2A1;AP2A1	TSS200;TSS200	1052	-0.00104255	0.000251319	3.62794e-05	1	--
cg11733769	18	77532565			1057	-0.0260969	0.00629413	3.65896e-05	1	--
cg07309102	9	110251826	KLF4;KLF4	1stExon;5'UTR	1036	-0.000717164	0.000173008	3.68011e-05	1	--
cg04001726	12	112547043	NAA25	TSS1500	1044	-0.00260232	0.000627917	3.69187e-05	1	--
cg11990559	2	240727278			1049	-0.0226162	0.00546298	3.76175e-05	1	--
cg22790142	14	24769116	C14orf21;DHRS1;C14orf21;DHRS1	5'UTR;TSS1500;1stExon;TSS200	1054	-0.000601938	0.000145456	3.78659e-05	1	--
cg09433910	17	1626509	WDR81;WDR81;WDR81	TSS1500;Body;5'UTR	1038	0.00642814	0.00155345	3.79631e-05	1	++
cg06945667	16	19566991	C16orf62	TSS200	1054	-0.0019454	0.000470385	3.82752e-05	1	--
cg12527384	11	123525060	SCN3B;SCN3B;SCN3B;SCN3B	1stExon;5'UTR;1stExon;5'UTR	1050	-0.00105065	0.000254134	3.8541e-05	1	--
cg00584636	2	220253109	DNPEP	TSS1500	1045	-0.00346455	0.000838291	3.87804e-05	1	--
cg10633576	13	112823573			1056	-0.010199	0.00247191	3.99079e-05	1	--
cg12556436	6	83777615	DOPEY1	5'UTR	1052	-0.000725187	0.000175908	4.05095e-05	1	--
cg20347626	2	25896320	DTNB;DTNB;DTNB;DTNB;DTNB;DTNB;DTNB;DTNB;DTNB;DTNB	1stExon;1stExon;1stExon;5'UTR;5'UTR;5'UTR;1stExon;5'UTR;1stExon;5'UTR	1053	-0.000803009	0.00019486	4.07824e-05	1	--
cg21798447	4	85504053	CDS1	TSS200	1040	-0.0021764	0.000528454	4.12666e-05	1	--
cg17278249	12	76478805	NAP1L1;NAP1L1	TSS200;TSS200	1055	-0.00101911	0.000247479	4.12976e-05	1	--
cg09413529	12	115112225	TBX3;TBX3	Body;Body	1057	0.0419716	0.0102045	4.21706e-05	1	++
cg14576565	11	64059453	KCNK4	5'UTR	1051	-0.00075858	0.000184597	4.28494e-05	1	--
cg14474811	12	118500931			1057	0.0351104	0.00857627	4.57461e-05	1	++
cg13198297	17	18046564	MYO15A	Body	1057	-0.0297416	0.00726614	4.58883e-05	1	--
cg22693302	11	67188192	ATPGD1;ATPGD1	Body;Body	1053	-0.00105781	0.000258458	4.59807e-05	1	--
cg05279284	14	24769176	DHRS1;C14orf21;DHRS1	TSS1500;1stExon;TSS200	1037	-0.00058988	0.00014415	4.61633e-05	1	--
cg22336774	19	7600718	PNPLA6;PNPLA6;PNPLA6;PNPLA6;PNPLA6	Body;Body;Body;1stExon;Body	1049	-0.00070821	0.00017322	4.68341e-05	1	--
cg24635257	1	12226947	TNFRSF1B	TSS200	1050	-0.00112103	0.000274344	4.72875e-05	1	--
cg22092448	19	18530401	SSBP4;SSBP4;SSBP4;SSBP4	1stExon;5'UTR;1stExon;5'UTR	1049	-0.00066347	0.000162399	4.74497e-05	1	--
cg21211594	3	105587814	CBLB;CBLB	1stExon;5'UTR	1052	-0.00106278	0.000260255	4.78004e-05	1	--
cg18543164	2	22409266			1050	-0.00401921	0.000985558	4.89386e-05	1	--
cg23948874	11	10830481	EIF4G2;EIF4G2;EIF4G2;EIF4G2	5'UTR;1stExon;5'UTR;1stExon	1058	0.00321334	0.000788138	4.91135e-05	1	++
cg21871213	17	8383800	MYH10	Body	1038	0.000920807	0.00022601	4.98006e-05	1	++
cg27256934	11	61197489	CPSF7;CPSF7;CPSF7;SDHAF2	TSS200;TSS200;TSS200;TSS200	1054	-0.000840603	0.000206457	5.02969e-05	1	--
cg26284905	5	179128941	CANX;CANX	5'UTR;5'UTR	1058	-0.0124055	0.00304712	5.03576e-05	1	--
cg11384281	3	64009226	PSMD6	TSS200	1054	-0.000681907	0.00016754	5.06071e-05	1	--
cg26200001	6	56955042	ZNF451;ZNF451;ZNF451;ZNF451	5'UTR;1stExon;1stExon;5'UTR	1052	-0.000923177	0.0002271	5.17021e-05	1	--
cg16532176	3	156393537	TIPARP;LOC100287227	5'UTR;TSS200	1054	-0.00263509	0.000649035	5.28117e-05	1	--
cg17162132	11	62439285	C11orf83;C11orf48	1stExon;TSS200	1023	-0.000557372	0.000137329	5.32298e-05	1	--

## Sheet: S12
Supplementary Table 12 Top CpGs from meta-analysis and DMR-meta-analysis of left-handedness, adjusted model
							Meta-analysis					NTR EWAS, adjusted model									ALSPAC EWAS, adjusted model
analysis	CpG	CHR	Position	Gene	Gene region	mQTL*	N	β	SE	p-value	Direction**	LH mean	LH sd	RH mean	RH sd	N	β	SE	p-value	Direction	LH mean	LH sd	RH mean	RH sd	N	β	SE	p-value	Direction
meta-analysis EWAS	cg22804475	8	20054597	ATP6V1B2	TSS200	-	3678	-0.0007	0.0002	1.28 x 10-06	--	0.0132334	0.00535342	0.0143172	0.00540632	2648	-0.00107449	0.000315448	0.000658629	-	0.013481	0.0022151	0.0139694	0.00170169	1030	-0.000630446	0.00017241	0.000268825	-
meta-analysis EWAS	cg09239756	12	106642360	CKAP4	TSS1500	-	3712	-0.0032	0.0007	1.82 x 10-06	--	0.112808	0.0193096	0.115919	0.0214651	2660	-0.00283967	0.0010627	0.00753694	-	0.0527134	0.00769828	0.0557585	0.00987568	1052	-0.00343377	0.000863075	7.4235e-05	-
meta-analysis EWAS	cg22541911	12	51785465	GALNT6	TSS1500	-	3696	-0.001	0.0002	1.90 x 10-06	--	0.0206196	0.00784421	0.0212536	0.0080171	2653	-0.000654581	0.000435348	0.13269	-	0.0185764	0.00277385	0.0191101	0.00277676	1043	-0.00103649	0.000225951	5.0538e-06	-
meta-analysis EWAS	cg13719901	3	46608139	LRRC2	5'UTR; TSS200	cis	3715	0.0081	0.0017	2.60 x 10-06	++	0.757716	0.0357916	0.746664	0.0442451	2663	0.00772024	0.00175899	1.13859e-05	+	0.719295	0.0664851	0.704941	0.0733333	1052	0.0153777	0.00799501	0.0547055	+
meta-analysis EWAS	cg02850812	13	46961666	C13orf18	TSS200	-	3710	-0.0014	0.0003	2.62 x 10-06	--	0.0610329	0.0104478	0.0620218	0.0111379	2663	-0.0010813	0.000580094	0.062321	-	0.0239228	0.00383317	0.0252485	0.00398998	1047	-0.00157622	0.00036043	1.35056e-05	-
meta-analysis EWAS	cg16852837	18	51750955	MBD2	1st Exon; 5'UTR	-	3711	-0.0006	0.0001	3.28 x 10-06	--	0.0226653	0.00608026	0.0228643	0.00585543	2660	-0.000102953	0.000346477	0.766358	-	0.0160738	0.00122528	0.0165699	0.00145084	1051	-0.000713071	0.00014496	1.01286e-06	-
meta-analysis EWAS	cg09893588	20	61340109	NTSR1	TSS200	-	3676	-0.0011	0.0003	9.12 x 10-06	--	0.0210859	0.00821316	0.0224752	0.0102134	2657	-0.00117902	0.000483268	0.0147004	-	0.0190508	0.00322347	0.0195818	0.00278562	1019	-0.00111521	0.000300764	0.000220583	-
meta-analysis EWAS	cg12402132	12	121148554	UNC119B	Gene body	-	3714	-0.0009	0.0002	9.54 x 10-06	--	0.036465	0.00711302	0.0369126	0.00808367	2660	-0.000600497	0.00040632	0.139437	-	0.0166591	0.00221517	0.01733	0.00233389	1054	-0.000953644	0.000224806	2.41521e-05	-
DMR meta-analysis	cg04210100	2	9614471	IAH1	TSS200	-	3656	-0.0031	0.0011	0.003514	--	0.0986316	0.0320534	0.102931	0.0368984	2659	-0.00404201	0.00151219	0.0075189	-	0.0307385	0.0116934	0.0323501	0.0135143	997	-0.00220609	0.00151942	0.146846	-
DMR meta-analysis	cg01417553	2	9614528	IAH1	TSS200	cis	3715	-0.0007	0.0006	0.2604	--	0.0999041	0.0129509	0.0996081	0.0137476	2661	6.5389e-05	0.000768633	0.932204	+	0.0518516	0.0145951	0.0554472	0.0185849	1054	-0.00200015	0.00101317	0.0486332	-
DMR meta-analysis	cg17568255	2	9614530	IAH1	TSS200	-	3685	0	0.0002	0.8967	-+	0.0258548	0.00694424	0.0262061	0.0085441	2659	-0.000409865	0.000424917	0.334757	-	0.0159097	0.00219625	0.0155675	0.00203426	1026	0.000140777	0.000218923	0.520343	+
DMR meta-analysis	cg20556744	2	9614537	IAH1	TSS200	-	3707	-0.0006	0.0005	0.2085	--	0.076741	0.0238089	0.07942	0.0272411	2658	-0.00212762	0.00115881	0.0663519	-	0.0253792	0.00550125	0.0254162	0.00523478	1049	-0.000288644	0.000509514	0.571174	-
DMR meta-analysis	cg05986044	2	9614578	IAH1	TSS200	-	3678	-0.0002	0.0001	0.01532	--	0.0151183	0.00762381	0.0158897	0.0108739	2658	-0.000785904	0.000466487	0.0920408	-	0.00891819	0.000900379	0.00909466	0.000820129	1020	-0.00020269	9.51125e-05	0.0333304	-
DMR meta-analysis	cg12285409	2	9614722	IAH1	1stExon	-	3715	-0.0022	0.0009	0.01272	--	0.19232	0.0249842	0.193543	0.0254544	2662	-0.00137407	0.0011908	0.24854	-	0.0909424	0.0181713	0.0960732	0.0209231	1053	-0.00331779	0.00134978	0.0141355	-
DMR meta-analysis	cg27494615	2	9614744	IAH1	1stExon	-	3716	-0.001	0.0003	0.0001011	--	0.0450091	0.0101334	0.0457933	0.0101822	2662	-0.000854427	0.000545412	0.117215	-	0.023526	0.00315889	0.024132	0.00310474	1054	-0.00107603	0.000300902	0.000365187	-
DMR meta-analysis	cg12862537	20	36148679	BLCAP;NNAT	5'UTR;TSS1500	cis	3715	-0.0041	0.0023	0.07406	--	0.650497	0.0451124	0.655812	0.0485337	2657	-0.00308968	0.00235612	0.189742	-	0.556826	0.116187	0.581795	0.117717	1058	-0.0322196	0.0122276	0.00854088	-
DMR meta-analysis	cg10981598	20	36148699	BLCAP;NNAT	5'UTR;TSS1500	cis/trans	3714	-0.0055	0.0021	0.008908	--	0.562511	0.0392766	0.569365	0.0446436	2657	-0.00459519	0.00212194	0.0303445	-	0.523669	0.113909	0.543458	0.110215	1057	-0.0297688	0.0112872	0.00848079	-
DMR meta-analysis	cg13790727	20	36148738	BLCAP;NNAT	5'UTR;TSS1500	cis	3715	-0.0049	0.002	0.01214	--	0.723641	0.0394478	0.730112	0.0411526	2663	-0.00476992	0.00205751	0.0204333	-	0.669844	0.0649628	0.672658	0.0655266	1052	-0.00609345	0.00623113	0.328352	-
DMR meta-analysis	cg20783699	20	36148767	BLCAP;NNAT	5'UTR;TSS1500	cis	3716	-0.0042	0.0022	0.05812	--	0.665643	0.0429208	0.671034	0.0460584	2660	-0.00283834	0.00223665	0.204437	-	0.653267	0.125134	0.675351	0.114764	1056	-0.037943	0.0113188	0.000830979	-
DMR meta-analysis	cg25712981	20	36148775	BLCAP;NNAT	5'UTR;TSS1500	cis	3716	-0.0066	0.0022	0.002368	--	0.716019	0.043924	0.72313	0.047464	2662	-0.00571711	0.00222426	0.0101597	-	0.736977	0.121106	0.750419	0.108268	1054	-0.0278897	0.0107849	0.00984674	-
DMR meta-analysis	cg03615235	20	36148779	BLCAP;NNAT	5'UTR;TSS1500	cis	3720	-0.0045	0.0023	0.05351	--	0.712143	0.0449787	0.717818	0.0487052	2663	-0.00323129	0.00238181	0.174891	-	0.730056	0.123061	0.748456	0.113011	1057	-0.0322822	0.0111579	0.0038939	-
DMR meta-analysis	cg17643025	20	36148791	BLCAP;NNAT	5'UTR;TSS1500	cis	3721	-0.0014	0.002	0.4684	--	0.718006	0.0387839	0.72133	0.0412103	2663	-0.000610273	0.00201858	0.762403	-	0.692886	0.122946	0.715795	0.104979	1058	-0.0256963	0.0109198	0.0188011	-
DMR meta-analysis	cg24762053	20	36148798	BLCAP;NNAT	5'UTR;TSS1500	cis	3681	-0.0012	0.0016	0.4442	--	0.81922	0.0278191	0.820466	0.0313752	2642	-0.000306614	0.00160836	0.848809	-	0.819218	0.06944	0.830597	0.0630073	1039	-0.0154918	0.0064559	0.0165919	-
DMR meta-analysis	cg14469070	20	36148803	BLCAP;NNAT	5'UTR;TSS1500	cis	3716	-0.0024	0.0018	0.188	--	0.74964	0.0350296	0.753377	0.0390446	2662	-0.00159336	0.00186011	0.39167	-	0.721703	0.104445	0.73673	0.0959504	1054	-0.0251086	0.00983054	0.0107887	-
DMR meta-analysis	cg22298088	20	36148860	BLCAP;NNAT	5'UTR;TSS1500	cis	3718	-0.0004	0.0023	0.8719	+-	0.74592	0.0416957	0.748165	0.044436	2660	0.00011143	0.00230037	0.961365	+	0.603987	0.156523	0.618493	0.139661	1058	-0.0133647	0.0120236	0.266597	-
DMR meta-analysis	cg22943498	20	36148928	BLCAP;NNAT	5'UTR;TSS1500	cis	3718	-0.0047	0.0031	0.1275	--	0.66269	0.0618376	0.671284	0.0640694	2660	-0.0040757	0.00316743	0.19818	-	0.510707	0.163631	0.522736	0.166752	1058	-0.0185778	0.0146981	0.206532	-
DMR meta-analysis	cg14765818	20	36148954	BLCAP;NNAT	5'UTR;TSS1500	cis	3715	-0.0049	0.0018	0.007318	--	0.650135	0.0370562	0.656834	0.0414366	2661	-0.00460418	0.00193504	0.0173424	-	0.590103	0.0577714	0.596305	0.0549938	1054	-0.00686497	0.0052748	0.193392	-
DMR meta-analysis	cg08402058	20	36148961	BLCAP;NNAT	5'UTR;TSS1500	cis	3717	-0.0055	0.0018	0.002217	--	0.600069	0.0359625	0.607205	0.0390013	2661	-0.00535929	0.00192513	0.00537168	-	0.536355	0.0553665	0.540734	0.0564046	1056	-0.00684424	0.00527939	0.195126	-
DMR meta-analysis	cg15473473	20	36148994	BLCAP;NNAT	5'UTR;TSS1500	cis	3720	-0.0022	0.0023	0.3387	--	0.675603	0.046207	0.68045	0.0496817	2662	-0.00178463	0.0023185	0.441456	-	0.638713	0.121288	0.64779	0.121636	1058	-0.0113745	0.0112882	0.313862	-
DMR meta-analysis	cg07156273	20	36149013	BLCAP;NNAT	5'UTR;TSS1500	cis	3719	-0.0009	0.0022	0.6693	--	0.715841	0.0443109	0.71919	0.047197	2662	-0.000181519	0.00222858	0.935083	-	0.631895	0.120509	0.650161	0.119082	1057	-0.0184209	0.0107583	0.0871541	-
DMR meta-analysis	cg01466133	20	36149022	BLCAP;NNAT	5'UTR;TSS1500	-	3720	-0.0038	0.0024	0.108	--	0.713615	0.0473789	0.719478	0.0484845	2662	-0.0030666	0.00245562	0.211734	-	0.632426	0.122429	0.647021	0.116785	1058	-0.0182079	0.0105552	0.0848252	-
Note: LH, left-handed (=1); RH, right-handed (=0)
For meta-analysis EWAS, CpGs at p-value < 1.0 x 10-5 are presented
* mQTL based on GoDMC
** ++ positive direction of effect in each cohort; --, negative direction of effect in each cohort

## Sheet: S13 
Supplementary Table 13 EWAS follow-up of CpGs from significant DMRs
Analysis	CpG from DMR	Chr	Gene	Direction of effect in LH EWAS metaanalysis*	EWAS atlas	EWAS catalogue
Meta-analysis	cg12862537	20	BLCAP; NNAT	--	myalgic encephalomyelitis/chronic fatigue syndrome	metabolic parameters, arm fat mass
	cg10981598	20	BLCAP; NNAT	--	myalgic encephalomyelitis/chronic fatigue syndrome; preterm birth; down syndrome	metabolic parameters,
	cg13790727	20	BLCAP; NNAT	--	not found	metabolic parameters,
	cg20783699	20	BLCAP; NNAT	--	not found	metabolic parameters,
	cg25712981	20	BLCAP; NNAT	--	myalgic encephalomyelitis/chronic fatigue syndrome; preterm birth	metabolic parameters,
	cg03615235	20	BLCAP; NNAT	--	myalgic encephalomyelitis/chronic fatigue syndrome; preterm birth	metabolic parameters,
	cg17643025	20	BLCAP; NNAT	--	myalgic encephalomyelitis/chronic fatigue syndrome	metabolic parameters,
	cg24762053	20	BLCAP; NNAT	--	myalgic encephalomyelitis/chronic fatigue syndrome	metabolic parameters,
	cg14469070	20	BLCAP; NNAT	--	myalgic encephalomyelitis/chronic fatigue syndrome; down syndrome	metabolic parameters,
	cg22298088	20	BLCAP; NNAT	++	myalgic encephalomyelitis/chronic fatigue syndrome	bone mineral density, metabolic parameters
	cg22943498	20	BLCAP; NNAT	--	myalgic encephalomyelitis/chronic fatigue syndrome; preterm birth	head circumference, metabolic parameters
	cg14765818	20	BLCAP; NNAT	--	not found	metabolic parameters,
	cg08402058	20	BLCAP; NNAT	--	not found	metabolic parameters,
	cg15473473	20	BLCAP; NNAT	--	myalgic encephalomyelitis/chronic fatigue syndrome	metabolic parameters,
	cg07156273	20	BLCAP; NNAT	--	down syndrome	metabolic parameters,
	cg01466133	20	BLCAP; NNAT	--	obesity	metabolic parameters,
	cg04210100	2	IAH1	--	not found	metabolic parameters; schizophrenia; bone mineral density
	cg01417553	2	IAH1	--	not found	metabolic parameters
	cg17568255	2	IAH1	--	not found	metabolic parameters
	cg20556744	2	IAH1	--	not found	bone mineral density, metabolic parameters
	cg05986044	2	IAH1	--	not found	metabolic parameters
	cg12285409	2	IAH1	--	not found	bone mineral density, metabolic parameters
	cg27494615	2	IAH1	--	not found	gestational age, bone mineral density, metabolic parameters
EWAS NTR 9 years old	cg10085209	9	IKBKAP; FAM206A	--	not found	not found
	cg13149234	9	IKBKAP; FAM206A	--	not found	not found
	cg14208721	9	IKBKAP; C9orf6	--	not found	not found
	cg07968629	9	IKBKAP; FAM206A	--	not found	not found
	cg00736037	9	IKBKAP; FAM206A	--	not found	not found
	cg05414225	9	C9orf6; IKBKAP	--	not found	bone mineral density, metabolic parameters
	cg14304916	9	C9orf6; IKBKAP	++	not found	metabolic parameters
	cg14290593	9	C9orf6; IKBKAP	--	not found	metabolic parameters
	cg14082422	9	C9orf6; IKBKAP	--	not found	smoking, bone mineral density, metabolic parameters
	cg11953824	9	C9orf6; IKBKAP	--	not found	metabolic parameters
	cg01353522	12	WNK1	--	not found	not found
	cg07525913	12	WNK1	--	not found	not found
	cg06793325	22	MB	--	ancestry	not found
	cg12628553	22	MB	--	not found	not found
	cg01753788	8	PLEC1	++	not found	gestational age, bone mineral density
	cg23934955	8	PLEC1	--	not found	gestational age, smoking status, arm bone mineral density
	cg15628518	8	PLEC1	--	myalgic encephalomyelitis/chronic fatigue syndrome; multiple sclerosis; systemic lupus erythematosus (SLE) ; Hyperdiploid B Acute Lymphoblastic Leukemia; prostate cancer	gestational age, sex, total bone mineral density, metabolic parameters
	cg19893585	8	PLEC1	--	smoking; breast cancer; Hyperdiploid B Acute Lymphoblastic Leukemia; prostate cancer; systemic lupus erythematosus (SLE)	gestational age, sex, metabolic parameters
*direction of effect in left-handers
